# Supplementary material for: Crystal structure of (1,4-diphenyl-4H-1,2,4-triazol-3-yl)phenyl­amine di­fluoro­phosphate, and a survey of the di­fluoro­phosphate anion (PO2F2 −)
Source: Acta Crystallogr E Crystallogr Commun. 2020 Jun 2;76(Pt 7):1003–6. doi: 10.1107/S2056989020006933 (PMC7336792; doi:10.1107/S2056989020006933)
Supplement: Supplementary file 1 [file e-76-01003-sup1.cif]

##############################################################################
#                                                                            #
# This CIF contains the data in a paper accepted for publication in          #
# Acta Crystallographica Section E. It conforms to the requirements of       #
# Notes for Authors for Acta Crystallographica Section E, and has been       #
# peer reviewed under the auspices of the IUCr Commission on Journals.       #
#                                                                            #
# Full details of the Crystallographic Information File format               #
# are given in the paper "The Crystallographic Information File (CIF):       #
# a New Standard Archive File for Crystallography" by S. R. Hall, F. H.      #
# Allen and I. D. Brown [Acta Cryst. (1991), A47, 655-685].                  #
#                                                                            #
# The current version of the core CIF dictionary is obtainable from          #
# ftp://ftp.iucr.org/pub/cif_core.dic.                                       #
#                                                                            #
# Software is freely available for graphical display of the structure(s)     #
# in this CIF. For information consult the CIF software page                 #
# http://www.iucr.org/resources/cif/software.                                #
#                                                                            #
# This file may be used for bona fide research purposes within the           #
# scientific community so long as proper attribution is given to the journal # 
# article from which it was obtained.                                        #
#                                                                            #
##############################################################################
data_I
_audit_creation_method     'SHELXL-2018/3'
_journal_date_recd_electronic     2020-05-15
_journal_date_accepted     2020-05-22
_journal_name_full     'Acta Crystallographica, Section E'
_journal_year     2020
_journal_volume     76
_journal_issue      7
_journal_page_first     1003
_journal_page_last     1006
_journal_paper_category     GO
_journal_paper_doi     10.1107/S2056989020006933
_journal_coeditor_code     PK2629
_publ_contact_author_name     'Matthias Weil'
_publ_contact_author_address
;
Institute for Chemical Technologies and Analytics
Division of Structural Chemistry
TU Wien
Getreidemarkt 9/164-SC
A-1060 Vienna
Austria
;
_publ_contact_author_email     Matthias.Weil@tuwien.ac.at
_publ_contact_author_fax     ?
_publ_contact_author_phone     ?
_publ_section_title
;
Crystal structure of (1,4-diphenyl-4<i>H</i>-1,2,4-triazol-3-yl)phenylammonium
difluorophosphate, and a survey of the difluorophosphate anion (PO~2~F~2~^-^)
;
_publ_section_title_footnote     .
loop_
    _publ_author_name
    _publ_author_footnote
    _publ_author_address
    'Weil, Matthias' .
;
Institute for Chemical Technologies and Analytics
Division of Structural Chemistry
TU Wien
Getreidemarkt 9/164-SC
A-1060 Vienna
Austria
;
    'F\"urst, Markus' .
;
Institute for Chemical Technologies and Analytics
Division of Structural Chemistry
TU Wien
Getreidemarkt 9/164-SC
A-1060 Vienna
Austria
;
_publ_section_synopsis
;
The title compound represents the difluorophosphate salt of Nitron, an
analytical reagent used for gravimetrical analysis of nitrate ions. An
analysis of the bond--length distribution and average bond lengths in PO~2~F~2~
tetrahedra is given.
;
_chemical_name_systematic
;
3-Anilino-1,4-diphenyl-1<i>H</i>-1,2,4-triazol-4-ium
difluorophosphate
;
_chemical_name_common     ?
_chemical_formula_moiety     'C20 H17 N4 +, F2 O2 P -'
_chemical_formula_sum     'C20 H17 F2 N4 O2 P'
_chemical_formula_iupac     'C20 H17 N4 +, P O2 F2 -'
_chemical_formula_weight     414.35
_chemical_melting_point     ?
_space_group_crystal_system     monoclinic
_space_group_name_H-M_alt     'P 21/n'
_space_group_name_Hall     '-P 2yn'
loop_
    _space_group_symop_operation_xyz
    'x, y, z'
    '-x+1/2, y+1/2, -z+1/2'
    '-x, -y, -z'
    'x-1/2, -y-1/2, z-1/2'
_cell_length_a     7.3811(5)
_cell_length_b     14.9963(9)
_cell_length_c     16.9217(10)
_cell_angle_alpha     90
_cell_angle_beta     102.138(2)
_cell_angle_gamma     90
_cell_volume     1831.2(2)
_cell_formula_units_Z     4
_cell_measurement_reflns_used     7088
_cell_measurement_theta_min     2.463
_cell_measurement_theta_max     29.883
_cell_measurement_temperature     100(2)
_exptl_crystal_description     bar
_exptl_crystal_colour     'light-brown'
_exptl_crystal_size_max     0.500
_exptl_crystal_size_mid     0.100
_exptl_crystal_size_min     0.100
_exptl_crystal_density_diffrn     1.503
_exptl_crystal_density_meas     ?
_exptl_crystal_density_method     ?
_exptl_crystal_F_000     856
_exptl_absorpt_coefficient_mu     0.196
_exptl_absorpt_correction_type     multi-scan
_exptl_absorpt_process_details
;
(<i>SADABS</i>; Krause <i>et al.</i>, 2015)
;
_exptl_absorpt_correction_T_min     0.7014
_exptl_absorpt_correction_T_max     0.7460
_diffrn_ambient_temperature     100(2)
_diffrn_source     ?
_diffrn_radiation_type     MoK\a
_diffrn_radiation_wavelength     0.71073
_diffrn_measurement_device_type     'Bruker APEXII CCD'
_diffrn_measurement_method     '\w- and f-scans'
_diffrn_detector_area_resol_mean     ?
_diffrn_reflns_number     30253
_diffrn_reflns_av_R_equivalents     0.0457
_diffrn_reflns_av_unetI/netI     0.0368
_diffrn_reflns_theta_min     2.462
_diffrn_reflns_theta_max     29.966
_diffrn_reflns_theta_full     25.242
_diffrn_measured_fraction_theta_max     1.000
_diffrn_measured_fraction_theta_full     1.000
_diffrn_reflns_limit_h_min     -10
_diffrn_reflns_limit_h_max     10
_diffrn_reflns_limit_k_min     -21
_diffrn_reflns_limit_k_max     21
_diffrn_reflns_limit_l_min     -23
_diffrn_reflns_limit_l_max     23
_refine_special_details     ?
_reflns_number_total     5325
_reflns_number_gt     4077
_reflns_threshold_expression     'I > 2\s(I)'
_refine_ls_structure_factor_coef     Fsqd
_refine_ls_matrix_type     full
_refine_ls_R_factor_all     0.0590
_refine_ls_R_factor_gt     0.0393
_refine_ls_wR_factor_gt     0.0898
_refine_ls_wR_factor_ref     0.0996
_refine_ls_goodness_of_fit_ref     1.031
_refine_ls_restrained_S_all     1.031
_refine_ls_number_reflns     5325
_refine_ls_number_parameters     266
_refine_ls_number_restraints     0
_refine_ls_hydrogen_treatment     mixed
_refine_ls_weighting_scheme     calc
_refine_ls_weighting_details
              'w=1/[\s^2^(Fo^2^)+(0.0405P)^2^+0.7893P] where P=(Fo^2^+2Fc^2^)/3'
_atom_sites_solution_hydrogens     mixed
_atom_sites_solution_primary     ?
_atom_sites_solution_secondary     ?
_refine_ls_shift/su_max     0.001
_refine_ls_shift/su_mean     0.000
_refine_diff_density_max     0.384
_refine_diff_density_min     -0.360
_refine_ls_extinction_method     none
_refine_ls_extinction_coef     .
loop_
    _atom_type_symbol
    _atom_type_description
    _atom_type_scat_dispersion_real
    _atom_type_scat_dispersion_imag
    _atom_type_scat_source
    'C' 'C' 0.0033 0.0016
                         'International Tables Vol C Tables 4.2.6.8 and 6.1.1.4'
    'H' 'H' 0.0000 0.0000
                         'International Tables Vol C Tables 4.2.6.8 and 6.1.1.4'
    'F' 'F' 0.0171 0.0103
                         'International Tables Vol C Tables 4.2.6.8 and 6.1.1.4'
    'N' 'N' 0.0061 0.0033
                         'International Tables Vol C Tables 4.2.6.8 and 6.1.1.4'
    'O' 'O' 0.0106 0.0060
                         'International Tables Vol C Tables 4.2.6.8 and 6.1.1.4'
    'P' 'P' 0.1023 0.0942
                         'International Tables Vol C Tables 4.2.6.8 and 6.1.1.4'
_computing_data_collection
;
APEX2 (Bruker, 2016)
;
_computing_cell_refinement
;
SAINT (Bruker, 2016)
;
_computing_data_reduction
;
SAINT (Bruker, 2016)
;
_computing_structure_solution
;
SHELXT (Sheldrick, 2015a)
;
_computing_structure_refinement
;
SHELXL (Sheldrick, 2015b)
;
_computing_molecular_graphics
;
MERCURY (Macrae <i>et al.</i>,  2020)
;
_computing_publication_material
;
publCIF (Westrip, 2010)
;
loop_
    _atom_site_type_symbol
    _atom_site_label
    _atom_site_fract_x
    _atom_site_fract_y
    _atom_site_fract_z
    _atom_site_U_iso_or_equiv
    _atom_site_adp_type
    _atom_site_calc_flag
    _atom_site_occupancy
    _atom_site_disorder_assembly
    _atom_site_disorder_group
    P P1 0.92663(5) 0.62394(2) 0.23419(2) 0.01781(9) Uani d 1 . .
    F F1 1.02420(15) 0.53730(7) 0.27209(7) 0.0427(3) Uani d 1 . .
    F F2 0.82504(15) 0.58249(8) 0.15294(6) 0.0399(3) Uani d 1 . .
    O O1 1.06913(14) 0.68482(7) 0.21683(6) 0.0215(2) Uani d 1 . .
    O O2 0.78943(15) 0.65005(7) 0.28139(6) 0.0256(2) Uani d 1 . .
    N N1 0.67953(16) 0.42442(7) 0.49191(7) 0.0167(2) Uani d 1 . .
    N N2 0.60128(16) 0.34410(7) 0.46219(7) 0.0159(2) Uani d 1 . .
    N N3 0.59412(16) 0.42525(7) 0.35731(7) 0.0160(2) Uani d 1 . .
    N N4 0.74014(17) 0.55678(8) 0.42288(7) 0.0172(2) Uani d 1 . .
    C C1 0.55145(19) 0.34448(9) 0.38303(8) 0.0173(3) Uani d 1 . .
    H H1 0.495559 0.296572 0.349946 0.021 Uiso calc 1 . .
    C C2 0.67538(18) 0.47308(9) 0.42636(8) 0.0154(3) Uani d 1 . .
    C C3 0.55076(19) 0.45013(9) 0.27301(8) 0.0164(3) Uani d 1 . .
    C C4 0.6100(2) 0.39458(9) 0.21783(8) 0.0192(3) Uani d 1 . .
    H H4 0.686529 0.344484 0.235566 0.023 Uiso calc 1 . .
    C C5 0.5545(2) 0.41403(10) 0.13613(8) 0.0223(3) Uani d 1 . .
    H H5 0.592902 0.376766 0.097312 0.027 Uiso calc 1 . .
    C C6 0.4434(2) 0.48749(10) 0.11080(9) 0.0234(3) Uani d 1 . .
    H H6 0.405364 0.500038 0.054732 0.028 Uiso calc 1 . .
    C C7 0.3878(2) 0.54265(10) 0.16687(9) 0.0228(3) Uani d 1 . .
    H H7 0.313089 0.593352 0.149122 0.027 Uiso calc 1 . .
    C C8 0.4405(2) 0.52423(9) 0.24886(8) 0.0201(3) Uani d 1 . .
    H H8 0.402026 0.561559 0.287605 0.024 Uiso calc 1 . .
    C C9 0.58060(18) 0.27329(9) 0.51670(8) 0.0161(3) Uani d 1 . .
    C C10 0.4911(2) 0.19539(9) 0.48580(8) 0.0199(3) Uani d 1 . .
    H H10 0.445350 0.188499 0.429318 0.024 Uiso calc 1 . .
    C C11 0.4701(2) 0.12795(10) 0.53908(9) 0.0221(3) Uani d 1 . .
    H H11 0.410626 0.073931 0.518867 0.027 Uiso calc 1 . .
    C C12 0.5349(2) 0.13848(10) 0.62172(9) 0.0221(3) Uani d 1 . .
    H H12 0.517537 0.092364 0.657898 0.026 Uiso calc 1 . .
    C C13 0.6250(2) 0.21647(10) 0.65123(9) 0.0242(3) Uani d 1 . .
    H H13 0.670021 0.223552 0.707742 0.029 Uiso calc 1 . .
    C C14 0.6498(2) 0.28444(10) 0.59862(8) 0.0210(3) Uani d 1 . .
    H H14 0.713296 0.337592 0.618605 0.025 Uiso calc 1 . .
    C C15 0.82708(19) 0.60945(9) 0.48991(8) 0.0162(3) Uani d 1 . .
    C C16 0.8404(2) 0.58403(9) 0.57031(8) 0.0200(3) Uani d 1 . .
    H H16 0.792304 0.528252 0.582833 0.024 Uiso calc 1 . .
    C C17 0.9249(2) 0.64124(10) 0.63198(9) 0.0226(3) Uani d 1 . .
    H H17 0.933453 0.623820 0.686619 0.027 Uiso calc 1 . .
    C C18 0.9968(2) 0.72284(9) 0.61568(9) 0.0214(3) Uani d 1 . .
    H H18 1.052684 0.761540 0.658329 0.026 Uiso calc 1 . .
    C C19 0.9854(2) 0.74688(10) 0.53521(9) 0.0211(3) Uani d 1 . .
    H H19 1.036019 0.802151 0.522932 0.025 Uiso calc 1 . .
    C C20 0.9009(2) 0.69113(9) 0.47280(8) 0.0198(3) Uani d 1 . .
    H H20 0.893375 0.708627 0.418243 0.024 Uiso calc 1 . .
    H H1N 0.741(3) 0.5776(12) 0.3758(11) 0.031(5) Uiso d 1 . .
loop_
    _atom_site_aniso_label
    _atom_site_aniso_U_11
    _atom_site_aniso_U_22
    _atom_site_aniso_U_33
    _atom_site_aniso_U_12
    _atom_site_aniso_U_13
    _atom_site_aniso_U_23
    P1 0.02253(19) 0.01490(16) 0.01649(17) -0.00094(14) 0.00522(14) 0.00142(13)
    F1 0.0456(6) 0.0255(5) 0.0631(7) 0.0121(5) 0.0255(6) 0.0221(5)
    F2 0.0414(6) 0.0531(7) 0.0280(5) -0.0244(5) 0.0132(4) -0.0184(5)
    O1 0.0245(5) 0.0200(5) 0.0200(5) -0.0034(4) 0.0045(4) 0.0023(4)
    O2 0.0291(6) 0.0270(6) 0.0231(5) 0.0005(5) 0.0110(5) 0.0005(4)
    N1 0.0190(6) 0.0140(5) 0.0175(5) -0.0006(4) 0.0049(5) -0.0010(4)
    N2 0.0175(6) 0.0137(5) 0.0169(5) 0.0000(4) 0.0043(4) -0.0015(4)
    N3 0.0184(6) 0.0155(5) 0.0144(5) 0.0009(4) 0.0040(4) -0.0012(4)
    N4 0.0225(6) 0.0151(5) 0.0147(5) -0.0011(5) 0.0056(5) 0.0001(4)
    C1 0.0187(6) 0.0160(6) 0.0178(6) 0.0007(5) 0.0049(5) -0.0010(5)
    C2 0.0151(6) 0.0168(6) 0.0148(6) 0.0020(5) 0.0044(5) -0.0019(5)
    C3 0.0173(6) 0.0173(6) 0.0145(6) -0.0011(5) 0.0033(5) 0.0008(5)
    C4 0.0216(7) 0.0184(6) 0.0178(6) 0.0015(5) 0.0049(5) -0.0010(5)
    C5 0.0253(7) 0.0255(7) 0.0170(6) -0.0019(6) 0.0066(6) -0.0028(5)
    C6 0.0222(7) 0.0305(8) 0.0168(6) -0.0036(6) 0.0025(6) 0.0034(6)
    C7 0.0198(7) 0.0235(7) 0.0239(7) 0.0033(6) 0.0020(6) 0.0063(6)
    C8 0.0203(7) 0.0195(7) 0.0208(7) 0.0020(5) 0.0054(6) -0.0015(5)
    C9 0.0160(6) 0.0149(6) 0.0184(6) 0.0011(5) 0.0064(5) 0.0015(5)
    C10 0.0232(7) 0.0191(7) 0.0174(6) -0.0025(5) 0.0045(5) -0.0016(5)
    C11 0.0242(7) 0.0184(7) 0.0243(7) -0.0033(6) 0.0062(6) -0.0017(5)
    C12 0.0235(7) 0.0209(7) 0.0221(7) -0.0018(6) 0.0057(6) 0.0052(5)
    C13 0.0289(8) 0.0243(7) 0.0184(7) -0.0047(6) 0.0026(6) 0.0012(5)
    C14 0.0255(7) 0.0183(7) 0.0188(7) -0.0041(6) 0.0038(6) -0.0014(5)
    C15 0.0152(6) 0.0157(6) 0.0179(6) 0.0022(5) 0.0037(5) -0.0019(5)
    C16 0.0251(7) 0.0163(6) 0.0185(6) -0.0010(6) 0.0042(6) 0.0011(5)
    C17 0.0287(8) 0.0201(7) 0.0180(6) 0.0005(6) 0.0027(6) 0.0004(5)
    C18 0.0234(7) 0.0168(6) 0.0219(7) 0.0013(6) 0.0002(6) -0.0034(5)
    C19 0.0225(7) 0.0149(6) 0.0256(7) -0.0012(5) 0.0044(6) 0.0001(5)
    C20 0.0232(7) 0.0182(6) 0.0190(7) 0.0001(5) 0.0064(6) 0.0008(5)
_geom_special_details
;
 All esds (except the esd in the dihedral angle between two l.s. planes)
 are estimated using the full covariance matrix.  The cell esds are taken
 into account individually in the estimation of esds in distances, angles
 and torsion angles; correlations between esds in cell parameters are only
 used when they are defined by crystal symmetry.  An approximate (isotropic)
 treatment of cell esds is used for estimating esds involving l.s. planes.
;
loop_
    _geom_bond_atom_site_label_1
    _geom_bond_atom_site_label_2
    _geom_bond_site_symmetry_2
    _geom_bond_distance
    _geom_bond_publ_flag
    P1 O1 . 1.4684(11) y
    P1 O2 . 1.4686(11) y
    P1 F2 . 1.5510(10) y
    P1 F1 . 1.5568(10) y
    N1 C2 . 1.3227(17) ?
    N1 N2 . 1.3840(15) ?
    N2 C1 . 1.3124(17) ?
    N2 C9 . 1.4356(17) ?
    N3 C1 . 1.3467(17) ?
    N3 C2 . 1.3944(16) ?
    N3 C3 . 1.4439(16) ?
    N4 C2 . 1.3488(17) ?
    N4 C15 . 1.4200(17) ?
    N4 H1N . 0.857(19) ?
    C1 H1 . 0.9500 ?
    C3 C8 . 1.3870(19) ?
    C3 C4 . 1.3887(19) ?
    C4 C5 . 1.3877(19) ?
    C4 H4 . 0.9500 ?
    C5 C6 . 1.386(2) ?
    C5 H5 . 0.9500 ?
    C6 C7 . 1.385(2) ?
    C6 H6 . 0.9500 ?
    C7 C8 . 1.3877(19) ?
    C7 H7 . 0.9500 ?
    C8 H8 . 0.9500 ?
    C9 C14 . 1.3832(18) ?
    C9 C10 . 1.3890(19) ?
    C10 C11 . 1.385(2) ?
    C10 H10 . 0.9500 ?
    C11 C12 . 1.389(2) ?
    C11 H11 . 0.9500 ?
    C12 C13 . 1.386(2) ?
    C12 H12 . 0.9500 ?
    C13 C14 . 1.391(2) ?
    C13 H13 . 0.9500 ?
    C14 H14 . 0.9500 ?
    C15 C20 . 1.3957(19) ?
    C15 C16 . 1.3962(18) ?
    C16 C17 . 1.3930(19) ?
    C16 H16 . 0.9500 ?
    C17 C18 . 1.385(2) ?
    C17 H17 . 0.9500 ?
    C18 C19 . 1.394(2) ?
    C18 H18 . 0.9500 ?
    C19 C20 . 1.3878(19) ?
    C19 H19 . 0.9500 ?
    C20 H20 . 0.9500 ?
loop_
    _geom_angle_atom_site_label_1
    _geom_angle_atom_site_label_2
    _geom_angle_atom_site_label_3
    _geom_angle_site_symmetry_1
    _geom_angle_site_symmetry_3
    _geom_angle
    _geom_angle_publ_flag
    O1 P1 O2 . . 123.22(6) y
    O1 P1 F2 . . 107.75(6) y
    O2 P1 F2 . . 109.20(6) y
    O1 P1 F1 . . 108.21(6) y
    O2 P1 F1 . . 108.10(6) y
    F2 P1 F1 . . 97.26(7) y
    C2 N1 N2 . . 103.95(10) ?
    C1 N2 N1 . . 111.91(11) ?
    C1 N2 C9 . . 127.89(12) ?
    N1 N2 C9 . . 120.19(11) ?
    C1 N3 C2 . . 106.29(11) ?
    C1 N3 C3 . . 122.23(11) ?
    C2 N3 C3 . . 131.44(11) ?
    C2 N4 C15 . . 125.98(12) ?
    C2 N4 H1N . . 116.8(12) ?
    C15 N4 H1N . . 116.7(12) ?
    N2 C1 N3 . . 107.41(12) ?
    N2 C1 H1 . . 126.3 ?
    N3 C1 H1 . . 126.3 ?
    N1 C2 N4 . . 127.16(12) ?
    N1 C2 N3 . . 110.42(11) ?
    N4 C2 N3 . . 122.41(12) ?
    C8 C3 C4 . . 122.04(13) ?
    C8 C3 N3 . . 119.51(12) ?
    C4 C3 N3 . . 118.27(12) ?
    C5 C4 C3 . . 118.36(13) ?
    C5 C4 H4 . . 120.8 ?
    C3 C4 H4 . . 120.8 ?
    C6 C5 C4 . . 120.43(14) ?
    C6 C5 H5 . . 119.8 ?
    C4 C5 H5 . . 119.8 ?
    C7 C6 C5 . . 120.29(13) ?
    C7 C6 H6 . . 119.9 ?
    C5 C6 H6 . . 119.9 ?
    C6 C7 C8 . . 120.31(14) ?
    C6 C7 H7 . . 119.8 ?
    C8 C7 H7 . . 119.8 ?
    C3 C8 C7 . . 118.56(13) ?
    C3 C8 H8 . . 120.7 ?
    C7 C8 H8 . . 120.7 ?
    C14 C9 C10 . . 121.68(13) ?
    C14 C9 N2 . . 119.20(12) ?
    C10 C9 N2 . . 119.12(12) ?
    C11 C10 C9 . . 118.60(13) ?
    C11 C10 H10 . . 120.7 ?
    C9 C10 H10 . . 120.7 ?
    C10 C11 C12 . . 120.69(14) ?
    C10 C11 H11 . . 119.7 ?
    C12 C11 H11 . . 119.7 ?
    C13 C12 C11 . . 119.78(13) ?
    C13 C12 H12 . . 120.1 ?
    C11 C12 H12 . . 120.1 ?
    C12 C13 C14 . . 120.39(13) ?
    C12 C13 H13 . . 119.8 ?
    C14 C13 H13 . . 119.8 ?
    C9 C14 C13 . . 118.84(13) ?
    C9 C14 H14 . . 120.6 ?
    C13 C14 H14 . . 120.6 ?
    C20 C15 C16 . . 119.42(12) ?
    C20 C15 N4 . . 116.94(12) ?
    C16 C15 N4 . . 123.64(12) ?
    C17 C16 C15 . . 119.38(13) ?
    C17 C16 H16 . . 120.3 ?
    C15 C16 H16 . . 120.3 ?
    C18 C17 C16 . . 121.67(13) ?
    C18 C17 H17 . . 119.2 ?
    C16 C17 H17 . . 119.2 ?
    C17 C18 C19 . . 118.44(13) ?
    C17 C18 H18 . . 120.8 ?
    C19 C18 H18 . . 120.8 ?
    C20 C19 C18 . . 120.86(13) ?
    C20 C19 H19 . . 119.6 ?
    C18 C19 H19 . . 119.6 ?
    C19 C20 C15 . . 120.22(13) ?
    C19 C20 H20 . . 119.9 ?
    C15 C20 H20 . . 119.9 ?
loop_
    _geom_hbond_atom_site_label_D
    _geom_hbond_atom_site_label_H
    _geom_hbond_atom_site_label_A
    _geom_hbond_site_symmetry_A
    _geom_hbond_distance_DH
    _geom_hbond_distance_HA
    _geom_hbond_distance_DA
    _geom_hbond_angle_DHA
    _geom_hbond_publ_flag
    C1 H1 O1 2_645 0.95 2.02 2.9576(17) 168.1 yes
    C20 H20 O2 . 0.95 2.44 3.2291(17) 139.8 yes
    C16 H16 N1 . 0.95 2.22 2.8700(18) 124.4 yes
    C10 H10 O1 2_645 0.95 2.45 3.3673(17) 161.3 yes
    N4 H1N O2 . 0.857(19) 2.025(19) 2.8614(16) 165.0(17) yes
_shelx_space_group_comment
;
The symmetry employed for this shelxl refinement is uniquely defined
by the following loop, which should always be used as a source of
symmetry information in preference to the above space-group names.
They are only intended as comments.
;
_shelx_estimated_absorpt_T_min     0.908
_shelx_estimated_absorpt_T_max     0.981
_shelx_hkl_file
;
  -1   0   0    2.40    0.90
   1   0   0    2.00    0.90
   1   0   0    1.60    0.80
  -1   0   0    1.10    0.80
   1   0   0    0.60    0.60
  -1   0   0    0.90    0.60
   2   0   0 6114.69  195.28
  -2   0   0 5953.60  194.78
   2   0   0 6204.48  195.58
  -2   0   0 6094.69  195.58
  -2   0   0 5943.01  195.18
   2   0   0 6137.59  194.78
  -3   0   0   -0.50    1.40
   3   0   0   -0.30    1.50
  -3   0   0   -1.40    1.60
  -3   0   0   -0.20    1.40
   3   0   0   -0.60    1.40
   3   0   0    0.60    1.20
  -4   0   0   49.99    4.60
  -4   0   0   61.89    6.00
   4   0   0   53.89    4.30
  -4   0   0   48.70    4.10
  -5   0   0   -4.40    2.30
  -5   0   0   -1.50    2.00
   5   0   0    0.50    1.80
  -6   0   0  116.89    9.30
   6   0   0  111.99    7.70
   6   0   0  117.99    8.30
   6   0   0  113.49    7.10
   7   0   0    0.50    2.20
  -7   0   0   -4.80    3.30
   7   0   0   -0.50    2.70
   7   0   0   -0.70    2.80
   8   0   0  202.08   12.60
   8   0   0  227.18   13.40
   8   0   0  204.88   11.50
   9   0   0    2.20    4.30
   9   0   0   -3.00    3.70
  10   0   0   -8.40    4.40
  10   0   0   -3.20    5.00
   0  -1   0    0.00    0.10
   0  -1   0    0.10    0.10
   0  -1   0   -0.10    0.20
   0   1   0    0.00    0.10
   0   1   0    0.10    0.10
   0   1   0    0.00    0.10
  -1  -1   0   -0.10    0.60
   1  -1   0    0.60    0.60
   1  -1   0    0.40    0.70
  -1  -1   0    0.40    1.00
   1  -1   0    0.30    0.70
  -1  -1   0    0.00    1.00
  -1   1   0    0.30    0.70
  -1   1   0   -0.60    0.60
   1   1   0   -1.20    0.80
   1   1   0    0.00    0.90
   1   1   0    0.40    0.60
  -2  -1   0 8113.89  264.57
  -2  -1   0 8188.18  264.47
   2  -1   0 8228.08  264.37
   2  -1   0 8494.45  264.07
   2  -1   0 8213.48  263.77
   2  -1   0 8191.08  263.87
   2   1   0 7988.80  263.47
  -2   1   0 7939.11  263.77
   2   1   0 8326.97  264.47
  -2   1   0 8448.85  264.47
   2   1   0 8096.69  263.77
  -2   1   0 8409.26  264.07
   2   1   0 8505.95  264.57
  -3  -1   0   98.49    6.20
  -3  -1   0   92.89    5.80
   3  -1   0  107.39    5.90
   3  -1   0   96.09    5.00
   3  -1   0   94.89    5.40
   3  -1   0  101.69    5.30
  -3   1   0   90.79    5.10
  -3   1   0   91.49    5.50
   3   1   0  101.19    5.20
  -3   1   0   90.09    5.70
   3   1   0   92.79    5.80
   3   1   0  100.69    5.80
   3   1   0   98.29    4.90
   4  -1   0   41.10    4.10
  -4  -1   0   46.30    5.00
   4  -1   0   42.80    3.60
  -4  -1   0   36.90    4.80
   4   1   0   35.30    4.10
  -4   1   0   40.10    4.20
   4   1   0   43.40    3.50
  -4   1   0   35.10    4.70
  -5  -1   0  198.38   11.20
   5  -1   0  210.58   10.70
  -5  -1   0  212.08   11.70
   5  -1   0  224.08   10.50
  -5   1   0  206.48   11.50
   5   1   0  208.48   10.70
  -5   1   0  230.18   10.60
   5   1   0  216.88    9.80
   6  -1   0   -2.90    2.10
  -6  -1   0   -2.30    2.60
   6  -1   0    0.50    1.90
   6   1   0    0.30    2.30
  -6   1   0   -1.20    2.30
   6   1   0   -0.10    1.90
   7  -1   0   10.90    3.70
   7  -1   0    9.50    3.50
  -7  -1   0   10.90    4.60
   7   1   0    7.60    3.80
   7   1   0    9.60    3.50
   7   1   0   13.90    3.50
  -8  -1   0   20.60    6.30
   8  -1   0   20.90    4.80
   8  -1   0   21.90    4.40
   8  -1   0   25.70    5.60
   8   1   0   23.70    4.40
   8   1   0   11.70    4.20
   8   1   0   22.50    5.20
   9  -1   0    4.70    4.30
   9  -1   0   -2.60    3.80
   9   1   0   -8.00    3.60
   9   1   0   -7.00    3.60
  10  -1   0   12.90    5.90
  10  -1   0   25.70    6.30
  10   1   0   20.70    6.10
  10   1   0   21.20    6.70
   0  -2   0  178.78    6.50
   0  -2   0  180.98    6.40
   0  -2   0  186.08    6.50
   0   2   0  183.48    6.30
   0   2   0  190.88    6.50
   0   2   0  185.68    6.50
   1  -2   0  249.78    8.80
  -1  -2   0  240.38    9.50
  -1  -2   0  245.18    9.40
   1  -2   0  258.27    9.00
  -1  -2   0  266.97    8.90
   1   2   0  243.78    9.40
  -1   2   0  255.07    9.10
  -1   2   0  257.87    8.90
   1   2   0  249.68    9.40
   1   2   0  254.97    8.80
  -2  -2   0  490.85   17.80
  -2  -2   0  481.65   17.90
   2  -2   0  485.85   16.90
   2  -2   0  495.35   17.10
   2  -2   0  479.85   17.60
  -2  -2   0  482.75   16.80
   2  -2   0  486.15   17.00
   2   2   0  503.15   17.80
   2   2   0  470.65   17.70
   2   2   0  482.35   16.60
  -2   2   0  477.65   17.10
   3  -2   0  789.02   27.30
   3  -2   0  825.62   26.70
  -3  -2   0  738.43   27.90
   3  -2   0  767.52   26.80
   3  -2   0  770.12   27.80
  -3  -2   0  765.52   28.20
   3  -2   0  769.12   27.00
   3   2   0  768.52   27.10
   3   2   0  777.52   26.40
  -3   2   0  767.42   27.10
   4  -2   0    0.50    1.40
   4  -2   0    1.40    1.40
  -4  -2   0   -1.20    2.00
  -4  -2   0   -2.20    2.20
  -4   2   0   -1.30    1.50
   4   2   0   -1.70    1.10
   4   2   0    1.50    1.60
  -5  -2   0    2.00    2.50
  -5  -2   0    5.30    3.00
   5  -2   0    5.00    2.00
   5  -2   0    2.70    2.10
   5   2   0    3.80    1.80
  -5   2   0    7.10    2.60
   5   2   0    1.40    2.40
   6  -2   0    0.90    2.40
  -6  -2   0    2.50    3.00
  -6  -2   0   -0.50    3.30
   6  -2   0   -0.20    2.10
   6   2   0    0.10    2.40
  -6   2   0   -0.60    2.60
   6   2   0    4.40    2.20
   7  -2   0    3.90    2.60
   7  -2   0    0.60    2.80
  -7  -2   0   -3.60    3.50
   7   2   0    2.20    2.90
  -7   2   0    2.30    3.20
   7   2   0    1.30    2.30
   8  -2   0   71.09    7.20
   8  -2   0   65.29    7.70
  -8  -2   0   78.69   10.30
   8   2   0   69.19    6.70
   8   2   0   57.09    7.70
   8   2   0   55.89    7.90
   9  -2   0    9.00    4.40
  -9  -2   0   15.70    6.50
   9  -2   0   24.70    5.90
   9  -2   0   11.10    4.40
   9   2   0   16.60    5.60
   9   2   0    9.50    5.00
  10  -2   0   39.50    7.50
  10   2   0   26.90    6.80
  10   2   0   28.30    7.20
   0  -3   0   -0.90    0.80
   0  -3   0   -0.20    0.90
   0  -3   0   -0.70    0.90
   0   3   0    0.90    0.90
   0   3   0   -0.80    0.90
   0   3   0   -0.60    0.80
   1  -3   0 4158.88  140.29
  -1  -3   0 4264.07  140.69
  -1  -3   0 4269.07  139.99
  -1  -3   0 4339.27  140.69
   1  -3   0 4443.56  139.89
   1  -3   0 4521.25  140.19
   1   3   0 4347.56  139.99
  -1   3   0 4431.86  140.29
   1   3   0 4374.86  140.59
  -1   3   0 4428.16  139.89
   1   3   0 4484.05  140.59
  -2  -3   0 3484.15  112.09
   2  -3   0 3588.14  111.49
   2  -3   0 3573.54  112.09
   2  -3   0 3434.06  112.19
  -2  -3   0 3462.85  113.29
  -2  -3   0 3399.56  113.29
   2  -3   0 3512.55  112.09
   2   3   0 3479.45  113.09
  -2   3   0 3389.56  112.49
   2   3   0 3451.25  113.19
   2   3   0 3523.85  111.89
  -2   3   0 3412.66  112.19
   3  -3   0    9.50    2.40
   3  -3   0    7.50    1.80
  -3  -3   0    9.60    2.60
   3  -3   0    7.20    1.70
   3  -3   0    8.80    1.60
   3  -3   0    6.20    1.80
  -3  -3   0    6.10    2.30
   3   3   0    9.50    1.70
  -3   3   0    5.30    1.80
   4  -3   0    4.20    1.80
  -4  -3   0    5.50    2.70
  -4  -3   0    4.90    2.70
   4  -3   0    4.80    1.60
   4   3   0    6.10    1.70
   4   3   0    3.80    2.30
  -4   3   0    5.10    2.10
   5  -3   0   -1.40    1.60
  -5  -3   0   -1.50    2.10
  -5  -3   0   -1.30    2.30
   5  -3   0    2.40    1.60
   5   3   0   -2.20    1.30
   5   3   0    0.70    2.20
  -5   3   0   -2.10    1.80
  -6  -3   0   62.39    7.70
   6  -3   0   58.79    6.10
  -6  -3   0   59.89    7.70
   6  -3   0   48.20    5.10
  -6   3   0   53.99    6.00
   6   3   0   38.50    5.60
   6   3   0   56.49    4.80
   7  -3   0  146.09    9.10
   7  -3   0  142.09    9.50
  -7  -3   0  163.58   12.20
   7   3   0  161.88    8.60
  -7   3   0  156.18   10.10
   7   3   0  168.08   11.00
   8  -3   0    1.60    3.10
  -8  -3   0   -2.20    4.30
   8  -3   0    6.20    3.50
  -8   3   0   -1.80    3.60
   8   3   0    4.40    2.90
   8   3   0    0.00    3.90
   9  -3   0   18.90    5.30
   9  -3   0   17.80    4.70
  -9  -3   0   13.30    6.70
   9  -3   0   19.60    4.60
   9   3   0   18.80    6.00
   9   3   0    9.60    5.00
  10  -3   0   84.09   10.00
  10   3   0   81.89   10.30
  10   3   0   94.79   11.50
   0  -4   0 1170.88   38.50
   0  -4   0 1171.88   38.80
   0  -4   0 1180.28   38.80
   0   4   0 1195.98   38.60
   0   4   0 1211.68   38.40
   0   4   0 1187.18   38.70
   0   4   0 1136.99   38.80
  -1  -4   0    7.60    1.80
   1  -4   0    6.40    1.50
   1  -4   0    7.40    1.20
  -1  -4   0    9.10    1.40
  -1  -4   0    6.00    1.70
  -1   4   0    7.40    1.10
   1   4   0    6.50    1.40
   1   4   0    9.40    1.70
  -1   4   0    8.50    1.60
   1   4   0    7.20    1.70
   2  -4   0   84.69    4.40
  -2  -4   0   83.49    5.20
   2  -4   0   83.99    4.20
  -2  -4   0   78.19    5.00
   2  -4   0   84.59    4.00
   2  -4   0   89.59    3.20
  -2  -4   0   80.59    4.10
  -2   4   0   79.79    4.50
   2   4   0   81.99    4.90
  -2   4   0   89.99    4.20
   2   4   0   80.79    4.00
   2   4   0   80.89    4.90
   3  -4   0  332.77   13.30
  -3  -4   0  333.97   14.80
   3  -4   0  357.86   13.30
   3  -4   0  360.56   13.40
  -3  -4   0  346.47   13.20
  -3  -4   0  354.26   14.90
   3  -4   0  357.36   12.50
  -3   4   0  368.86   13.60
  -3   4   0  337.57   13.80
   3   4   0  340.37   14.50
   3   4   0  354.36   12.90
  -4  -4   0   83.79    6.80
   4  -4   0  104.49    5.10
   4  -4   0   99.19    5.70
  -4  -4   0   95.99    7.00
   4   4   0   99.59    5.20
   4   4   0   90.49    6.50
  -4   4   0  101.59    6.10
   5  -4   0    8.50    2.40
  -5  -4   0    2.30    2.80
  -5  -4   0    3.80    3.00
   5  -4   0    6.60    2.00
  -5   4   0    5.10    2.60
   5   4   0    4.20    2.60
   5   4   0    9.30    2.20
  -6  -4   0  138.89   10.40
  -6  -4   0  128.09    9.90
   6  -4   0  141.39    8.40
   6  -4   0  149.88    8.00
   6   4   0  143.99    7.70
   6   4   0  148.29    9.80
  -6   4   0  145.49    9.00
   7  -4   0   -2.00    2.10
  -7  -4   0   -4.80    3.30
   7  -4   0    1.40    2.30
   7   4   0    0.30    3.00
  -7   4   0   -3.70    2.70
   7   4   0   -1.10    2.10
   8  -4   0  120.19    8.20
   8  -4   0  124.69    9.30
  -8  -4   0   92.19   11.20
  -8   4   0  110.79    9.50
   8   4   0  104.49    7.50
   8   4   0  113.79   11.10
   9  -4   0    9.90    4.40
  -9  -4   0    1.30    5.80
   9   4   0   -2.30    5.00
   9   4   0   -3.20    4.40
   0  -5   0    0.20    0.90
   0  -5   0    0.40    1.00
   0   5   0   -0.30    0.80
   0   5   0    0.30    1.10
   0   5   0    0.50    1.00
   0   5   0    0.80    0.80
  -1  -5   0    7.30    1.50
  -1  -5   0    5.30    1.80
   1  -5   0    4.60    1.40
   1  -5   0    7.10    1.20
   1  -5   0    6.20    0.90
  -1  -5   0    6.40    1.80
   1   5   0    6.60    1.70
  -1   5   0    6.50    1.10
   1   5   0    7.10    1.60
  -1   5   0    5.50    1.50
   1   5   0    7.10    1.80
   1   5   0    7.40    1.50
  -1   5   0    4.30    1.40
   2  -5   0   60.89    3.90
  -2  -5   0   66.19    3.70
  -2  -5   0   53.39    4.40
   2  -5   0   65.49    3.50
   2  -5   0   61.09    3.80
  -2  -5   0   64.29    4.70
   2   5   0   58.79    4.50
  -2   5   0   66.59    3.60
   2   5   0   69.69    3.80
  -2   5   0   65.29    4.20
  -3  -5   0  198.88    8.70
  -3  -5   0  186.98   10.00
   3  -5   0  206.08    8.70
  -3  -5   0  191.58   10.40
   3  -5   0  209.58    7.50
   3  -5   0  221.08    8.70
   3   5   0  225.18    8.60
  -3   5   0  210.58    8.90
  -3   5   0  213.88    9.50
   3   5   0  206.18   10.10
   4  -5   0  111.99    5.30
  -4  -5   0  124.99    8.20
   4  -5   0  115.29    6.60
   4  -5   0  114.79    6.10
  -4  -5   0  119.59    8.00
   4   5   0  123.09    5.90
   4   5   0  112.79    7.50
  -4   5   0  112.69    7.00
   5  -5   0    4.30    2.10
   5  -5   0    3.90    1.60
  -5  -5   0   -2.40    2.50
  -5  -5   0    3.00    2.90
   5   5   0    0.90    1.80
   5   5   0    1.90    2.50
  -5   5   0    1.70    2.30
  -6  -5   0   45.30    7.30
  -6  -5   0   59.59    7.70
   6  -5   0   47.60    5.20
   6  -5   0   58.09    4.70
   6   5   0   57.99    4.90
   6   5   0   62.29    7.10
  -6   5   0   48.00    6.20
  -7  -5   0   40.40    7.00
  -7  -5   0   46.10    7.70
   7  -5   0   43.60    4.80
   7  -5   0   43.30    5.40
   7   5   0   42.20    4.70
   7   5   0   41.80    6.50
  -7   5   0   49.99    6.60
   8  -5   0   45.30    6.10
  -8  -5   0   61.89    9.90
   8   5   0   61.39    8.40
   8   5   0   50.29    6.20
  -8   5   0   50.59    7.30
  -9  -5   0  151.78   15.70
   9  -5   0  148.69   11.30
   9   5   0  171.48   13.00
  -9   5   0  148.29   11.80
   0  -6   0  228.18    8.80
   0  -6   0  218.38    9.00
   0   6   0  235.58    9.00
   0   6   0  223.78    9.30
   0   6   0  235.38    8.80
   0   6   0  233.78    8.50
  -1  -6   0  588.64   21.00
  -1  -6   0  581.04   21.30
   1  -6   0  558.24   21.20
   1  -6   0  587.64   19.50
  -1  -6   0  541.35   20.30
   1  -6   0  609.84   20.20
  -1   6   0  540.65   20.80
   1   6   0  586.34   21.00
  -1   6   0  582.24   20.10
  -1   6   0  591.04   19.10
  -1   6   0  621.44   20.80
   1   6   0  602.34   20.80
   1   6   0  584.54   20.80
   1   6   0  619.84   20.60
  -2  -6   0  253.57   10.10
  -2  -6   0  252.57   11.20
   2  -6   0  264.67    9.80
  -2  -6   0  256.37   11.50
   2   6   0  258.57   10.00
  -2   6   0  251.87   10.60
   2   6   0  246.68   11.10
   2   6   0  252.87   12.10
  -2   6   0  254.27    9.90
  -3  -6   0  746.23   28.80
   3  -6   0  760.12   24.70
   3  -6   0  759.42   24.70
  -3  -6   0  823.82   27.80
   3  -6   0  782.12   26.40
   3  -6   0  732.03   26.30
  -3  -6   0  747.13   28.60
  -3   6   0  745.43   26.80
  -3   6   0  766.92   27.60
   3   6   0  793.92   26.50
   3   6   0  767.62   28.50
  -4  -6   0   37.60    5.40
  -4  -6   0   35.70    5.20
   4  -6   0   37.30    2.40
   4  -6   0   32.30    3.30
   4  -6   0   41.90    4.10
   4   6   0   33.80    4.70
  -4   6   0   36.50    4.60
   4   6   0   31.80    3.20
  -5  -6   0  131.79    9.80
   5  -6   0  146.19    7.70
   5  -6   0  131.29    6.40
  -5  -6   0  138.09   10.00
  -5   6   0  156.78    9.00
   5   6   0  151.08    7.30
   5   6   0  143.89    9.40
   6  -6   0  114.49    7.30
  -6  -6   0  102.19    9.50
   6  -6   0  116.19    6.20
  -6  -6   0  118.69   10.20
   6   6   0  116.59    6.80
   6   6   0  104.69    8.70
  -6   6   0  112.69    8.40
   7  -6   0  100.59    6.50
  -7  -6   0  104.79   12.00
   7  -6   0  114.29    8.00
  -7  -6   0  110.99   11.60
   7   6   0  106.09   10.60
  -7   6   0  104.29    8.40
   7   6   0  118.19    7.20
  -8  -6   0   12.90    5.70
   8  -6   0    7.70    3.40
   8   6   0   11.80    5.20
  -8   6   0   -1.60    3.90
  -9  -6   0   60.89   10.20
   9  -6   0   55.59    7.30
  -9   6   0   55.69    8.20
   9   6   0   56.59    8.90
   0  -7   0   -0.30    1.20
   0   7   0   -0.10    1.20
   0   7   0   -0.40    0.90
   0   7   0   -0.40    1.30
   0   7   0   -0.40    1.00
  -1  -7   0   83.39    5.50
  -1  -7   0   84.29    5.00
   1  -7   0   85.09    4.40
   1  -7   0   85.29    3.70
   1   7   0   74.49    4.50
   1   7   0   76.69    5.30
  -1   7   0   79.09    5.00
  -1   7   0   82.09    3.30
  -1   7   0   77.19    4.70
  -1   7   0   75.99    4.10
   1   7   0   77.79    4.50
   1   7   0   81.19    4.90
   2  -7   0  301.87   11.10
  -2  -7   0  289.07   13.00
  -2  -7   0  303.17   12.80
  -2   7   0  301.67   11.30
  -2   7   0  267.97   11.90
   2   7   0  292.27   11.40
   2   7   0  287.47   12.60
   3  -7   0    0.30    1.20
  -3  -7   0   -1.00    2.00
  -3  -7   0    0.60    2.20
   3  -7   0    0.20    1.20
   3   7   0    0.40    1.50
  -3   7   0   -0.70    1.20
   3   7   0   -1.50    1.80
  -3   7   0   -0.40    1.50
   4  -7   0   88.39    3.50
  -4  -7   0  101.59    7.50
  -4  -7   0   82.99    7.40
   4  -7   0   87.29    5.40
   4  -7   0   89.69    5.20
   4   7   0  104.79    5.50
  -4   7   0   81.59    6.40
   4   7   0   86.99    6.80
  -5  -7   0   11.90    4.10
   5  -7   0   19.00    2.00
  -5  -7   0   10.30    4.20
   5  -7   0   13.60    2.80
  -5   7   0   14.40    3.80
   5   7   0    9.40    3.50
   5   7   0   18.50    3.00
  -6  -7   0   54.29    7.60
   6  -7   0   48.30    3.80
  -6  -7   0   81.69    9.30
   6  -7   0   47.00    4.90
   6   7   0   49.80    4.80
  -6   7   0   57.89    6.80
   6   7   0   47.20    6.60
  -7  -7   0  161.98   12.30
  -7  -7   0  149.88   12.30
   7  -7   0  146.49    9.20
   7   7   0  173.48    9.00
   7   7   0  170.48   12.00
  -7   7   0  176.98   11.50
   8  -7   0   -2.90    2.70
  -8  -7   0    0.80    5.00
  -8   7   0    1.40    3.90
   8   7   0    2.50    3.90
  -9  -7   0    9.20    5.50
  -9   7   0    3.00    5.20
   9   7   0    2.90    5.20
   0  -8   0    9.90    1.90
   0  -8   0   17.10    2.80
   0   8   0    9.60    2.20
   0   8   0   11.10    2.00
   0   8   0    8.00    1.60
   0   8   0   11.10    1.80
   1  -8   0   47.60    3.50
  -1  -8   0   48.90    4.00
  -1  -8   0   52.59    4.40
   1  -8   0   50.29    2.90
   1   8   0   45.60    3.70
  -1   8   0   51.69    2.50
  -1   8   0   49.00    4.00
  -1   8   0   55.99    4.20
   1   8   0   51.79    3.90
   1   8   0   48.90    3.70
  -1   8   0   51.69    3.40
   2  -8   0  232.48    9.20
  -2  -8   0  214.88   11.00
  -2  -8   0  229.68   10.80
   2  -8   0  225.98    8.20
  -2   8   0  227.38    9.30
   2   8   0  234.78    9.70
  -2   8   0  213.58   10.00
   2   8   0  230.48   10.60
   3  -8   0   64.79    3.80
  -3  -8   0   61.89    6.80
   3  -8   0   78.19    4.40
  -3  -8   0   61.39    6.40
   3   8   0   64.69    4.40
  -3   8   0   51.69    5.20
   3   8   0   64.89    5.50
  -4  -8   0    9.80    3.40
   4  -8   0   10.70    2.20
   4  -8   0    8.40    2.20
  -4  -8   0   10.50    3.90
   4   8   0   10.80    3.20
  -4   8   0    9.70    3.00
   4   8   0   11.60    2.50
  -5  -8   0   23.40    5.20
  -5  -8   0   14.20    4.70
   5  -8   0   19.50    1.40
   5  -8   0   20.80    3.10
   5   8   0   20.30    4.50
   5   8   0   23.20    3.30
  -5   8   0   19.80    4.30
  -6  -8   0   10.90    4.50
  -6  -8   0   15.70    4.60
   6  -8   0   11.80    2.90
   6   8   0   14.50    3.20
  -6   8   0   15.70    4.30
   6   8   0    8.70    3.80
   7  -8   0   21.10    4.10
  -7  -8   0   14.20    5.80
  -7  -8   0   27.30    6.80
   7   8   0   24.30    5.80
  -7   8   0   30.00    6.10
   7   8   0   27.30    4.10
  -8  -8   0   38.10    8.50
   8  -8   0   37.50    5.40
  -8   8   0   40.00    6.80
   8   8   0   35.10    7.40
  -9  -8   0    6.60    6.00
   9   8   0    2.30    5.30
  -9   8   0   -3.80    5.30
   0  -9   0    2.20    1.90
   0  -9   0    0.50    1.20
   0   9   0   -1.20    0.90
   0   9   0    0.90    1.60
   0   9   0   -0.50    1.10
   1  -9   0  226.38    9.80
  -1  -9   0  239.78   11.10
  -1  -9   0  236.58   10.50
   1  -9   0  229.48    8.90
  -1   9   0  238.68    8.50
  -1   9   0  255.07   10.60
   1   9   0  237.68   10.00
  -1   9   0  217.48   10.50
   1   9   0  236.88   10.30
   1   9   0  219.18   10.10
   2  -9   0   17.90    2.50
  -2  -9   0   15.30    3.20
  -2  -9   0   14.00    3.40
   2  -9   0   20.40    1.80
   2   9   0   12.90    2.40
   2   9   0   17.60    3.10
  -2   9   0   12.50    2.70
   3  -9   0    5.90    1.90
  -3  -9   0   -3.40    2.00
   3  -9   0    0.70    1.20
  -3  -9   0   -2.10    2.40
  -3   9   0    0.10    1.80
   3   9   0    2.90    2.20
   3   9   0    0.30    1.70
  -4  -9   0  282.97   15.10
  -4  -9   0  288.57   14.70
   4  -9   0  281.27   11.80
   4  -9   0  274.57   11.50
   4   9   0  300.97   12.20
  -4   9   0  294.57   13.70
   4   9   0  288.57   14.50
  -5  -9   0   -4.90    2.80
   5  -9   0    1.50    1.90
  -5  -9   0    1.00    3.20
   5   9   0   -0.90    2.80
   5   9   0   -2.50    1.80
  -5   9   0    1.70    3.20
  -6  -9   0   52.69    7.80
  -6  -9   0   76.19    9.90
   6  -9   0   65.19    5.50
   6   9   0   67.39    7.90
  -6   9   0   69.89    7.80
   6   9   0   64.39    5.40
   7  -9   0    5.10    2.80
  -7  -9   0   10.00    5.30
  -7  -9   0    4.70    4.50
   7   9   0   -0.70    2.70
  -7   9   0    4.40    4.20
   7   9   0    3.60    4.30
  -8  -9   0   16.30    7.00
  -8   9   0   17.50    5.80
   8   9   0   21.60    6.10
  -9  -9   0    0.30    5.20
   9   9   0   -0.60    5.00
  -9   9   0   -1.80    5.40
   0 -10   0   68.49    5.30
   0 -10   0   70.19    4.50
   0  10   0   67.19    4.20
   0  10   0   69.99    5.30
   0  10   0   69.19    4.00
   1 -10   0   14.60    1.90
  -1 -10   0    9.50    2.60
  -1 -10   0   16.80    3.50
   1 -10   0   10.20    2.20
  -1  10   0   14.50    1.50
   1  10   0   11.10    2.40
  -1  10   0   11.30    2.60
   1  10   0    6.90    2.30
  -1  10   0   16.00    3.20
   2 -10   0   12.50    2.30
   2 -10   0   15.60    1.70
  -2 -10   0    6.20    2.80
  -2 -10   0   16.60    3.70
  -2  10   0   11.60    2.80
   2  10   0   10.80    2.50
   2  10   0   11.40    2.80
   3 -10   0  309.27   12.20
   3 -10   0  289.87   10.80
   3 -10   0  315.17   11.30
  -3 -10   0  283.27   15.00
  -3 -10   0  286.47   14.50
   3  10   0  316.77   12.90
   3  10   0  326.47   14.60
  -3  10   0  294.07   13.70
   4 -10   0  121.09    6.70
  -4 -10   0  130.69    9.50
  -4 -10   0  122.89    9.90
   4  10   0  126.09    7.20
  -4  10   0  121.99    8.40
   4  10   0  115.19    8.60
   5 -10   0  145.49    7.80
  -5 -10   0  134.39   10.80
  -5 -10   0  147.09   10.70
   5  10   0  135.09    9.90
   5  10   0  144.49    8.00
  -5  10   0  156.88    9.90
   6 -10   0   24.40    3.80
  -6 -10   0   35.60    7.20
  -6 -10   0   30.10    6.50
   6  10   0   24.70    4.00
  -6  10   0   23.60    5.20
   6  10   0   30.60    5.90
  -7 -10   0    0.00    4.00
   7 -10   0    1.80    2.70
  -7 -10   0    9.10    5.30
  -7  10   0    6.90    4.10
   7  10   0    2.50    2.80
   7  10   0    4.00    4.30
  -8 -10   0    5.90    5.30
  -8  10   0    0.20    4.80
   8  10   0    0.70    4.40
   0 -11   0    0.40    2.20
   0 -11   0   -0.50    1.50
   0  11   0   -2.10    1.60
   0  11   0   -2.40    1.40
   0  11   0   -0.90    1.10
  -1 -11   0  113.69    6.80
   1 -11   0  105.49    5.30
  -1 -11   0  100.09    7.30
   1  11   0   98.59    6.30
  -1  11   0  118.69    4.80
  -1  11   0  109.69    6.90
   1  11   0  106.69    6.80
  -1  11   0  113.39    7.10
  -2 -11   0    0.70    2.40
   2 -11   0    1.40    1.10
   2 -11   0    4.20    1.90
  -2 -11   0    1.10    2.50
   2  11   0    3.20    2.10
   2  11   0    0.60    2.00
  -2  11   0    0.70    2.10
  -3 -11   0  203.98   12.10
   3 -11   0  198.48    7.50
  -3 -11   0  197.88   11.30
   3 -11   0  203.28    9.30
   3 -11   0  195.78    7.70
   3  11   0  214.88   11.40
   3  11   0  206.98    9.90
  -3  11   0  186.68   10.50
  -4 -11   0    1.50    3.20
  -4 -11   0    3.60    3.60
   4 -11   0    2.20    2.10
   4  11   0    2.90    2.30
  -4  11   0    0.80    2.70
   4  11   0   -1.90    2.30
  -5 -11   0    5.60    3.90
  -5 -11   0    1.20    3.90
   5 -11   0    5.60    2.50
  -5  11   0    3.20    3.50
   5  11   0    4.40    2.60
   5  11   0    2.90    3.40
   6 -11   0   32.80    4.30
  -6 -11   0   17.50    5.30
  -6 -11   0   29.40    7.20
  -6  11   0   24.50    5.40
   6  11   0   27.30    4.30
   6  11   0   44.20    7.10
  -7 -11   0    7.70    5.10
  -7 -11   0    8.90    4.80
  -7  11   0   12.20    4.60
   7  11   0    9.70    5.20
  -8 -11   0   14.30    7.00
  -8  11   0    4.70    5.10
   8  11   0   -0.10    4.70
   0 -12   0  197.98    9.10
   0 -12   0  186.58   10.30
   0  12   0  208.58   10.50
   0  12   0  196.18    8.70
   0  12   0  188.68   10.00
  -1 -12   0    1.80    2.50
  -1 -12   0   10.80    3.60
   1 -12   0    7.00    1.80
   1  12   0    5.20    2.60
  -1  12   0    6.00    1.30
  -1  12   0   10.60    3.00
   1  12   0    6.90    2.30
   2 -12   0  210.98    9.80
  -2 -12   0  225.18   12.30
   2 -12   0  209.48    8.00
  -2 -12   0  194.48   10.90
  -2  12   0  213.08   11.00
   2  12   0  207.68   10.30
   2  12   0  210.78   10.90
   3 -12   0   29.10    3.60
  -3 -12   0   32.60    6.20
   3 -12   0   31.60    2.10
  -3 -12   0   20.40    4.60
  -3  12   0   25.70    4.70
   3  12   0   27.40    4.70
   3  12   0   25.00    3.80
   4 -12   0    1.20    2.10
  -4 -12   0    5.20    3.70
  -4 -12   0    4.10    3.90
   4  12   0    3.50    2.40
  -4  12   0    1.60    2.90
   4  12   0   -0.10    3.00
  -5 -12   0    6.40    4.80
   5 -12   0    9.20    2.90
  -5 -12   0   10.70    4.60
  -5  12   0   13.20    4.70
   5  12   0   13.10    3.30
   5  12   0   10.90    4.20
   6 -12   0   16.30    5.50
  -6 -12   0   35.70    7.60
  -6 -12   0   21.90    6.40
   6  12   0   26.20    4.20
  -6  12   0   26.60    5.90
   6  12   0   22.80    5.80
  -7 -12   0    2.00    5.00
  -7 -12   0   -2.40    4.30
   7  12   0    0.40    4.60
  -7  12   0    5.10    4.40
  -8 -12   0    5.60    6.30
  -8  12   0    1.30    4.60
   8  12   0    1.80    4.80
   0 -13   0    1.30    2.90
   0 -13   0   -0.40    1.80
   0  13   0   -1.40    2.20
   0  13   0    0.90    2.40
   0  13   0   -0.50    1.40
  -1 -13   0  457.55   20.00
  -1 -13   0  425.16   18.10
   1 -13   0  436.26   16.40
   1 -13   0  452.95   19.10
  -1  13   0  453.45   18.90
   1  13   0  446.86   18.70
  -1  13   0  442.06   15.70
   1  13   0  458.05   17.90
  -2 -13   0   53.69    7.20
   2 -13   0   67.79    5.20
   2 -13   0   54.19    3.10
  -2 -13   0   60.69    6.40
   2  13   0   63.09    6.30
  -2  13   0   49.80    5.90
   2  13   0   50.39    5.60
   3 -13   0   59.79    5.10
  -3 -13   0   75.19    8.00
  -3 -13   0   69.79    8.50
   3  13   0   55.39    5.70
  -3  13   0   65.69    7.40
   3  13   0   80.59    7.60
  -4 -13   0  126.49   10.50
   4 -13   0  121.39    7.10
  -4 -13   0  106.89    9.50
   4  13   0  124.99    9.30
   4  13   0  131.79    8.00
  -4  13   0   98.29    8.40
  -5 -13   0   69.19   10.00
  -5 -13   0   68.29    8.80
   5 -13   0   69.09    5.70
   5  13   0   58.79    8.00
   5  13   0   73.29    6.30
  -5  13   0   76.49    8.80
  -6 -13   0   -1.40    4.80
  -6 -13   0    2.40    4.90
   6  13   0    0.70    3.70
  -6  13   0    2.50    4.50
   6  13   0    7.10    2.90
  -7 -13   0  102.99   12.60
  -7 -13   0   96.39   13.00
  -7  13   0   94.19   10.80
   7  13   0   89.19   10.80
   0 -14   0   42.20    5.90
   0 -14   0   38.10    4.30
   0  14   0   41.00    5.80
   0  14   0   36.30    5.20
   0  14   0   34.60    3.70
  -1 -14   0   68.29    7.70
   1 -14   0   64.89    7.00
   1 -14   0   54.69    4.10
  -1 -14   0   67.19    6.50
  -1  14   0   72.79    7.20
  -1  14   0   63.39    3.50
   1  14   0   60.59    5.10
   1  14   0   73.09    7.10
  -2 -14   0   34.60    6.00
  -2 -14   0   21.80    4.50
   2  14   0   31.10    4.70
   2  14   0   20.20    3.90
  -2  14   0   24.40    4.80
   3 -14   0  141.99    7.90
  -3 -14   0  149.79   10.10
  -3 -14   0  123.79   10.40
  -3  14   0  126.79    9.80
   3  14   0  167.98   10.20
   3  14   0  131.59    8.60
   4 -14   0    9.60    2.70
  -4 -14   0    6.80    4.70
  -4 -14   0    9.50    4.30
   4  14   0    5.70    3.50
   4  14   0   11.00    3.30
  -4  14   0    4.70    3.80
  -5 -14   0   39.40    7.10
  -5 -14   0   59.59    9.50
   5  14   0   42.70    7.20
   5  14   0   47.90    5.50
  -5  14   0   47.10    7.60
  -6 -14   0   -1.30    5.20
  -6 -14   0    0.20    4.80
   6  14   0    1.80    2.90
  -6  14   0    0.80    4.50
   6  14   0   -1.70    4.00
  -7 -14   0   25.10    7.90
  -7  14   0   20.50    6.60
   7  14   0   23.90    6.70
   0 -15   0   -1.40    2.10
   0 -15   0   -4.60    2.80
   0  15   0    4.50    3.00
   0  15   0   -0.90    1.50
   0  15   0   -0.70    2.50
  -1 -15   0  219.58   12.80
  -1 -15   0  202.68   10.70
   1 -15   0  180.38   11.40
  -1  15   0  188.68   11.30
   1  15   0  202.78   10.20
   1  15   0  218.98   11.70
  -2 -15   0  106.09   10.60
  -2 -15   0  109.49    8.30
   2  15   0  105.49    7.70
  -2  15   0   83.79    8.60
   2  15   0  101.99    7.50
  -3 -15   0    6.60    4.10
  -3 -15   0    2.50    3.60
  -3  15   0    9.00    4.10
   3  15   0    3.10    3.00
   3  15   0    7.60    3.40
  -4 -15   0   32.20    6.40
  -4 -15   0   38.00    7.70
   4  15   0   33.10    5.10
  -4  15   0   23.10    5.30
   4  15   0   23.10    5.20
  -5 -15   0   96.29   10.50
  -5 -15   0  128.19   14.20
   5  15   0   97.39   10.30
  -5  15   0   82.29    9.60
   5  15   0  106.89    7.90
  -6 -15   0   -2.00    4.80
  -6 -15   0    8.40    5.60
  -6  15   0    2.60    4.60
   6  15   0    6.80    5.40
   6  15   0    7.50    4.70
  -7 -15   0   27.10    7.90
  -7  15   0   21.00    7.00
   7  15   0   18.60    6.80
   0 -16   0    7.70    3.90
   0  16   0    0.10    1.60
   0  16   0    1.60    2.90
  -1 -16   0    1.80    2.80
  -1 -16   0    8.50    4.50
   1 -16   0    6.70    3.80
  -1  16   0    2.50    3.00
   1  16   0    3.50    2.40
   1  16   0    3.00    2.90
   1  16   0    2.80    3.10
  -2 -16   0   34.70    5.60
  -2 -16   0   51.39    8.20
  -2  16   0   43.40    6.50
   2  16   0   49.80    6.30
   2  16   0   44.90    5.70
  -3 -16   0   56.69    7.60
  -3 -16   0   58.89    8.90
   3  16   0   37.10    5.60
  -3  16   0   50.69    7.40
   3  16   0   39.50    5.70
  -4 -16   0   15.00    6.00
  -4 -16   0   20.90    5.80
   4  16   0   15.20    4.20
   4  16   0    8.90    4.00
  -4  16   0   11.50    4.60
  -5 -16   0    9.10    6.20
  -5 -16   0   -2.60    4.90
   5  16   0   14.50    4.00
  -5  16   0   11.90    5.20
   5  16   0   -0.30    3.60
  -6 -16   0   63.19    9.80
  -6 -16   0   67.59   11.50
  -6  16   0   65.09    9.20
   6  16   0   43.80    8.10
   0 -17   0   -2.10    3.60
   0  17   0   -2.70    2.80
  -1 -17   0   54.69    8.40
   1 -17   0   42.10    6.90
  -1  17   0   46.40    6.80
   1  17   0   36.00    4.60
   1  17   0   39.40    5.90
   1  17   0   46.40    6.40
  -2 -17   0   -1.80    3.40
  -2 -17   0   -1.10    3.60
   2 -17   0   -4.20    3.50
  -2  17   0    5.60    3.80
   2  17   0    3.90    3.50
   2  17   0    1.30    2.50
  -3 -17   0    4.90    4.40
  -3 -17   0    4.70    4.20
   3  17   0   -0.70    3.10
   3  17   0    4.40    3.30
  -3  17   0    2.90    4.00
  -4 -17   0    6.20    5.00
  -4 -17   0   -4.70    4.50
  -4  17   0    2.90    4.40
   4  17   0   -2.70    3.50
   4  17   0    4.40    3.60
  -5 -17   0   18.20    7.70
  -5 -17   0   27.40    7.20
   5  17   0   25.70    5.20
   5  17   0   14.50    5.00
  -5  17   0   23.20    6.60
   0 -18   0   51.39    7.90
   0  18   0   37.40    6.40
   1 -18   0    3.10    4.20
  -1 -18   0   14.30    5.70
   1  18   0    3.60    3.80
   1  18   0    6.60    3.60
  -1  18   0   13.40    4.70
  -2 -18   0   24.30    5.90
   2 -18   0   23.70    5.90
  -2  18   0   23.90    5.60
   2  18   0   20.20    4.20
   2  18   0   27.00    5.50
  -3 -18   0  145.59   12.80
  -3  18   0  120.39   11.70
   3  18   0  128.49    9.80
  -4 -18   0   10.20    6.10
  -4 -18   0    2.00    5.10
   4  18   0   13.10    4.40
  -4  18   0    8.00    5.30
   4  18   0    7.80    4.60
  -5 -18   0   29.60    8.60
  -5 -18   0   31.00    7.80
   5  18   0   32.90    5.60
  -5  18   0   25.60    7.00
   5  18   0   11.20    5.00
   0 -19   0    7.50    4.50
   0  19   0   -5.20    3.30
   1 -19   0  146.99   12.00
  -1 -19   0  152.48   12.40
  -1  19   0  156.08   11.60
   2 -19   0   11.50    4.90
  -2 -19   0    6.30    4.50
  -2  19   0    2.90    4.20
   2  19   0    2.60    3.80
   2  19   0   -1.30    3.70
  -3 -19   0   46.50    9.00
   3 -19   0   37.20    7.00
   3  19   0   37.80    6.20
   3  19   0   37.70    6.20
  -3  19   0   49.50    8.10
  -4 -19   0    8.20    5.80
  -4  19   0    4.20    4.90
   4  19   0   -0.10    3.90
   4  19   0    6.70    3.90
   0 -20   0   41.60    8.30
   0  20   0   34.70    7.00
  -1 -20   0   11.10    5.60
   1 -20   0   -0.70    4.30
  -1  20   0    5.70    4.50
   1  20   0   -2.90    3.50
   2 -20   0   11.40    5.60
  -2 -20   0    8.20    5.20
   2  20   0    3.50    4.20
  -2  20   0    4.70    4.70
   3 -20   0    3.00    5.10
  -3 -20   0   -3.10    5.10
  -3  20   0    0.00    4.60
   3  20   0    6.00    4.40
   0 -21   0   -5.90    5.10
   0  21   0   -2.70    4.30
  10   0  -1   -0.60    4.40
  10   0  -1    3.50    4.70
   9   0  -1   36.70    5.70
   9   0  -1   41.70    6.90
   9   0  -1   50.49    7.50
   8   0  -1   -2.80    2.80
   8   0  -1   -1.60    2.50
   8   0  -1   -1.60    3.20
   7   0  -1    1.20    2.40
   7   0  -1    0.50    2.70
   7   0  -1    2.60    2.80
  -7   0   1   -1.10    3.80
  -6   0   1   -4.10    2.30
   6   0  -1    0.90    1.90
   6   0  -1   -2.10    2.20
  -6   0   1   -4.10    2.10
  -5   0   1   10.10    3.00
  -5   0   1    7.20    3.00
  -5   0   1    9.50    2.80
  -4   0   1    0.00    1.70
  -4   0   1    0.70    1.80
  -4   0   1    0.50    1.90
  -3   0   1    1.20    1.60
   3   0  -1    2.10    1.60
  -3   0   1    1.10    1.90
   3   0  -1    0.80    1.60
   3   0  -1    1.10    1.30
  -3   0   1    2.90    1.60
  -2   0   1   -0.60    1.30
  -2   0   1    0.40    1.40
   2   0  -1    0.40    1.20
   2   0  -1   -0.10    1.20
   2   0  -1    2.20    1.20
  -2   0   1   -1.10    1.20
   1   0  -1   17.90    1.60
   1   0  -1   23.40    1.60
  -1   0   1   19.40    1.50
   1   0  -1   23.40    1.60
  -1   0   1   20.60    1.50
  -1   0   1   18.80    1.50
   0   0  -1    0.10    0.10
   0   0   1   -0.10    0.10
   0   0   1    0.00    0.10
   0   0  -1    0.00    0.10
   0   0   1    0.00    0.10
   0   0  -1    0.10    0.10
  -1   0  -1 2357.36   75.79
   1   0   1 2287.47   75.79
   1   0   1 2377.36   76.09
   1   0   1 2441.86   76.49
  -1   0  -1 2387.86   76.19
   1   0   1 2390.86   76.59
  -1   0  -1 2311.67   76.59
  -2   0  -1   -0.10    1.00
   2   0   1   -1.30    1.20
   2   0   1    1.40    1.00
   2   0   1   -1.90    0.90
  -2   0  -1   -1.00    1.40
   2   0   1   -1.20    1.20
   3   0   1  359.06   15.80
  -3   0  -1  338.77   14.40
  -3   0  -1  346.27   13.20
   3   0   1  347.17   13.10
   3   0   1  351.86   14.10
   3   0   1  353.36   13.50
  -4   0  -1    0.10    1.60
   4   0   1    0.30    1.10
  -4   0  -1   -1.30    2.10
   4   0   1   -0.90    1.50
   5   0   1   34.50    4.30
  -5   0  -1   27.40    4.80
   5   0   1   33.40    4.60
   6   0   1    1.70    2.10
  -6   0  -1    2.00    3.20
   6   0   1    0.10    2.20
   6   0   1   -0.40    2.50
   7   0   1   22.80    4.80
   7   0   1   22.30    4.50
  -7   0  -1   24.10    5.90
   7   0   1   26.20    4.10
   8   0   1   -3.40    2.50
   8   0   1    1.00    3.40
   8   0   1   -1.20    3.30
   9   0   1   81.89    9.50
   9   0   1   66.39    8.30
  10   0   1   -5.20    4.40
  10   0   1   -9.20    4.50
  10  -1  -1    0.90    4.70
  10  -1  -1    2.40    5.20
  10   1  -1    4.40    5.00
  10   1  -1   -0.90    4.70
   9  -1  -1   50.29    7.10
   9  -1  -1   34.30    6.40
   9  -1  -1   42.10    6.40
   9   1  -1   40.70    7.20
   9   1  -1   40.80    6.80
   9   1  -1   34.60    5.70
  -8  -1   1   42.30    7.90
   8  -1  -1   26.50    5.60
   8  -1  -1   44.70    6.00
   8  -1  -1   43.30    6.10
   8   1  -1   31.50    6.20
   8   1  -1   40.20    6.40
   8   1  -1   31.60    5.00
   7  -1  -1  313.17   15.50
   7  -1  -1  324.97   15.30
  -7  -1   1  310.67   17.30
   7   1  -1  331.07   16.10
   7   1  -1  305.27   14.50
   6  -1  -1    2.90    2.50
   6  -1  -1    0.70    2.20
  -6  -1   1   -0.80    3.10
  -6  -1   1    5.10    3.20
   6   1  -1    3.30    2.30
  -6   1   1    5.90    3.40
  -6   1   1    1.30    2.40
   6   1  -1    1.50    2.60
  -5  -1   1  133.89    8.70
  -5  -1   1  127.29    8.70
  -5   1   1  136.19    8.20
  -5   1   1  140.39    8.80
   5   1  -1  155.28    7.80
  -5   1   1  146.39    8.50
  -4  -1   1  276.27   12.50
  -4  -1   1  253.77   12.10
  -4   1   1  281.57   12.40
  -4   1   1  253.27   11.50
  -4   1   1  266.07   11.80
   4   1  -1  262.77   11.10
  -3  -1   1   29.80    3.60
  -3  -1   1   22.50    3.20
   3  -1  -1   33.60    3.20
   3  -1  -1   36.30    3.70
   3  -1  -1   27.00    3.10
  -3   1   1   30.60    3.30
   3   1  -1   34.70    3.70
   3   1  -1   26.30    3.00
  -3   1   1   27.70    3.50
  -3   1   1   30.00    3.30
   3   1  -1   25.90    2.80
   3   1  -1   30.40    3.60
  -2  -1   1 1339.07   44.30
  -2  -1   1 1310.57   44.20
   2  -1  -1 1302.57   43.70
   2  -1  -1 1308.17   43.70
   2  -1  -1 1357.16   44.00
   2   1  -1 1367.56   44.10
   2   1  -1 1295.57   43.80
   2   1  -1 1312.47   44.10
  -2   1   1 1354.46   44.00
  -2   1   1 1298.67   43.70
   2   1  -1 1296.67   43.50
  -2   1   1 1307.07   43.80
  -1  -1   1  929.51   31.10
  -1  -1   1  946.61   30.90
   1  -1  -1  951.60   30.70
  -1  -1   1  938.21   31.20
   1  -1  -1  948.01   30.90
   1  -1  -1  972.60   31.00
   1   1  -1  951.90   31.20
   1   1  -1  962.20   30.90
   1   1  -1  945.81   31.00
  -1   1   1  923.11   30.70
  -1   1   1  904.61   31.00
  -1  -1  -1  347.37   12.00
   1  -1   1  338.27   11.80
   1  -1   1  336.77   11.40
   1  -1   1  355.26   11.50
  -1  -1  -1  328.97   12.20
  -1  -1  -1  317.47   12.00
  -1  -1  -1  337.67   11.20
  -1   1  -1  347.37   11.50
  -1   1  -1  335.17   11.40
   1   1   1  333.47   11.90
   1   1   1  338.67   12.10
   1   1   1  335.87   11.20
   1   1   1  345.57   12.20
  -1   1  -1  343.47   11.90
   2  -1   1  903.31   29.40
   2  -1   1  873.21   29.30
  -2  -1  -1  866.81   30.50
   2  -1   1  906.41   30.40
   2  -1   1  857.81   29.90
   2  -1   1  856.91   29.80
  -2  -1  -1  866.71   30.30
  -2   1  -1  865.01   29.30
   2   1   1  893.01   30.50
   2   1   1  865.31   30.20
   2   1   1  879.31   29.00
   2   1   1  901.11   30.00
   2   1   1  887.41   29.40
   3  -1   1   80.49    4.40
   3  -1   1   78.59    4.90
   3  -1   1   73.59    6.20
   3  -1   1   81.09    4.50
  -3  -1  -1   84.49    5.70
   3  -1   1   84.19    5.00
  -3  -1  -1   74.19    5.20
   3   1   1   87.59    4.60
   3   1   1   76.79    4.10
  -3   1  -1   77.79    4.50
   3   1   1   81.79    5.00
  -3   1  -1   83.69    5.60
   4  -1   1    8.60    2.10
   4  -1   1    8.70    2.00
  -4  -1  -1    9.10    2.80
   4  -1   1    4.90    1.90
   4   1   1    5.00    2.00
  -4   1  -1    6.70    2.70
   4   1   1    5.70    2.20
   4   1   1    8.00    1.80
  -4   1  -1    8.80    2.30
   5  -1   1    4.80    2.30
  -5  -1  -1    2.70    2.60
   5  -1   1    2.90    2.00
   5   1   1    7.60    2.70
   5   1   1    6.00    1.90
  -5   1  -1    1.50    1.90
  -5   1  -1    4.20    2.90
   6  -1   1    6.60    2.70
  -6  -1  -1    8.10    4.10
   6  -1   1    6.50    3.00
   6   1   1   -1.10    1.80
   6   1   1    7.60    3.00
   6   1   1   -1.50    2.50
  -6   1  -1    1.00    2.40
   7  -1   1  152.18   10.50
   7  -1   1  162.58   10.10
  -7  -1  -1  181.18   12.50
   7   1   1  189.78   11.00
   7   1   1  155.48    8.90
   7   1   1  169.28   11.20
   8  -1   1    5.50    3.80
   8  -1   1    4.20    3.90
  -8  -1  -1    5.30    5.10
   8  -1   1    1.70    2.70
   8   1   1    2.70    3.70
   8   1   1    4.50    3.80
   8   1   1    5.60    2.90
   9  -1   1   -2.40    4.20
   9  -1   1    0.30    3.80
   9   1   1   -4.60    3.80
   9   1   1   -3.30    3.80
  10  -1   1   15.50    5.70
  10   1   1   20.80    6.70
  10   1   1   22.70    6.30
  10  -2  -1   24.20    5.90
  10   2  -1   16.30    6.20
  10   2  -1   30.10    7.30
   9  -2  -1    6.10    4.00
  -9  -2   1    7.00    5.40
   9  -2  -1    6.40    4.70
   9  -2  -1    8.00    3.90
   9   2  -1    3.80    4.10
   9   2  -1    0.40    3.90
   8  -2  -1   41.70    6.00
  -8  -2   1   40.60    7.80
   8  -2  -1   50.79    6.50
   8   2  -1   35.10    5.00
   8   2  -1   46.00    6.80
  -7  -2   1   -0.40    3.80
   7  -2  -1    4.40    3.10
  -7  -2   1   -1.60    3.20
   7  -2  -1    8.20    3.00
   7   2  -1    3.80    2.60
  -7   2   1    2.70    3.40
   7   2  -1    7.80    3.50
  -6  -2   1   46.60    6.40
   6  -2  -1   41.60    4.90
  -6  -2   1   40.90    6.30
   6  -2  -1   41.50    5.10
   6   2  -1   49.10    5.00
   6   2  -1   30.20    5.00
  -6   2   1   52.09    5.80
  -5  -2   1  228.08   12.50
   5  -2  -1  262.57   11.40
  -5  -2   1  238.88   12.60
   5  -2  -1  248.68   11.40
   5   2  -1  247.98   10.90
  -5   2   1  232.98   11.50
  -4  -2   1    3.00    2.30
   4  -2  -1    1.50    1.40
  -4  -2   1    0.60    2.30
  -4   2   1    1.00    1.80
   4   2  -1   -1.30    1.40
  -4   2   1    1.60    1.90
   3  -2  -1   19.50    2.60
  -3  -2   1   13.10    2.90
  -3  -2   1   15.60    2.90
   3  -2  -1   17.40    2.40
   3  -2  -1   14.70    2.10
   3  -2  -1   16.90    2.70
   3   2  -1   17.60    2.40
  -3   2   1   14.40    2.40
  -3   2   1   20.00    2.70
   3   2  -1   20.60    3.80
   3   2  -1   22.20    2.80
   3   2  -1   15.30    2.80
  -2  -2   1 3660.53  119.39
   2  -2  -1 3779.82  118.69
  -2  -2   1 3611.34  119.19
   2  -2  -1 3657.63  118.39
  -2  -2   1 3618.84  118.49
   2  -2  -1 3724.33  118.19
   2  -2  -1 3605.34  118.79
   2   2  -1 3703.63  119.09
  -2   2   1 3821.92  118.39
   2   2  -1 3664.73  119.19
  -2   2   1 3557.14  118.69
   2   2  -1 3675.63  118.39
   1  -2  -1  760.22   24.60
   1  -2  -1  760.52   24.70
   1  -2  -1  739.63   25.30
   1  -2  -1  784.12   24.60
  -1  -2   1  765.32   25.20
  -1  -2   1  747.63   25.50
  -1  -2   1  739.93   25.60
   1   2  -1  775.52   25.40
   1   2  -1  767.72   25.10
  -1   2   1  774.62   25.40
  -1   2   1  768.32   24.70
   1   2  -1  737.63   25.50
   0  -2   1  221.28    7.40
   0  -2  -1  207.18    7.30
   0  -2  -1  207.28    7.40
   0  -2  -1  205.08    7.20
   0  -2   1  206.88    7.30
   0  -2  -1  206.48    7.30
   0  -2   1  199.68    7.40
   0   2  -1  219.88    7.30
   0   2  -1  218.08    7.40
   0   2   1  195.08    7.30
   0   2   1  208.78    7.30
   0   2  -1  213.28    7.40
   0   2   1  203.68    7.20
   0   2   1  214.88    7.30
   1  -2   1    7.60    1.20
   1  -2   1    6.40    0.70
   1  -2   1    7.10    1.20
  -1  -2  -1    5.80    1.50
  -1  -2  -1    6.40    1.70
  -1  -2  -1    6.60    0.90
   1  -2   1    7.10    1.00
  -1  -2  -1    4.70    1.40
  -1   2  -1    7.50    1.30
  -1   2  -1    6.60    0.70
   1   2   1    3.60    1.30
   1   2   1    5.50    1.60
   1   2   1    6.60    1.50
  -1   2  -1    6.50    1.10
   1   2   1    6.90    0.90
   2  -2   1  325.37   12.80
   2  -2   1  357.86   11.80
  -2  -2  -1  334.87   13.10
   2  -2   1  325.27   11.50
  -2  -2  -1  325.07   12.80
  -2  -2  -1  318.27   11.50
   2  -2   1  323.37   12.10
   2   2   1  326.47   11.30
   2   2   1  321.77   12.60
  -2   2  -1  327.77   11.90
  -2   2  -1  306.97   12.10
   2   2   1  326.87   12.90
   2   2   1  329.17   12.80
  -3  -2  -1    0.90    2.20
   3  -2   1    1.40    1.40
   3  -2   1    1.70    1.10
   3  -2   1    0.20    1.50
  -3  -2  -1    2.70    1.90
   3  -2   1    0.80    1.20
   3   2   1    0.20    1.30
   3   2   1    1.40    1.60
  -3   2  -1    1.30    1.40
   3   2   1    2.90    1.20
  -4  -2  -1   31.30    4.50
   4  -2   1   35.40    3.90
  -4  -2  -1   30.80    4.60
   4  -2   1   40.90    3.40
  -4   2  -1   36.30    3.80
   4   2   1   35.70    2.90
   4   2   1   32.10    4.00
   5  -2   1   29.00    3.60
   5  -2   1   34.80    4.20
  -5  -2  -1   32.30    5.10
   5   2   1   32.00    3.40
  -5   2  -1   32.90    4.10
   5   2   1   28.80    4.20
   6  -2   1   20.30    3.60
   6  -2   1   20.60    3.80
  -6  -2  -1   25.10    5.60
   6   2   1   17.90    4.20
   6   2   1   21.40    3.30
  -6   2  -1   12.70    3.40
  -7  -2  -1    3.80    4.70
   7  -2   1   -0.30    2.70
   7  -2   1    0.20    2.50
   7   2   1    1.60    3.00
   7   2   1   -3.50    1.90
  -7   2  -1   -0.50    3.00
   7   2   1   -1.70    2.90
   8  -2   1   22.90    5.00
  -8  -2  -1   13.10    5.80
   8  -2   1   30.70    5.10
   8   2   1   19.20    3.80
   8   2   1   20.40    5.40
   8   2   1   31.70    6.40
   9  -2   1   -0.60    3.60
   9  -2   1    5.10    3.90
   9   2   1    8.90    4.70
   9   2   1    4.80    4.50
 -10  -3   1   -1.10    6.60
  10  -3  -1    1.50    4.50
  10   3  -1   -1.70    4.30
  10   3  -1    5.60    4.80
  -9  -3   1   16.90    6.60
   9  -3  -1   15.40    4.70
   9  -3  -1   17.00    4.60
   9  -3  -1   27.10    5.50
   9   3  -1   17.20    5.60
   9   3  -1   25.70    6.70
  -8  -3   1    3.80    4.90
   8  -3  -1   12.10    3.90
   8  -3  -1   17.40    4.50
  -8   3   1   22.30    5.60
   8   3  -1   11.50    3.30
   8   3  -1    5.20    4.00
   7  -3  -1    1.10    2.60
   7  -3  -1   -0.60    2.30
  -7  -3   1   -1.60    3.10
  -7  -3   1   -1.20    3.40
   7   3  -1    2.20    3.30
   7   3  -1   -1.30    2.30
  -7   3   1    5.70    3.50
   6  -3  -1   15.70    3.20
   6  -3  -1   12.30    3.10
  -6  -3   1   17.20    4.50
  -6  -3   1   13.00    4.50
  -6   3   1   15.50    3.90
   6   3  -1    7.60    2.60
   6   3  -1   12.30    3.80
  -5  -3   1    3.60    2.80
  -5  -3   1    5.90    3.00
   5  -3  -1    4.40    2.00
   5  -3  -1    4.00    2.00
  -5   3   1    4.50    2.50
   5   3  -1    6.20    2.10
  -4  -3   1  979.10   37.30
   4  -3  -1 1108.49   37.80
   4  -3  -1 1050.59   35.60
  -4  -3   1 1003.50   37.20
  -4   3   1 1003.50   36.20
   4   3  -1 1027.60   35.30
   3  -3  -1    2.30    1.40
  -3  -3   1    2.30    1.30
  -3  -3   1    4.80    2.20
  -3  -3   1    3.60    2.20
   3  -3  -1    3.40    1.60
   3  -3  -1    3.10    1.30
   3  -3  -1    2.40    1.40
   3   3  -1    5.10    1.50
   3   3  -1    1.40    1.60
  -3   3   1    2.10    1.60
  -2  -3   1   41.60    3.60
  -2  -3   1   47.00    3.00
  -2  -3   1   37.40    3.70
   2  -3  -1   50.29    2.60
   2  -3  -1   43.00    2.90
   2  -3  -1   40.40    2.60
   2   3  -1   42.10    3.40
   2   3  -1   37.80    3.20
  -2   3   1   42.00    3.10
  -2   3   1   44.10    2.60
   2   3  -1   43.20    2.90
  -1  -3   1 1312.57   43.90
   1  -3  -1 1327.47   42.80
   1  -3  -1 1374.06   43.50
  -1  -3   1 1322.67   43.40
  -1  -3   1 1306.47   43.90
   1  -3  -1 1356.46   42.60
   1  -3  -1 1302.47   42.50
  -1   3   1 1340.97   42.80
  -1   3   1 1305.57   43.60
   1   3  -1 1328.37   43.80
  -1   3   1 1313.67   42.60
   1   3  -1 1340.37   43.70
   1   3  -1 1321.37   43.30
   0  -3  -1  183.48    6.70
   0  -3   1  193.88    7.10
   0  -3  -1  192.98    7.00
   0  -3  -1  190.58    6.90
   0  -3   1  179.68    6.80
   0  -3  -1  183.68    6.80
   0  -3   1  185.68    7.00
   0   3   1  185.48    6.80
   0   3  -1  189.18    7.00
   0   3  -1  179.78    7.00
   0   3  -1  198.88    6.80
   0   3   1  178.18    6.60
   0   3   1  185.68    6.90
   1  -3   1 3498.75  112.19
  -1  -3  -1 3442.56  113.79
  -1  -3  -1 3443.56  113.59
  -1  -3  -1 3628.94  112.79
   1  -3   1 3486.05  112.99
   1  -3   1 3618.44  112.99
   1  -3   1 3486.55  113.09
   1   3   1 3521.45  113.59
  -1   3  -1 3605.84  113.09
  -1   3  -1 3397.16  113.19
  -1   3  -1 3613.84  113.09
   1   3   1 3552.04  112.79
  -1   3  -1 3448.95  112.19
   1   3   1 3457.65  113.59
   1   3   1 3564.74  113.69
  -2  -3  -1  182.58    8.60
   2  -3   1  207.68    7.70
   2  -3   1  200.68    7.10
  -2  -3  -1  182.28    8.80
   2  -3   1  203.78    7.90
   2  -3   1  183.78    7.80
  -2  -3  -1  192.88    7.40
   2   3   1  202.38    8.60
  -2   3  -1  195.88    8.00
   2   3   1  193.58    8.60
  -2   3  -1  199.88    7.90
   2   3   1  200.98    7.30
   2   3   1  189.88    8.60
   3  -3   1   14.50    2.10
  -3  -3  -1   14.70    3.10
   3  -3   1   14.30    2.30
  -3  -3  -1   15.90    3.20
   3  -3   1   19.50    2.70
   3  -3   1   16.50    1.90
  -3   3  -1   15.80    2.50
   3   3   1   20.10    2.00
   3   3   1   18.40    3.00
  -4  -3  -1   -0.70    2.10
   4  -3   1    1.80    1.50
   4  -3   1    6.50    2.00
  -4  -3  -1    0.10    2.20
  -4   3  -1    2.10    1.80
   4   3   1    2.70    2.00
   4   3   1    2.60    1.20
  -5  -3  -1   -1.60    2.70
  -5  -3  -1    3.90    2.80
   5  -3   1    2.60    1.80
   5  -3   1    5.60    2.40
   5   3   1    4.80    2.50
  -5   3  -1    5.00    2.50
   5   3   1    5.50    1.80
   6  -3   1  164.38    8.80
   6  -3   1  161.48    9.50
  -6  -3  -1  167.68   11.60
   6   3   1  170.18    8.20
  -6   3  -1  160.98    9.50
   6   3   1  172.48   10.40
   7  -3   1   72.79    6.30
   7  -3   1   70.39    7.10
  -7  -3  -1   84.89    9.90
   7   3   1   56.39    7.20
  -7   3  -1   65.19    6.90
   7   3   1   75.39    5.60
   8  -3   1   -3.90    2.60
  -8  -3  -1   -2.30    4.70
   8  -3   1    2.70    3.00
   8   3   1   -4.80    3.20
   8   3   1   -1.10    3.70
  -9  -3  -1    4.80    5.90
   9  -3   1   -4.20    3.80
   9   3   1    1.90    4.60
   9   3   1   -3.40    3.70
 -10  -4   1    6.90    6.30
  10   4  -1   11.30    5.50
  10   4  -1    7.80    5.70
  -9  -4   1   61.19   10.50
   9  -4  -1   70.29    8.10
   9   4  -1   60.09    9.10
  -9   4   1   70.29    9.20
   8  -4  -1    5.20    3.00
   8  -4  -1   -3.50    2.60
  -8  -4   1    1.70    4.50
  -8   4   1   -0.70    3.40
   8   4  -1    0.30    3.80
   8   4  -1   -3.00    2.50
  -7  -4   1    1.80    4.40
   7  -4  -1    2.20    2.50
   7  -4  -1    4.00    2.40
  -7  -4   1    0.30    3.60
  -7   4   1   -1.80    3.20
   7   4  -1    6.10    3.20
   7   4  -1    4.60    2.60
   6  -4  -1   45.80    5.00
  -6  -4   1   33.60    6.00
  -6  -4   1   53.29    7.00
   6  -4  -1   41.60    4.60
   6   4  -1   47.70    6.50
   6   4  -1   42.60    4.50
  -6   4   1   44.50    5.70
  -5  -4   1   67.39    7.60
  -5  -4   1   70.29    7.50
   5  -4  -1   68.99    4.80
   5  -4  -1   68.69    5.10
   5   4  -1   55.89    6.20
   5   4  -1   68.29    4.80
  -5   4   1   66.59    6.40
  -4  -4   1  506.95   21.80
   4  -4  -1  541.95   20.30
   4  -4  -1  572.74   20.00
  -4  -4   1  533.95   21.90
  -4   4   1  523.95   20.80
   4   4  -1  565.04   19.80
  -3  -4   1   -0.30    1.80
   3  -4  -1    2.70    1.80
  -3  -4   1    1.60    2.10
  -3  -4   1    5.20    1.70
   3  -4  -1    2.80    1.30
   3  -4  -1    0.80    1.30
  -3   4   1    2.70    1.70
   3   4  -1    1.60    1.40
  -2  -4   1  136.49    7.20
  -2  -4   1  147.09    6.40
   2  -4  -1  152.38    6.50
   2  -4  -1  147.59    5.70
   2  -4  -1  147.39    5.70
  -2  -4   1  140.89    7.20
   2  -4  -1  145.09    5.20
   2   4  -1  138.59    7.00
   2   4  -1  151.88    6.30
  -2   4   1  143.39    6.70
  -2   4   1  148.29    5.90
   2   4  -1  141.69    6.80
   1  -4  -1  240.28    8.10
   1  -4  -1  252.37    9.10
   1  -4  -1  224.58    9.10
  -1  -4   1  246.68    9.60
  -1  -4   1  229.68    9.00
  -1  -4   1  242.78    9.50
   1  -4  -1  244.38    8.40
   1  -4  -1  236.98    7.80
   1   4  -1  238.28    9.30
   1   4  -1  236.88    9.00
  -1   4   1  243.98    8.00
   1   4  -1  243.38    9.30
  -1   4   1  244.98    8.40
  -1   4   1  248.08    9.30
   1   4  -1  220.58    9.20
   0  -4  -1    0.70    1.10
   0  -4   1   -1.20    0.90
   0  -4   1   -1.50    0.90
   0  -4  -1   -0.20    0.80
   0  -4  -1    0.50    0.80
   0  -4  -1   -0.50    0.90
   0  -4   1   -0.20    1.10
   0   4   1   -0.60    0.90
   0   4   1   -1.70    0.70
   0   4   1    1.20    0.80
   0   4  -1   -0.40    0.90
   0   4  -1   -0.90    0.90
   0   4  -1    1.10    0.90
   0   4   1   -0.40    0.80
   1  -4   1 3305.97  107.09
  -1  -4  -1 3303.47  107.99
  -1  -4  -1 3425.06  106.99
  -1  -4  -1 3329.67  107.79
   1   4   1 3359.76  107.69
  -1   4  -1 3306.97  107.49
  -1   4  -1 3397.46  107.19
  -1   4  -1 3300.27  105.99
   1   4   1 3307.27  107.69
   1   4   1 3233.48  106.89
  -1   4  -1 3335.77  107.09
   1   4   1 3296.97  107.69
   2  -4   1  166.48    6.70
   2  -4   1  160.08    6.90
  -2  -4  -1  160.88    8.10
  -2  -4  -1  152.48    7.70
   2  -4   1  162.58    5.60
  -2  -4  -1  160.48    6.50
   2  -4   1  165.08    6.80
   2   4   1  157.58    7.60
   2   4   1  157.68    7.60
  -2   4  -1  149.49    6.80
   2   4   1  146.49    7.50
   2   4   1  167.38    6.30
  -2   4  -1  166.68    6.90
   3  -4   1 2644.64   83.79
   3  -4   1 2615.94   85.09
   3  -4   1 2646.14   84.69
   3  -4   1 2655.53   84.99
  -3  -4  -1 2501.95   86.39
  -3  -4  -1 2505.35   86.69
  -3  -4  -1 2561.34   84.39
  -3   4  -1 2553.94   85.09
   3   4   1 2587.04   86.19
   3   4   1 2632.64   84.09
  -3   4  -1 2611.64   85.29
   4  -4   1   96.89    5.80
   4  -4   1  103.49    5.10
  -4  -4  -1  101.49    7.40
  -4  -4  -1   98.89    7.10
  -4   4  -1  106.59    6.20
   4   4   1  106.99    5.10
   4   4   1   84.69    6.40
   5  -4   1  221.78    9.60
  -5  -4  -1  188.98   12.10
  -5  -4  -1  207.68   12.00
   5  -4   1  238.38   10.80
   5   4   1  223.08   11.60
  -5   4  -1  212.38   10.70
   5   4   1  206.28    9.10
   6  -4   1   21.00    3.50
  -6  -4  -1   25.50    5.50
   6  -4   1   26.10    4.10
  -6   4  -1   26.60    4.40
   6   4   1   27.10    4.80
   6   4   1   25.30    3.30
   7  -4   1    0.90    2.20
  -7  -4  -1    5.10    4.20
   7  -4   1    3.30    2.90
   7   4   1   -0.70    2.10
   7   4   1   -2.60    2.90
  -7   4  -1   -0.80    3.20
   8  -4   1   97.19    8.40
  -8  -4  -1  111.59   12.80
   8  -4   1  106.59    7.70
  -8   4  -1   91.89    9.00
   8   4   1  100.49   10.40
  -9  -4  -1    0.20    4.80
   9  -4   1   -3.80    3.20
   9   4   1   -0.50    4.80
   9   4   1   -3.10    4.20
  -9  -5   1   62.89   10.20
   9  -5  -1   58.89    7.50
   9   5  -1   56.79    8.70
  -9   5   1   66.79    8.90
  -8  -5   1    1.70    4.60
   8  -5  -1   -6.20    2.50
   8  -5  -1   -0.50    2.80
   8   5  -1   -2.40    2.70
   8   5  -1   -3.60    3.10
  -8   5   1   -4.50    4.00
  -7  -5   1  149.29   11.20
   7  -5  -1  143.09    8.30
  -7  -5   1  127.99   11.50
   7  -5  -1  143.69    9.00
   7   5  -1  147.39    8.50
  -7   5   1  151.68   10.30
   7   5  -1  138.29   10.80
   6  -5  -1   76.69    5.50
  -6  -5   1   60.29    7.70
   6  -5  -1   84.09    6.20
  -6  -5   1   78.59    9.20
   6   5  -1   79.39    5.70
  -6   5   1   91.39    8.40
   6   5  -1   69.49    7.70
  -5  -5   1    0.60    2.40
   5  -5  -1    1.90    1.50
  -5  -5   1    1.30    2.70
   5  -5  -1   -0.20    1.60
  -5   5   1   -0.70    2.30
   5   5  -1   -1.20    2.10
   5   5  -1    1.80    1.90
  -4  -5   1   -1.70    2.30
   4  -5  -1    1.00    1.30
  -4  -5   1    0.00    2.00
   4  -5  -1    3.20    1.30
   4  -5  -1    0.30    1.50
   4   5  -1   -0.90    1.40
  -4   5   1    0.20    2.10
  -3  -5   1  302.27   13.60
   3  -5  -1  301.67   11.60
  -3  -5   1  290.87   12.10
   3  -5  -1  311.27   11.50
  -3  -5   1  309.57   13.60
   3   5  -1  317.87   11.90
  -3   5   1  300.97   12.70
  -3   5   1  309.27   11.80
   2  -5  -1   33.30    2.20
   2  -5  -1   33.70    1.40
   2  -5  -1   40.00    2.90
  -2  -5   1   41.70    4.20
   2  -5  -1   31.70    3.40
  -2  -5   1   35.40    3.10
   2  -5  -1   27.70    1.90
  -2  -5   1   34.90    4.00
  -2   5   1   32.50    3.40
   2   5  -1   26.10    2.70
  -2   5   1   29.00    2.20
   2   5  -1   32.00    3.70
   1  -5  -1    0.60    0.60
   1  -5  -1    0.20    1.10
  -1  -5   1   -0.20    1.30
   1  -5  -1    0.00    0.80
  -1  -5   1    1.50    1.10
   1  -5  -1   -0.60    0.40
  -1  -5   1    1.00    1.40
  -1   5   1    0.50    1.10
  -1   5   1    0.80    0.70
  -1   5   1    0.80    0.40
   1   5  -1    0.40    1.10
   1   5  -1   -0.10    1.10
   1   5  -1   -0.10    1.00
   0  -5  -1   10.80    1.70
   0  -5   1   13.20    1.80
   0  -5  -1   11.10    1.90
   0  -5   1   11.00    1.60
   0  -5   1   13.20    1.90
   0  -5  -1   13.10    1.50
   0   5  -1   15.00    2.00
   0   5  -1   13.20    1.70
   0   5   1   13.30    1.60
   0   5   1   12.40    1.50
   0   5   1   11.80    1.40
   0   5  -1   13.80    1.60
   0   5   1   14.00    2.00
  -1  -5  -1  200.58    8.80
   1  -5   1  198.38    7.90
   1  -5   1  196.58    8.10
  -1  -5  -1  190.88    7.80
  -1  -5  -1  207.08    8.60
  -1   5  -1  207.48    7.90
   1   5   1  196.88    8.40
   1   5   1  214.68    8.00
   1   5   1  208.58    8.50
  -1   5  -1  203.68    6.80
  -1   5  -1  210.88    8.50
   1   5   1  197.88    8.50
  -1   5  -1  208.08    8.10
  -2  -5  -1  121.69    6.70
  -2  -5  -1  116.49    7.00
   2  -5   1  130.49    5.80
  -2  -5  -1  123.69    5.60
   2  -5   1  127.49    6.00
   2  -5   1  134.09    5.80
  -2   5  -1  123.59    5.90
  -2   5  -1  120.89    6.00
   2   5   1  128.69    6.70
   2   5   1  126.29    5.50
   2   5   1  123.49    6.70
  -3  -5  -1   48.80    5.10
   3  -5   1   50.29    2.50
  -3  -5  -1   44.40    5.40
   3  -5   1   51.29    3.70
  -3  -5  -1   40.30    3.20
   3  -5   1   46.70    3.50
  -3   5  -1   46.50    3.70
  -3   5  -1   43.90    3.90
   3   5   1   52.09    3.30
   3   5   1   40.00    4.40
   4  -5   1    0.70    1.10
  -4  -5  -1    1.90    2.50
  -4  -5  -1   -2.00    2.00
   4  -5   1    1.70    1.50
  -4   5  -1    0.40    1.90
   4   5   1    1.70    1.40
   4   5   1    2.80    2.10
   5  -5   1  208.98   10.20
  -5  -5  -1  203.58   12.20
   5  -5   1  204.88    8.90
  -5  -5  -1  196.38   11.80
   5   5   1  215.18   11.60
   5   5   1  211.78    9.10
  -5   5  -1  206.38   10.60
   6  -5   1    2.60    1.90
  -6  -5  -1    0.30    3.20
   6  -5   1    4.70    2.60
  -6  -5  -1    1.80    3.50
   6   5   1   -2.30    1.90
   6   5   1   -0.90    2.80
  -6   5  -1   -0.80    2.80
  -7  -5  -1    3.00    4.10
   7  -5   1    1.60    2.20
   7  -5   1    3.70    2.90
   7   5   1    2.70    3.50
   7   5   1   -2.30    2.20
  -7   5  -1    2.60    3.50
   8  -5   1    2.90    3.50
  -8  -5  -1    1.50    4.40
   8   5   1   -4.20    3.50
  -8   5  -1    2.90    3.90
   9  -5   1   -1.80    3.70
  -9  -5  -1    7.80    6.50
   9   5   1    1.80    4.90
   9   5   1   -6.10    3.90
   9  -6  -1    1.70    3.80
  -9  -6   1   10.60    6.10
   9   6  -1   -0.80    4.50
  -9   6   1   -0.20    4.70
   8  -6  -1   36.30    5.40
  -8  -6   1   39.70    7.70
  -8  -6   1   33.60    7.80
   8   6  -1   27.20    4.70
  -8   6   1   39.20    6.50
   8   6  -1   40.60    7.10
   7  -6  -1   37.20    4.90
  -7  -6   1   39.90    7.10
   7  -6  -1   45.50    4.60
  -7  -6   1   39.20    7.40
  -7   6   1   36.70    6.00
   7   6  -1   42.00    4.90
   7   6  -1   51.09    7.30
  -6  -6   1    1.90    3.40
   6  -6  -1    9.10    2.30
   6  -6  -1    1.80    2.30
  -6  -6   1    5.60    4.10
  -6   6   1    2.90    3.20
   6   6  -1    0.50    2.80
   6   6  -1    3.50    2.50
  -5  -6   1  200.58   11.90
   5  -6  -1  191.78    8.50
   5  -6  -1  216.58    9.60
  -5  -6   1  210.38   12.50
  -5   6   1  204.98   10.90
   5   6  -1  209.48    9.50
   5   6  -1  190.58   11.50
  -4  -6   1    8.10    3.10
   4  -6  -1    3.50    1.20
   4  -6  -1    4.00    1.60
   4  -6  -1    6.20    1.90
  -4  -6   1    5.40    2.90
  -4   6   1    7.00    2.50
   4   6  -1    4.10    1.80
   3  -6  -1 1088.69   37.00
  -3  -6   1 1095.09   39.60
   3  -6  -1 1150.38   37.10
   3  -6  -1 1115.59   35.80
   3  -6  -1 1138.79   35.90
  -3  -6   1 1074.19   39.60
  -3   6   1 1106.49   38.70
   3   6  -1 1112.39   37.50
  -3   6   1 1091.19   37.40
  -2  -6   1    5.40    2.30
   2  -6  -1   10.50    1.40
  -2  -6   1    6.20    2.40
   2  -6  -1    5.70    1.00
  -2  -6   1    8.30    1.80
  -2   6   1    6.80    1.90
  -2   6   1    6.20    1.20
   2   6  -1    8.30    1.90
  -1  -6   1  350.86   13.70
  -1  -6   1  336.87   13.40
   1  -6  -1  359.76   11.70
   1  -6  -1  325.77   13.10
  -1  -6   1  332.77   12.90
   1  -6  -1  359.36   12.50
   1   6  -1  347.77   13.30
  -1   6   1  353.76   12.30
   1   6  -1  341.97   13.10
  -1   6   1  353.46   11.80
   1   6  -1  355.46   13.10
  -1   6   1  357.66   13.30
   0  -6   1  109.79    5.10
   0  -6   1  102.39    5.30
   0  -6  -1   99.69    5.10
   0  -6  -1  109.19    4.90
   0  -6   1  101.79    5.20
   0  -6  -1  111.49    5.50
   0   6   1  110.59    5.40
   0   6   1  113.59    5.00
   0   6   1  111.09    4.70
   0   6  -1  105.49    5.40
   0   6   1  112.09    5.10
   0   6  -1  109.79    4.80
   0   6  -1  115.09    5.30
   1  -6   1    0.30    1.10
  -1  -6  -1   -3.10    1.30
   1  -6   1    0.30    0.90
  -1  -6  -1   -0.40    1.40
  -1  -6  -1   -0.70    1.00
   1   6   1    0.50    1.30
  -1   6  -1    1.60    1.30
  -1   6  -1    0.90    1.10
  -1   6  -1   -0.10    1.30
   1   6   1   -0.20    1.30
   1   6   1    1.60    1.30
  -1   6  -1   -0.30    0.40
   1   6   1   -1.50    1.50
  -2  -6  -1  314.97   14.10
   2  -6   1  342.67   12.60
  -2  -6  -1  315.77   12.40
  -2  -6  -1  331.17   13.80
  -2   6  -1  339.67   13.10
   2   6   1  348.87   12.50
   2   6   1  332.47   13.70
  -2   6  -1  348.87   12.80
  -3  -6  -1   18.50    2.50
  -3  -6  -1   21.60    4.00
   3  -6   1   19.10    2.40
   3  -6   1   18.70    1.10
  -3  -6  -1   15.10    3.20
   3   6   1   23.70    2.50
   3   6   1   17.30    3.10
  -3   6  -1   23.30    3.20
  -3   6  -1   22.80    3.20
  -4  -6  -1   27.40    4.90
  -4  -6  -1   20.10    4.30
   4  -6   1   20.30    3.00
   4  -6   1   22.40    2.00
   4   6   1   23.30    2.70
  -4   6  -1   18.90    3.40
   4   6   1   17.10    3.60
   5  -6   1    7.90    1.80
  -5  -6  -1   11.70    4.00
   5  -6   1    7.70    2.40
  -5  -6  -1    9.30    3.90
  -5   6  -1    5.20    2.60
   5   6   1   13.60    3.90
   5   6   1    6.70    2.10
   6  -6   1   15.00    2.60
  -6  -6  -1   26.20    5.70
   6  -6   1   19.80    3.70
  -6  -6  -1   10.50    4.80
   6   6   1   15.50    2.90
  -6   6  -1   20.50    4.30
   6   6   1   26.00    5.20
   7  -6   1   33.60    5.00
   7  -6   1   29.60    3.70
  -7  -6  -1   25.90    6.20
   7   6   1   28.40    4.00
  -7   6  -1   34.50    5.70
   7   6   1   26.50    5.60
   8  -6   1   30.40    5.30
  -8  -6  -1   38.70    8.60
  -8   6  -1   28.90    6.20
   8   6   1   34.60    7.00
   9  -6   1   -5.80    3.50
  -9  -6  -1   -0.90    5.60
   9   6   1    6.40    5.30
  -9   6  -1    0.90    4.80
   9   6   1   -1.60    4.50
  -9  -7   1   -4.00    5.20
  -9   7   1   -0.30    5.10
   9   7  -1   -8.80    3.90
   8  -7  -1   29.20    4.80
  -8  -7   1   22.40    6.40
  -8  -7   1   29.30    7.20
   8   7  -1   27.90    6.30
  -8   7   1   25.60    5.80
   8   7  -1   17.10    4.20
  -7  -7   1  226.08   15.10
   7  -7  -1  221.68   10.90
  -7  -7   1  198.18   14.00
   7   7  -1  199.98   10.40
  -7   7   1  204.48   12.90
   7   7  -1  202.98   13.40
   6  -7  -1   23.90    2.90
   6  -7  -1   29.10    3.90
  -6  -7   1   22.30    5.50
  -6  -7   1   31.10    6.30
   6   7  -1   30.40    4.10
  -6   7   1   18.50    4.40
   6   7  -1   29.50    5.60
  -5  -7   1   85.49    7.90
   5  -7  -1   99.49    5.80
  -5  -7   1   84.59    9.00
   5  -7  -1  100.99    4.70
  -5   7   1  104.99    7.80
   5   7  -1   85.79    7.60
   5   7  -1   92.09    6.00
  -4  -7   1   83.99    6.90
   4  -7  -1   86.39    4.80
   4  -7  -1   76.39    3.20
   4  -7  -1   75.69    4.70
   4  -7  -1   80.29    3.40
  -4  -7   1   91.59    7.50
   4   7  -1   87.39    6.80
   4   7  -1   86.69    5.20
  -4   7   1   69.99    5.90
  -3  -7   1  230.08   11.40
   3  -7  -1  231.58    9.00
   3  -7  -1  227.78    8.80
  -3  -7   1  216.88   11.50
   3   7  -1  217.38    9.50
  -3   7   1  220.78   10.50
  -3   7   1  237.28    9.40
   2  -7  -1  167.88    6.00
   2  -7  -1  175.48    6.90
  -2  -7   1  164.68    8.50
   2  -7  -1  162.08    5.80
  -2  -7   1  151.68    8.60
   2   7  -1  178.78    7.60
  -2   7   1  166.98    6.90
  -2   7   1  159.68    8.00
   1  -7  -1  113.49    4.40
   1  -7  -1  114.09    5.20
  -1  -7   1  103.59    6.10
  -1  -7   1  111.69    6.00
  -1   7   1  106.19    5.80
  -1   7   1  111.89    5.00
   1   7  -1  109.69    5.60
  -1   7   1  115.39    4.40
   1   7  -1  104.99    5.60
   0  -7   1  343.97   12.70
   0  -7  -1  351.16   13.40
   0  -7  -1  335.67   12.50
   0  -7   1  332.27   13.10
   0   7   1  345.47   12.70
   0   7   1  335.57   13.10
   0   7  -1  347.77   12.30
   0   7  -1  343.77   12.90
   0   7  -1  323.87   13.10
   0   7   1  338.87   12.20
   0   7   1  341.57   12.50
   1  -7   1   41.90    3.30
  -1  -7  -1   39.60    3.10
  -1  -7  -1   47.50    4.60
   1  -7   1   36.40    2.50
  -1  -7  -1   33.90    3.50
  -1   7  -1   40.50    4.00
  -1   7  -1   34.30    1.90
   1   7   1   42.10    3.60
  -1   7  -1   39.90    3.20
  -1   7  -1   33.90    3.10
   1   7   1   36.20    3.20
   1   7   1   36.40    3.20
  -2  -7  -1  186.38    9.30
   2  -7   1  196.58    8.10
  -2  -7  -1  185.58    8.10
  -2  -7  -1  192.78    9.70
  -2   7  -1  194.48    8.20
   2   7   1  187.78    9.10
   2   7   1  182.98    7.90
  -2   7  -1  179.18    8.40
  -3  -7  -1   72.99    6.10
   3  -7   1   82.69    4.70
  -3  -7  -1   76.09    7.30
   3   7   1   77.49    4.40
  -3   7  -1   67.69    5.00
   3   7   1   73.09    5.70
  -4  -7  -1  233.68   13.00
  -4  -7  -1  236.78   12.60
   4  -7   1  243.38   10.40
   4  -7   1  229.68    8.20
  -4   7  -1  245.38   11.50
   4   7   1  241.68    9.90
   4   7   1  251.27   12.40
   5  -7   1  212.58    8.20
  -5  -7  -1  222.68   12.90
  -5  -7  -1  196.28   12.70
   5  -7   1  224.98   10.40
   5   7   1  214.28   12.20
  -5   7  -1  207.28   11.10
   5   7   1  216.68    9.40
  -6  -7  -1   42.20    6.90
  -6  -7  -1   64.09    8.40
   6  -7   1   46.70    5.30
   6  -7   1   51.19    3.80
   6   7   1   39.40    6.30
   6   7   1   57.19    4.60
  -6   7  -1   67.49    7.00
   7  -7   1   19.20    4.00
  -7  -7  -1   14.10    5.60
   7   7   1   15.60    3.20
   7   7   1   15.20    5.20
  -7   7  -1   15.00    4.50
   8  -7   1   23.20    4.90
  -8  -7  -1   15.40    6.30
   8   7   1   20.90    6.00
  -8   7  -1   17.90    5.50
  -9  -7  -1   16.30    6.50
   9  -7   1    3.20    4.20
   9   7   1    7.60    5.30
  -9   7  -1    9.00    5.40
  -9  -8   1   31.70    8.30
   9   8  -1   20.50    6.20
  -9   8   1   16.70    5.80
   8  -8  -1   74.99    8.30
  -8  -8   1   62.59   10.10
  -8  -8   1   55.29    9.40
   8   8  -1   72.69    9.70
  -8   8   1   52.79    7.80
  -7  -8   1    0.00    3.70
   7  -8  -1   -5.10    1.90
  -7  -8   1   -0.50    3.90
   7   8  -1    2.40    3.50
  -7   8   1    3.60    3.90
   7   8  -1    1.00    2.60
  -6  -8   1   16.10    5.50
  -6  -8   1   20.80    5.50
   6  -8  -1   24.00    3.50
  -6   8   1   14.80    4.20
   6   8  -1   23.00    3.80
   6   8  -1   25.90    5.50
   5  -8  -1  112.89    6.40
  -5  -8   1  114.59    9.60
   5  -8  -1  116.29    4.60
  -5  -8   1  106.79    8.80
   5  -8  -1  116.09    4.80
   5   8  -1  124.09    7.00
   5   8  -1  109.99    8.70
  -5   8   1  136.69    8.70
   4  -8  -1    4.20    1.70
  -4  -8   1    6.90    3.30
  -4  -8   1    4.70    3.00
   4  -8  -1    7.30    1.80
   4   8  -1    8.70    3.20
  -4   8   1    5.60    2.80
   4   8  -1    5.50    2.20
  -3  -8   1   69.79    6.00
   3  -8  -1   55.59    3.20
  -3  -8   1   75.39    7.30
   3  -8  -1   62.29    3.80
  -3   8   1   63.29    4.00
  -3   8   1   54.49    5.50
   3   8  -1   53.29    5.60
   3   8  -1   58.29    4.40
   2  -8  -1   37.60    3.00
  -2  -8   1   39.90    4.80
   2  -8  -1   44.20    2.00
  -2  -8   1   40.40    4.60
   2   8  -1   42.70    4.00
  -2   8   1   42.10    4.30
  -2   8   1   45.80    3.00
  -1  -8   1  163.08    8.50
   1  -8  -1  179.58    7.50
  -1  -8   1  168.78    8.20
   1  -8  -1  180.78    6.50
  -1   8   1  169.98    8.10
  -1   8   1  168.28    7.10
  -1   8   1  176.98    6.50
   1   8  -1  153.28    7.70
   1   8  -1  169.88    7.80
   0  -8  -1  322.27   12.00
   0  -8  -1  301.57   12.80
   0  -8   1  318.37   12.60
   0  -8   1  319.07   12.20
   0   8  -1  313.27   11.90
   0   8   1  309.47   12.70
   0   8   1  305.47   12.10
   0   8   1  315.17   11.90
   0   8   1  319.17   11.60
   0   8  -1  323.87   11.70
   0   8  -1  326.47   12.80
  -1  -8  -1   20.70    3.00
  -1  -8  -1   24.80    3.60
   1  -8   1   22.20    2.20
   1  -8   1   20.60    2.60
  -1   8  -1   19.90    1.50
   1   8   1   23.70    3.00
  -1   8  -1   21.80    2.90
   1   8   1   24.50    2.90
  -1   8  -1   17.30    2.80
  -1   8  -1   17.50    2.40
   1   8   1   20.70    2.90
  -2  -8  -1   50.99    5.20
  -2  -8  -1   54.39    5.70
   2  -8   1   57.59    3.90
   2   8   1   55.89    4.60
   2   8   1   50.69    3.80
  -2   8  -1   45.80    4.00
  -3  -8  -1  206.98   11.40
  -3  -8  -1  213.58   11.00
   3  -8   1  205.48    9.00
   3   8   1  213.28    9.10
  -3   8  -1  210.08   10.00
   3   8   1  204.18   10.60
   4  -8   1   44.70    4.90
  -4  -8  -1   40.40    6.10
  -4  -8  -1   48.70    6.30
   4  -8   1   48.50    4.40
  -4   8  -1   40.70    4.90
   4   8   1   44.90    4.10
   4   8   1   43.20    5.50
  -5  -8  -1    0.80    3.40
   5  -8   1   10.60    1.10
  -5  -8  -1    8.00    4.00
   5  -8   1    9.50    2.50
   5   8   1   12.80    2.70
   5   8   1    8.90    3.60
  -5   8  -1   10.70    3.70
  -6  -8  -1    7.30    4.20
   6  -8   1    0.10    2.20
  -6  -8  -1   -2.90    3.60
  -6   8  -1    1.30    2.90
   6   8   1    0.40    2.90
   6   8   1   -1.00    2.10
   7  -8   1   14.00    3.80
  -7  -8  -1   16.20    5.90
   7   8   1   13.10    3.40
  -7   8  -1   24.00    5.40
   7   8   1   15.70    4.90
  -8  -8  -1    8.50    5.60
   8  -8   1    8.50    3.80
  -8   8  -1   13.20    4.70
   8   8   1   17.80    6.20
  -9  -8  -1   16.30    7.10
   9   8   1   20.60    6.90
  -9   8  -1    2.10    6.50
  -9  -9   1    4.70    6.40
   9   9  -1   -0.60    4.80
  -9   9   1   -3.20    5.30
  -8  -9   1    3.10    4.80
  -8  -9   1    4.90    5.00
  -8   9   1   -3.10    4.40
   8   9  -1   -2.20    4.20
   7  -9  -1    0.30    2.40
  -7  -9   1    4.20    4.50
  -7  -9   1    3.30    4.20
   7   9  -1   -0.90    2.70
   7   9  -1    0.50    3.20
  -7   9   1    4.40    3.90
  -6  -9   1  322.47   18.30
  -6  -9   1  328.67   18.90
   6  -9  -1  341.17   14.50
  -6   9   1  368.76   17.60
   6   9  -1  369.76   15.10
   6   9  -1  377.76   18.60
  -5  -9   1   68.19    8.20
  -5  -9   1   86.19    9.70
   5  -9  -1   72.89    5.10
   5   9  -1   63.99    7.60
  -5   9   1   85.89    8.20
   5   9  -1   73.59    5.70
   4  -9  -1  202.88    8.70
  -4  -9   1  184.48   11.90
   4  -9  -1  213.18    9.10
  -4  -9   1  236.98   12.50
  -4   9   1  213.38   11.20
   4   9  -1  224.98   10.00
   4   9  -1  206.98   11.80
   3  -9  -1   53.59    3.70
  -3  -9   1   42.20    5.70
   3  -9  -1   55.19    2.80
  -3  -9   1   39.50    5.30
   3  -9  -1   53.09    2.50
  -3   9   1   52.79    3.80
   3   9  -1   51.39    4.20
  -3   9   1   57.79    5.70
   3   9  -1   52.09    5.70
  -2  -9   1  113.49    7.10
   2  -9  -1  117.09    5.70
   2  -9  -1  118.89    4.30
  -2  -9   1  109.69    7.60
   2   9  -1  115.89    6.40
  -2   9   1  123.79    6.90
   2   9  -1  120.19    7.10
  -2   9   1  116.99    5.70
   1  -9  -1    7.60    1.30
  -1  -9   1   10.00    2.80
  -1  -9   1    9.30    2.40
   1   9  -1    4.10    1.70
   1   9  -1   10.30    2.30
  -1   9   1    6.70    1.10
  -1   9   1    6.80    1.60
  -1   9   1    7.80    2.20
   1   9  -1    8.00    2.40
   0  -9  -1  119.99    6.80
   0  -9   1  122.49    6.00
   0  -9  -1  112.99    5.70
   0   9  -1  117.49    5.50
   0   9   1  121.99    5.30
   0   9   1   96.69    6.10
   0   9  -1  114.39    5.60
   0   9   1  122.59    5.70
   0   9  -1  121.89    6.60
   1  -9   1   26.10    3.10
  -1  -9  -1   27.80    3.50
   1  -9   1   30.50    2.60
  -1  -9  -1   32.80    4.20
   1   9   1   29.80    3.50
  -1   9  -1   31.60    2.00
  -1   9  -1   38.60    4.30
   1   9   1   35.40    3.60
   1   9   1   36.50    3.70
  -1   9  -1   41.80    4.20
  -2  -9  -1   94.99    7.10
   2  -9   1   98.59    5.60
  -2  -9  -1  100.59    6.70
   2  -9   1   99.09    4.70
  -2   9  -1  101.69    6.30
   2   9   1  101.39    6.50
   2   9   1  117.39    6.00
   3  -9   1   66.09    4.50
  -3  -9  -1   64.79    7.10
  -3  -9  -1   55.89    6.20
   3   9   1   57.69    5.90
  -3   9  -1   60.39    5.10
   3   9   1   66.09    4.50
   4  -9   1  360.76   14.80
  -4  -9  -1  383.76   17.90
  -4  -9  -1  336.77   17.90
   4  -9   1  389.26   15.00
  -4   9  -1  401.06   16.80
   4   9   1  390.86   14.90
   4   9   1  357.66   17.10
  -5  -9  -1   -1.70    3.30
  -5  -9  -1   -2.50    3.20
   5  -9   1   -1.00    1.80
   5   9   1   -3.40    2.50
   5   9   1   -0.20    2.00
  -5   9  -1   -0.30    3.00
  -6  -9  -1    9.30    4.70
   6  -9   1    5.10    2.80
  -6  -9  -1    4.20    3.70
  -6   9  -1    8.20    3.70
   6   9   1    9.30    3.80
   6   9   1    6.60    2.60
   7  -9   1    0.20    2.70
  -7  -9  -1   -1.70    4.00
   7   9   1   -0.40    3.90
  -7   9  -1    1.60    3.70
  -8  -9  -1    1.00    5.60
   8  -9   1   -0.10    2.80
  -8   9  -1    3.40    4.60
   8   9   1   -2.90    4.10
  -9  -9  -1   -1.30    5.80
   9   9   1   -0.60    5.30
   9  10  -1   17.20    6.40
  -9  10   1   15.10    6.60
  -8 -10   1   66.29   10.20
  -8 -10   1   69.39   11.70
  -8  10   1   67.49    9.10
   8  10  -1   54.69    8.60
  -7 -10   1   36.20    7.80
  -7 -10   1   52.09    9.00
   7  10  -1   36.80    5.00
  -7  10   1   53.49    7.70
   7  10  -1   38.20    7.20
  -6 -10   1  190.98   13.40
   6 -10  -1  181.08    9.20
  -6 -10   1  201.38   13.70
   6  10  -1  186.88    9.90
  -6  10   1  195.58   12.40
   6  10  -1  193.18   12.60
  -5 -10   1   68.69    8.80
  -5 -10   1   70.99    8.40
   5 -10  -1   66.49    5.00
  -5  10   1   69.19    7.60
   5  10  -1   63.49    7.60
   5  10  -1   77.29    5.90
  -4 -10   1    1.90    3.00
  -4 -10   1    6.80    3.70
   4 -10  -1    2.50    1.90
   4 -10  -1    4.00    1.90
   4  10  -1    8.00    2.70
   4  10  -1    0.30    2.50
  -4  10   1    1.40    2.60
  -3 -10   1   -2.50    2.30
   3 -10  -1    0.60    0.70
   3 -10  -1    1.20    0.60
   3 -10  -1    1.20    1.60
  -3 -10   1   -1.40    2.60
   3  10  -1   -2.90    1.60
  -3  10   1    1.80    2.20
   3  10  -1   -1.30    1.90
   2 -10  -1  149.09    7.20
  -2 -10   1  164.08    9.10
  -2 -10   1  161.78    9.40
   2  10  -1  169.68    8.20
   2  10  -1  150.18    8.70
  -2  10   1  159.08    7.60
  -2  10   1  150.28    8.40
  -1 -10   1   -0.20    1.70
   1 -10  -1    0.80    1.00
  -1 -10   1    0.90    2.00
  -1  10   1    2.40    1.80
   1  10  -1    3.40    1.70
   1  10  -1    0.20    1.40
  -1  10   1   -0.40    0.70
   0 -10  -1   93.19    5.10
   0 -10   1   85.89    5.20
   0 -10   1   97.49    6.30
   0 -10  -1   94.79    6.30
   0  10   1   86.69    4.50
   0  10  -1   79.99    4.70
   0  10  -1   83.99    4.80
   0  10  -1   93.89    6.10
   0  10   1   91.39    4.90
   0  10   1   92.09    5.80
   1 -10   1  103.09    6.00
  -1 -10  -1  110.49    6.40
  -1 -10  -1   97.29    6.80
   1 -10   1  102.99    5.20
  -1  10  -1   92.89    6.10
  -1  10  -1  106.89    4.50
   1  10   1  115.59    6.40
  -1  10  -1  102.29    6.70
   1  10   1  103.09    6.10
  -2 -10  -1  101.49    6.80
   2 -10   1   92.39    5.60
   2 -10   1   93.19    4.60
  -2 -10  -1   83.09    7.10
  -2  10  -1   89.39    6.10
   2  10   1  103.69    6.80
   2  10   1  102.69    5.90
  -3 -10  -1   95.19    7.60
   3 -10   1   98.19    4.80
  -3 -10  -1   88.09    7.70
   3 -10   1   95.09    5.80
  -3  10  -1   98.49    6.80
   3  10   1   92.49    5.90
   3  10   1   98.39    7.10
   4 -10   1   18.80    3.10
  -4 -10  -1   23.50    5.00
  -4 -10  -1   18.40    5.00
   4  10   1   21.70    4.40
   4  10   1   19.30    3.20
  -4  10  -1   16.90    3.80
  -5 -10  -1    6.30    4.20
   5 -10   1    7.80    2.60
  -5 -10  -1    8.30    4.70
  -5  10  -1    9.00    3.50
   5  10   1    3.90    3.60
   5  10   1    7.70    2.60
  -6 -10  -1   11.70    5.10
  -6 -10  -1   18.70    5.40
   6 -10   1   21.80    3.80
  -6  10  -1   14.90    4.60
   6  10   1   17.00    3.40
   6  10   1   29.30    5.80
  -7 -10  -1    4.60    4.90
   7 -10   1    8.60    3.40
   7  10   1    3.90    4.90
  -7  10  -1    8.70    4.50
  -8 -10  -1    4.50    5.70
   8  10   1   -0.40    4.80
  -8  10  -1   -7.60    4.20
  -8 -11   1   38.10    8.60
  -8 -11   1   42.10    8.90
   8  11  -1   23.80    6.50
  -8  11   1   26.20    6.80
  -7 -11   1    2.20    4.80
  -7 -11   1    3.90    4.60
   7  11  -1    5.90    3.40
  -7  11   1    4.00    4.30
   7  11  -1    3.30    4.60
   6 -11  -1   29.50    4.00
  -6 -11   1   30.70    6.40
  -6 -11   1   42.90    8.20
   6  11  -1   31.30    4.70
   6  11  -1   28.30    6.00
  -6  11   1   29.50    6.10
  -5 -11   1   -2.20    3.60
   5 -11  -1   -0.60    1.90
  -5 -11   1    6.60    4.10
   5  11  -1    0.50    2.80
  -5  11   1    7.50    4.10
   5  11  -1    1.70    2.70
  -4 -11   1  118.59    9.60
   4 -11  -1  115.19    5.00
   4 -11  -1  113.39    6.30
  -4 -11   1  112.99    9.30
  -4  11   1  104.29    8.10
   4  11  -1  122.49    8.80
   4  11  -1  121.89    7.40
   3 -11  -1    1.80    1.80
  -3 -11   1   -0.50    2.50
  -3 -11   1   -1.60    2.80
   3  11  -1    1.70    2.20
  -3  11   1    2.20    2.60
   3  11  -1    1.70    2.40
   2 -11  -1  138.29    7.00
  -2 -11   1  145.09    9.20
  -2 -11   1  149.09    8.70
  -2  11   1  136.09    8.20
   2  11  -1  133.49    8.00
   2  11  -1  135.69    7.70
  -1 -11   1    0.30    1.90
  -1 -11   1    0.50    2.10
   1 -11  -1    0.90    1.10
   1  11  -1    1.40    1.90
   1  11  -1    0.30    1.50
  -1  11   1    0.10    0.80
  -1  11   1    0.10    1.80
   0 -11   1   79.69    5.10
   0 -11  -1   74.69    4.70
   0 -11   1   83.59    6.30
   0 -11  -1   66.79    5.80
   0  11   1   66.49    5.60
   0  11   1   74.09    5.60
   0  11   1   76.89    4.20
   0  11   1   69.69    4.50
   0  11  -1   78.89    5.80
   0  11  -1   81.69    4.60
   1 -11   1   53.89    4.60
   1 -11   1   54.29    3.80
  -1 -11  -1   59.59    4.90
  -1 -11  -1   52.49    6.00
  -1  11  -1   65.29    5.50
  -1  11  -1   53.99    4.70
   1  11   1   38.20    4.30
  -1  11  -1   55.39    3.00
   1  11   1   49.70    5.10
   2 -11   1   15.90    2.80
  -2 -11  -1   15.80    4.10
   2 -11   1   21.70    2.30
  -2 -11  -1   11.40    3.30
   2  11   1   14.80    3.30
  -2  11  -1   18.90    3.50
   2  11   1   13.90    3.00
  -3 -11  -1  181.38   10.70
   3 -11   1  171.18    7.30
   3 -11   1  170.08    8.60
  -3 -11  -1  164.38   11.10
   3  11   1  192.68    9.10
  -3  11  -1  174.38    9.80
   3  11   1  184.38   10.30
  -4 -11  -1   -2.70    3.20
   4 -11   1    0.50    2.10
  -4 -11  -1   -0.40    3.20
   4  11   1   -3.10    2.60
   4  11   1    2.20    2.20
  -4  11  -1    2.50    3.00
  -5 -11  -1    6.70    4.60
  -5 -11  -1   12.80    5.00
   5 -11   1   11.80    3.10
  -5  11  -1    7.30    3.70
   5  11   1   10.50    4.00
   5  11   1   11.70    3.00
  -6 -11  -1    2.60    4.40
   6 -11   1   -0.40    2.50
  -6 -11  -1    5.70    4.70
  -6  11  -1   -0.70    3.20
   6  11   1    0.60    3.30
   6  11   1   -0.20    2.30
  -7 -11  -1    5.50    5.50
  -7  11  -1    5.80    4.50
   7  11   1    3.50    4.60
  -8 -11  -1   14.70    6.80
   8  11   1   23.60    6.90
  -8  11  -1   20.90    6.30
  -8 -12   1   33.90    8.30
  -8 -12   1   47.60    9.90
  -8  12   1   29.30    7.60
   8  12  -1   33.20    7.30
  -7 -12   1    2.80    4.80
  -7 -12   1   18.30    6.90
   7  12  -1   10.50    5.00
  -7  12   1   18.00    5.60
   7  12  -1   12.80    3.90
  -6 -12   1   11.50    5.60
  -6 -12   1    6.30    4.80
   6  12  -1   10.40    4.90
   6  12  -1   11.40    3.40
  -6  12   1   15.10    5.20
  -5 -12   1    4.10    4.40
  -5 -12   1    3.00    4.10
   5 -12  -1   -1.40    2.00
  -5  12   1   -5.00    2.90
   5  12  -1   -0.90    2.40
   5  12  -1    0.00    2.90
   4 -12  -1   41.90    4.20
  -4 -12   1   38.10    6.40
  -4 -12   1   40.20    6.90
  -4  12   1   57.49    6.90
   4  12  -1   41.90    4.90
   4  12  -1   54.19    6.90
  -3 -12   1    4.40    3.50
   3 -12  -1   11.40    2.40
  -3 -12   1   18.10    4.90
   3  12  -1    9.20    3.30
  -3  12   1    3.80    3.00
   3  12  -1    8.50    2.80
  -2 -12   1  346.47   15.70
  -2 -12   1  343.47   16.60
   2  12  -1  327.47   14.70
  -2  12   1  337.37   15.40
   2  12  -1  365.26   15.50
  -1 -12   1   53.19    5.60
  -1 -12   1   47.20    5.90
   1 -12  -1   49.80    5.70
   1 -12  -1   49.20    3.20
   1  12  -1   57.39    5.90
   1  12  -1   47.50    4.70
  -1  12   1   50.49    3.00
  -1  12   1   51.19    5.60
   0 -12  -1  100.39    7.00
   0 -12  -1   86.79    5.50
   0 -12   1   94.69    6.90
   0 -12   1   93.69    5.80
   0  12   1   95.19    5.40
   0  12   1   89.49    4.90
   0  12   1   98.39    6.70
   0  12  -1   98.39    6.70
   0  12  -1   88.89    5.20
   0  12   1   87.79    6.70
   1 -12   1    2.90    2.00
   1 -12   1    5.10    1.90
  -1 -12  -1    1.80    3.00
  -1 -12  -1    1.60    2.20
  -1  12  -1    3.70    2.30
  -1  12  -1    4.80    2.70
   1  12   1    1.60    1.80
   1  12   1    3.90    2.50
  -1  12  -1    2.20    1.00
  -2 -12  -1  227.68   12.60
   2 -12   1  207.48    8.60
   2 -12   1  220.18   10.10
  -2 -12  -1  194.08   10.90
   2  12   1  210.48   10.90
   2  12   1  215.78   10.50
  -2  12  -1  204.88   10.80
  -3 -12  -1  102.49   10.10
   3 -12   1   94.09    6.20
   3 -12   1   98.19    4.70
  -3 -12  -1   89.59    7.80
  -3  12  -1   92.69    7.30
   3  12   1  100.29    7.70
   3  12   1   88.69    6.40
   4 -12   1    9.80    2.90
  -4 -12  -1   11.10    4.20
  -4 -12  -1   10.70    4.40
   4  12   1    8.80    3.60
  -4  12  -1   13.10    4.10
   4  12   1    5.40    2.50
  -5 -12  -1   92.59   10.10
   5 -12   1  112.19    7.30
  -5 -12  -1  115.49   12.20
   5  12   1  105.99    7.10
  -5  12  -1  107.29    9.10
   5  12   1  109.99    9.30
  -6 -12  -1    1.40    4.30
  -6 -12  -1   -4.60    4.10
   6 -12   1    3.90    3.00
   6  12   1    5.70    2.70
  -6  12  -1    4.90    4.20
   6  12   1    4.90    4.30
  -7 -12  -1    3.60    5.30
  -7  12  -1   13.40    4.90
   7  12   1    5.40    4.80
  -8 -12  -1   -0.30    6.40
   8  12   1  -10.60    4.20
  -8  12  -1   -0.40    5.10
  -8 -13   1   21.90    7.50
  -8  13   1   24.80    7.00
   8  13  -1   11.80    6.00
  -7 -13   1   14.90    6.70
  -7 -13   1    8.40    6.00
   7  13  -1   15.00    5.50
  -7  13   1    4.20    4.90
  -6 -13   1    2.90    4.60
  -6 -13   1   -1.00    4.20
   6  13  -1   -0.20    2.80
   6  13  -1   -2.70    3.70
  -6  13   1    2.40    4.50
  -5 -13   1   41.70    7.60
  -5 -13   1   45.70    7.90
   5  13  -1   45.20    5.30
  -5  13   1   43.30    7.10
   5  13  -1   52.39    7.60
   4 -13  -1   88.69    5.70
  -4 -13   1   88.69   10.50
  -4 -13   1   89.39    9.60
  -4  13   1   80.49    8.50
   4  13  -1   80.89    6.60
   4  13  -1   84.49    8.80
  -3 -13   1   62.39    7.50
   3 -13  -1   49.99    4.80
  -3 -13   1   85.29    9.60
  -3  13   1   65.59    7.40
   3  13  -1   51.99    6.40
   3  13  -1   60.49    6.00
  -2 -13   1    4.50    3.70
  -2 -13   1    2.30    3.00
  -2  13   1    5.30    2.90
   2  13  -1   -0.10    2.60
   2  13  -1    2.80    2.40
   1 -13  -1    0.70    2.80
  -1 -13   1    6.60    3.40
  -1 -13   1    5.50    2.80
   1 -13  -1    4.60    1.50
  -1  13   1    1.90    1.20
   1  13  -1    4.30    2.10
  -1  13   1    2.80    2.60
   1  13  -1    5.40    2.50
   0 -13   1  190.38    9.50
   0 -13   1  209.98   11.30
   0 -13  -1  205.58    9.30
   0 -13  -1  207.18   11.30
   0  13  -1  188.48   10.80
   0  13  -1  219.48   11.00
   0  13   1  192.48    9.00
   0  13   1  197.68   10.60
   0  13   1  207.58   10.80
   0  13   1  192.98    8.50
   0  13  -1  213.68    9.10
  -1 -13  -1    8.30    3.60
  -1 -13  -1    9.20    2.80
   1 -13   1    6.20    2.10
  -1  13  -1    7.40    3.10
   1  13   1    6.00    2.80
  -1  13  -1    3.70    2.90
   1  13   1    3.90    2.20
  -1  13  -1    4.10    1.20
  -2 -13  -1  193.68   11.80
   2 -13   1  167.28    7.60
   2 -13   1  185.38    9.40
  -2 -13  -1  168.98   10.20
   2  13   1  176.88    9.70
  -2  13  -1  201.18   10.50
   2  13   1  183.58   10.10
  -3 -13  -1    6.80    3.60
  -3 -13  -1   -0.70    3.50
   3 -13   1    2.10    2.20
   3  13   1    7.10    2.80
  -3  13  -1    4.30    3.30
   3  13   1    2.80    3.00
   4 -13   1  114.29    7.20
  -4 -13  -1  116.19   10.30
  -4 -13  -1  106.09    9.00
  -4  13  -1  117.59    9.10
   4  13   1  106.99    7.20
   4  13   1  102.49    8.60
  -5 -13  -1    2.00    4.10
   5 -13   1    3.70    2.70
  -5 -13  -1    2.70    4.50
   5  13   1    3.20    2.50
  -5  13  -1    4.20    3.90
   5  13   1    6.80    4.20
  -6 -13  -1   15.60    6.80
  -6 -13  -1   12.20    5.80
   6  13   1    9.90    3.60
  -6  13  -1   10.80    4.70
   6  13   1    4.20    4.10
  -7 -13  -1   29.20    7.60
  -7  13  -1   31.90    6.60
   7  13   1   31.40    7.30
  -7 -14   1    4.90    6.30
  -7 -14   1    6.60    5.90
   7  14  -1   -1.00    5.00
  -7  14   1    3.20    4.80
  -6 -14   1   51.19    8.50
  -6 -14   1   75.09   11.40
  -6  14   1   56.49    8.70
   6  14  -1   63.39    8.80
   6  14  -1   52.09    6.00
  -5 -14   1   20.90    6.20
  -5 -14   1   27.90    6.90
   5  14  -1   26.80    4.70
  -5  14   1   29.00    6.00
   5  14  -1   16.40    5.20
  -4 -14   1   32.10    6.90
  -4 -14   1   28.00    5.90
   4 -14  -1   24.00    3.40
  -4  14   1   21.30    5.10
   4  14  -1   23.30    4.30
   4  14  -1   21.30    5.10
  -3 -14   1   15.50    4.60
  -3 -14   1   22.40    5.70
   3  14  -1   21.80    4.00
   3  14  -1   20.90    4.50
  -3  14   1   19.70    4.70
  -2 -14   1  212.88   13.00
  -2 -14   1  200.48   11.70
   2  14  -1  220.78   11.50
   2  14  -1  224.98   11.50
  -2  14   1  226.38   12.10
  -1 -14   1   64.39    7.70
   1 -14  -1   71.09    7.30
  -1 -14   1   60.49    6.10
   1  14  -1   54.29    6.30
  -1  14   1   58.19    3.50
  -1  14   1   45.10    5.90
   1  14  -1   60.29    5.10
   0 -14   1  242.78   12.80
   0 -14  -1  241.98   12.80
   0 -14   1  216.58   10.50
   0 -14  -1  226.38   10.10
   0  14   1  217.08   11.80
   0  14   1  220.08    9.80
   0  14  -1  209.68   11.50
   0  14  -1  214.58   11.80
   0  14   1  223.78   11.80
   0  14  -1  221.18    9.80
  -1 -14  -1  125.39    7.90
  -1 -14  -1  125.89    9.30
   1 -14   1  122.19    6.60
   1 -14   1  136.19    9.00
  -1  14  -1  128.39    8.70
   1  14   1  125.19    7.50
  -1  14  -1  119.29    5.40
   1  14   1  116.89    8.10
  -2 -14  -1    4.10    3.40
  -2 -14  -1    7.80    3.60
   2 -14   1    5.70    2.60
   2  14   1    1.60    2.40
  -2  14  -1    2.30    3.10
   2  14   1    3.00    2.80
  -3 -14  -1   22.30    6.10
   3 -14   1   29.50    4.10
  -3 -14  -1   25.50    5.30
  -3  14  -1   21.00    4.70
   3  14   1   24.40    4.80
   3  14   1   23.10    4.20
  -4 -14  -1   13.30    4.80
  -4 -14  -1   11.10    5.40
   4 -14   1   17.20    3.40
   4  14   1   15.20    3.60
   4  14   1   12.80    4.40
  -4  14  -1    9.00    4.00
  -5 -14  -1   -2.30    4.00
   5 -14   1   12.60    3.90
  -5 -14  -1    8.00    5.30
   5  14   1   11.10    4.50
   5  14   1   11.60    3.40
  -5  14  -1    8.60    4.30
  -6 -14  -1   61.89   10.50
  -6  14  -1   48.80    8.00
   6  14   1   68.29    9.30
  -7 -14  -1    3.30    5.50
  -7  14  -1    6.00    5.00
   7  14   1   -0.50    4.70
  -7 -15   1   11.40    6.90
  -7 -15   1    7.40    6.30
   7  15  -1    9.90    5.50
  -7  15   1   10.00    5.90
  -6 -15   1   23.90    7.20
  -6 -15   1   21.70    6.50
   6  15  -1   23.20    4.70
  -6  15   1   33.70    7.30
   6  15  -1   21.00    6.00
  -5 -15   1   51.99    8.40
  -5 -15   1   47.70    8.90
  -5  15   1   44.00    7.20
   5  15  -1   32.90    6.30
   5  15  -1   38.40    5.60
  -4 -15   1    2.50    4.30
  -4 -15   1    1.90    4.00
   4  15  -1   -4.10    2.50
   4  15  -1    1.80    2.70
  -4  15   1    0.60    3.60
  -3 -15   1    0.60    3.70
  -3 -15   1    1.60    3.60
   3  15  -1   -1.40    2.50
  -3  15   1    3.00    3.50
   3  15  -1    2.80    2.90
  -2 -15   1   11.80    3.90
  -2 -15   1   15.20    5.10
  -2  15   1   11.60    3.90
   2  15  -1    9.60    3.20
   2  15  -1    9.60    3.70
   1 -15  -1   -0.30    2.90
  -1 -15   1    0.10    2.70
  -1 -15   1    5.60    3.70
   1  15  -1   -1.80    2.20
  -1  15   1   -0.30    1.20
  -1  15   1   -3.10    2.40
   1  15  -1    0.50    2.00
   0 -15  -1   61.09    7.20
   0 -15  -1   54.39    4.70
   0 -15   1   57.69    7.40
   0 -15   1   63.59    5.30
   0  15  -1   48.10    4.20
   0  15  -1   57.39    6.40
   0  15  -1   47.30    6.40
   0  15   1   55.89    6.70
   0  15   1   53.39    4.30
   1 -15   1  502.35   22.40
  -1 -15  -1  510.95   20.90
  -1 -15  -1  534.35   23.70
   1  15   1  545.15   20.80
  -1  15  -1  529.05   22.40
   1  15   1  526.35   22.10
   1  15   1  517.35   22.10
  -2 -15  -1  164.48   10.20
  -2 -15  -1  159.38   11.40
   2  15   1  175.88   10.00
   2  15   1  158.18    9.80
  -2  15  -1  170.28   10.60
   3 -15   1  101.89    7.20
  -3 -15  -1  106.79    8.90
  -3 -15  -1  134.39   12.80
  -3  15  -1   92.59    9.40
   3  15   1   95.19    8.10
   3  15   1  114.59    8.10
  -4 -15  -1   55.29    9.10
  -4 -15  -1   35.40    6.90
   4 -15   1   55.89    5.60
   4  15   1   42.80    5.70
  -4  15  -1   49.00    7.00
   4  15   1   62.99    7.80
  -5 -15  -1   28.40    6.90
  -5 -15  -1   44.10    8.70
   5  15   1   20.70    5.50
  -5  15  -1   27.10    6.00
   5  15   1   41.20    5.40
  -6 -15  -1   24.10    7.00
   6  15   1   19.30    5.90
  -6  15  -1   27.10    6.60
  -7  15  -1    8.00    5.90
   7  15   1   -2.20    4.50
  -6 -16   1   10.30    6.00
  -6 -16   1   14.20    6.20
  -6  16   1   15.90    5.70
   6  16  -1   11.50    4.00
   6  16  -1    7.00    4.90
  -5 -16   1   10.40    6.10
  -5 -16   1   10.20    5.40
   5  16  -1    9.90    3.70
  -5  16   1   14.20    5.10
   5  16  -1    9.20    4.50
  -4 -16   1   -7.80    3.70
  -4 -16   1   -2.30    4.10
  -4  16   1    9.30    4.70
   4  16  -1   -2.60    2.80
   4  16  -1    0.20    3.10
  -3 -16   1   11.40    4.40
  -3 -16   1   16.60    5.20
   3  16  -1   10.50    3.80
  -3  16   1   13.30    4.90
   3  16  -1   10.50    3.80
  -2 -16   1   74.89    9.10
   2 -16  -1   60.99    7.40
  -2 -16   1   71.49    7.60
   2  16  -1   69.89    7.10
  -2  16   1   82.69    8.80
   2  16  -1   66.69    7.30
   1 -16  -1   28.60    5.80
  -1 -16   1   30.30    6.00
  -1 -16   1   30.70    4.90
   1  16  -1   25.90    4.00
  -1  16   1   30.30    5.40
   1  16  -1   30.40    5.20
   0 -16   1   24.10    5.20
   0 -16  -1   24.80    5.60
   0  16   1   24.20    4.70
   0  16   1   14.80    2.80
   0  16  -1   18.30    2.90
   0  16  -1   16.90    4.70
   0  16  -1   24.00    4.70
  -1 -16  -1    2.80    3.20
   1 -16   1    7.00    3.80
  -1 -16  -1   -0.30    3.60
   1  16   1    0.40    2.20
  -1  16  -1   -1.40    3.00
   1  16   1    1.20    2.80
   1  16   1    1.20    2.80
  -2 -16  -1    1.40    3.40
  -2 -16  -1    2.60    3.50
  -2  16  -1    1.70    3.10
   2  16   1    5.00    2.60
   2  16   1    7.50    3.20
  -3 -16  -1  155.88   12.80
  -3 -16  -1  149.69   11.00
   3 -16   1  165.38    9.30
   3  16   1  170.88   10.80
   3  16   1  156.78    9.90
  -3  16  -1  131.99   10.40
  -4 -16  -1   -1.90    4.10
  -4 -16  -1    3.80    4.50
   4  16   1    2.10    3.50
  -4  16  -1    3.30    4.30
   4  16   1    5.90    3.30
  -5 -16  -1   40.80    7.90
  -5 -16  -1   53.09   10.20
   5  16   1   43.50    7.10
   5  16   1   61.09    6.90
  -5  16  -1   47.40    7.70
  -6 -16  -1    5.40    6.20
   6  16   1    8.70    5.40
  -6  16  -1    6.90    5.20
  -6 -17   1    6.10    5.80
  -6 -17   1   -3.10    5.90
   6  17  -1   -0.90    4.30
  -6  17   1   11.50    5.80
  -5 -17   1   82.29   10.60
  -5 -17   1   91.09   12.80
   5  17  -1   77.49    8.20
  -5  17   1   73.39    9.90
   5  17  -1   57.59    8.40
  -4 -17   1  124.09   10.90
  -4 -17   1  125.39   13.80
  -4  17   1  104.79   11.20
   4  17  -1  125.59   10.20
   4  17  -1  102.99    9.00
  -3 -17   1  109.69   12.20
  -3 -17   1   95.89    9.50
   3  17  -1   81.79    8.40
  -3  17   1   86.39   10.00
   3  17  -1  101.69    8.20
  -2 -17   1   23.90    5.20
  -2 -17   1   34.60    6.80
   2 -17  -1   20.30    5.20
   2  17  -1   15.20    4.30
  -2  17   1   26.60    5.60
   2  17  -1   16.50    4.10
   1 -17  -1   17.80    4.90
  -1 -17   1   10.90    5.10
   1  17  -1   10.70    4.00
  -1  17   1    7.60    4.00
   1  17  -1    9.80    2.80
   1  17  -1   24.50    5.00
   0 -17  -1    3.80    3.70
   0 -17   1    6.90    4.20
   0  17  -1    5.40    3.30
   0  17   1   -3.40    2.70
   0  17  -1    5.30    3.40
   1 -17   1   17.10    4.90
  -1 -17  -1    8.70    4.70
  -1  17  -1   11.90    4.30
   1  17   1   13.30    3.20
   1  17   1    8.60    3.70
   2 -17   1    9.40    4.70
  -2 -17  -1   34.30    7.10
  -2  17  -1   27.40    5.60
   2  17   1   25.30    4.80
   2  17   1   19.30    4.10
  -3 -17  -1   14.50    5.10
  -3 -17  -1   12.40    5.90
  -3  17  -1    7.00    4.50
   3  17   1   11.40    3.80
   3  17   1    8.30    3.80
  -4 -17  -1    1.00    4.60
  -4 -17  -1   -3.10    4.30
  -4  17  -1    2.00    3.90
   4  17   1    3.80    3.20
   4  17   1    3.30    3.70
  -5 -17  -1    4.80    6.00
  -5  17  -1    1.90    4.50
   5  17   1    0.50    3.70
   5  17   1   -0.70    3.80
  -5 -18   1  171.68   14.00
  -5 -18   1  191.58   15.60
   5  18  -1  188.88   12.20
   5  18  -1  172.78   13.50
  -5  18   1  189.78   14.60
  -4 -18   1   29.40    8.40
  -4 -18   1   24.90    6.50
   4  18  -1   12.50    4.20
  -4  18   1   10.90    5.30
   4  18  -1   21.80    5.90
  -3 -18   1   22.80    7.00
   3 -18  -1   11.50    5.30
  -3  18   1   21.30    6.00
   3  18  -1   15.30    4.40
   3  18  -1   12.20    4.30
   2 -18  -1   13.60    5.10
  -2 -18   1   13.10    5.40
   2  18  -1   19.00    4.90
   2  18  -1   18.70    4.10
  -2  18   1   13.10    5.00
   1 -18  -1    2.80    3.80
  -1 -18   1    2.10    4.30
   1  18  -1    3.50    3.40
   1  18  -1   -1.40    3.10
  -1  18   1    2.80    3.50
   0 -18  -1   59.29    8.20
   0 -18   1   61.69    8.80
   0  18   1   43.50    6.80
   0  18  -1   51.99    7.10
  -1 -18  -1    4.70    4.10
   1 -18   1   -0.90    4.20
  -1  18  -1    3.20    3.90
   1  18   1    2.80    3.40
  -2 -18  -1   42.90    7.60
   2 -18   1   60.89    8.20
   2  18   1   34.20    6.20
   2  18   1   47.60    6.50
   2  18   1   40.50    5.50
  -2  18  -1   56.59    8.00
  -3 -18  -1    9.90    5.90
   3  18   1   16.10    4.70
   3  18   1   10.20    3.90
  -3  18  -1   14.50    5.10
  -4 -18  -1    6.40    6.10
   4  18   1    7.40    4.40
  -4  18  -1    9.30    5.10
   4  18   1   11.20    4.00
  -5 -18  -1   -3.50    6.00
   5  18   1    1.20    3.90
  -5  18  -1    2.60    4.90
  -4 -19   1    6.30    5.70
  -4  19   1    1.20    4.80
   4  19  -1   -4.10    3.70
   4  19  -1    8.10    4.10
  -3 -19   1   33.80    7.80
   3 -19  -1   47.70    7.60
   3  19  -1   42.00    6.70
  -3  19   1   43.00    7.60
   3  19  -1   32.80    5.90
   2 -19  -1   -3.60    4.20
  -2 -19   1    5.40    4.40
   2  19  -1    1.60    3.70
   2  19  -1    5.80    4.10
  -2  19   1   -3.60    3.60
   1 -19  -1   42.10    7.30
  -1 -19   1   36.10    7.60
   1  19  -1   44.70    7.20
  -1  19   1   41.30    7.10
   1  19  -1   29.40    5.90
   0 -19   1    5.20    4.60
   0 -19  -1    6.70    4.90
   0  19   1    2.50    3.90
   0  19  -1    1.90    4.00
   1 -19   1    3.20    4.50
  -1 -19  -1    8.90    4.50
  -1  19  -1    2.70    4.10
   1  19   1    0.90    3.90
   2 -19   1   20.50    5.90
  -2 -19  -1   25.80    6.40
   2  19   1   10.90    4.50
  -2  19  -1   20.00    5.90
   3 -19   1   39.40    7.70
  -3 -19  -1   46.40    9.00
   3  19   1   54.79    7.20
   3  19   1   42.30    6.70
  -3  19  -1   44.80    7.80
  -4 -19  -1   88.49   12.40
  -4  19  -1   86.99   10.50
   4  19   1   59.29    8.20
   4  19   1   72.89    8.30
  -3 -20   1   66.09   10.20
   3 -20  -1   99.29   10.70
  -3  20   1   74.09   10.10
   3  20  -1   64.89    8.10
   2 -20  -1   20.40    5.90
  -2 -20   1   12.60    5.60
  -2  20   1    8.30    5.30
   2  20  -1    3.40    4.00
   2  20  -1   14.10    4.90
  -1 -20   1    9.70    6.10
   1 -20  -1   22.40    6.30
   1  20  -1   14.90    5.20
  -1  20   1   10.10    5.00
   0 -20   1    9.50    5.10
   0 -20  -1    4.30    5.10
   0  20   1    0.20    4.30
   0  20  -1    3.10    4.50
  -1 -20  -1   28.40    7.00
   1 -20   1   26.80    6.80
  -1  20  -1   24.10    6.00
   1  20   1   12.00    4.80
  -2 -20  -1    1.50    4.70
   2 -20   1    7.10    5.40
  -2  20  -1    0.20    4.80
   2  20   1   -1.40    3.70
  -3 -20  -1    1.50    6.20
   3 -20   1    1.90    4.80
   3  20   1   -1.90    3.80
  -3  20  -1   -0.70    5.10
   0 -21   1   12.10    6.50
   0 -21  -1    4.90    5.50
   0  21   1   10.30    4.80
   0  21  -1    1.50    4.50
  10   0  -2   50.99    8.40
  10   0  -2   65.99    8.90
   9   0  -2    1.00    3.60
   9   0  -2   -3.50    3.50
   9   0  -2   -2.70    2.80
   8   0  -2  111.19    9.30
  -8   0   2  106.09   11.30
   8   0  -2  113.29    9.30
   8   0  -2  108.19    8.50
   7   0  -2   -2.30    2.80
  -7   0   2    2.10    3.30
  -7   0   2   -1.10    3.60
   7   0  -2   -0.50    2.20
  -6   0   2  254.27   12.20
  -6   0   2  205.38   12.10
  -6   0   2  203.48   12.30
   6   0  -2  222.98   11.20
  -5   0   2    0.70    2.10
  -5   0   2    0.70    2.20
  -5   0   2    2.50    2.50
  -4   0   2    3.40    2.10
  -4   0   2    4.20    2.30
  -4   0   2    4.20    2.20
  -3   0   2   -0.60    1.50
  -3   0   2   -0.60    1.50
   3   0  -2   -4.30    1.30
   3   0  -2    1.00    1.30
   3   0  -2   -0.90    1.20
  -3   0   2   -0.10    1.50
  -2   0   2 2492.75   82.79
   2   0  -2 2514.75   82.69
  -2   0   2 2555.84   82.69
   2   0  -2 2569.04   82.69
   2   0  -2 2629.94   82.59
  -2   0   2 2489.35   82.79
   1   0  -2    0.10    0.90
   1   0  -2    0.30    0.70
  -1   0   2   -0.40    0.90
  -1   0   2   -0.80    0.60
   1   0  -2   -1.30    0.90
  -1   0   2   -1.30    0.80
   0   0  -2   50.09    2.20
   0   0  -2   52.99    2.00
   0   0  -2   51.09    2.20
   0   0   2   47.30    2.10
   0   0   2   49.99    2.00
   0   0   2   48.80    2.20
   0   0   2   50.39    2.10
  -1   0  -2    0.00    1.00
   1   0   2   -0.50    0.40
   1   0   2    0.00    0.50
   1   0   2    1.60    1.10
  -1   0  -2    0.20    0.80
  -1   0  -2   -2.20    1.10
   1   0   2    1.30    1.30
   1   0   2    1.30    0.90
  -2   0  -2   23.60    1.90
  -2   0  -2   27.30    3.30
   2   0   2   23.10    1.90
   2   0   2   26.70    2.90
   2   0   2   23.60    2.30
  -2   0  -2   28.20    2.40
   2   0   2   23.70    2.60
   2   0   2   23.70    3.00
  -3   0  -2   -1.30    1.70
   3   0   2    0.40    1.50
   3   0   2    0.30    1.30
  -3   0  -2   -0.80    1.20
   3   0   2    2.20    1.10
   4   0   2   17.30    3.10
  -4   0  -2   13.50    3.40
   4   0   2   21.60    2.70
   4   0   2   21.00    3.10
  -5   0  -2   -0.50    2.30
   5   0   2   -0.80    1.70
   5   0   2   -0.40    2.00
   6   0   2  603.24   25.90
  -6   0  -2  647.94   27.70
   6   0   2  626.54   23.80
   6   0   2  694.23   25.70
   7   0   2   -3.20    2.00
   7   0   2   -0.70    3.10
   7   0   2    0.30    3.00
   8   0   2   51.89    7.10
   8   0   2   60.29    8.10
   9   0   2   -7.20    4.40
   9   0   2   -4.50    3.90
  10  -1  -2   -3.20    4.40
  10  -1  -2   -0.40    4.50
  10   1  -2    5.90    4.70
  10   1  -2   -7.70    4.40
   9  -1  -2    6.70    4.00
   9  -1  -2    2.90    3.80
   9  -1  -2    4.20    3.80
   9   1  -2   -3.00    3.60
   9   1  -2   -5.90    3.60
   9   1  -2   -4.50    2.70
   8  -1  -2    5.00    3.10
   8  -1  -2    3.70    3.30
   8  -1  -2   -1.00    2.80
  -8  -1   2   -0.50    4.30
   8   1  -2    6.50    4.10
   8   1  -2    0.90    2.80
   8   1  -2    1.60    3.40
   7  -1  -2    5.90    3.20
   7  -1  -2    6.10    3.10
  -7  -1   2    7.20    4.40
  -7  -1   2   11.60    4.30
   7   1  -2    3.10    2.90
  -7   1   2    7.00    4.10
   7   1  -2    2.10    3.10
  -6  -1   2   26.30    5.10
  -6  -1   2   40.10    6.00
  -6   1   2   33.10    5.40
   6   1  -2   35.00    4.70
  -6   1   2   40.30    5.60
  -6   1   2   33.40    5.10
  -5  -1   2    9.70    3.30
  -5  -1   2    5.60    2.80
  -5   1   2    8.60    3.20
  -5   1   2    6.70    2.80
  -5   1   2    1.70    2.30
   5   1  -2    3.90    2.00
  -4  -1   2    5.70    2.40
  -4  -1   2    7.70    2.40
  -4  -1   2    7.70    2.70
   4   1  -2    4.70    2.00
  -4   1   2    5.20    2.30
  -4   1   2    7.90    2.30
  -4   1   2    9.40    2.60
   3  -1  -2   78.19    4.70
   3  -1  -2   73.49    4.70
  -3  -1   2   82.19    5.10
  -3  -1   2   82.59    5.30
   3  -1  -2   74.69    4.50
  -3  -1   2   75.89    4.90
  -3   1   2   71.59    4.80
  -3   1   2   77.79    4.80
   3   1  -2   82.19    5.00
  -3   1   2   81.99    5.00
   3   1  -2   71.79    4.60
   3   1  -2   80.99    4.70
   3   1  -2   80.49    5.10
   2  -1  -2  883.61   30.20
  -2  -1   2  908.01   30.30
   2  -1  -2  883.41   30.00
  -2  -1   2  888.11   30.50
  -2  -1   2  871.81   30.20
  -2   1   2  881.51   30.00
   2   1  -2  891.91   30.10
   2   1  -2  863.11   30.20
   2   1  -2  919.81   30.20
   2   1  -2  905.61   30.40
  -2   1   2  894.01   30.00
  -2   1   2  891.61   30.30
  -1  -1   2   61.99    3.30
  -1  -1   2   63.49    3.20
  -1  -1   2   63.29    3.10
   1  -1  -2   65.99    2.70
   1  -1  -2   64.49    2.90
   1  -1  -2   66.29    3.20
   1  -1  -2   65.19    2.80
   1   1  -2   64.39    3.30
  -1   1   2   61.39    2.90
   1   1  -2   67.89    3.30
   1   1  -2   66.89    3.00
   1   1  -2   66.09    3.20
   1   1  -2   62.29    3.10
  -1   1   2   60.59    3.30
   0  -1   2  179.98    6.30
   0  -1   2  170.88    6.20
   0  -1  -2  180.38    6.10
   0  -1  -2  174.88    6.20
   0  -1  -2  177.68    6.30
   0  -1  -2  171.98    6.30
   0  -1   2  176.08    6.30
   0   1  -2  177.68    6.20
   0   1   2  180.08    6.30
   0   1  -2  184.28    6.40
   0   1  -2  168.28    6.20
   0   1   2  177.98    6.20
   0   1   2  176.88    6.10
   0   1   2  178.58    6.20
  -1  -1  -2  395.66   13.80
   1  -1   2  403.66   13.40
   1  -1   2  392.86   13.10
   1  -1   2  401.46   12.90
   1  -1   2  382.76   13.80
  -1  -1  -2  376.76   14.10
  -1   1  -2  373.16   13.10
  -1   1  -2  388.46   13.00
   1   1   2  402.36   14.20
   1   1   2  388.96   13.80
  -1   1  -2  412.06   13.50
  -1   1  -2  402.26   13.90
   2  -1   2  128.89    6.60
  -2  -1  -2  127.79    6.70
  -2  -1  -2  132.99    6.20
   2  -1   2  133.09    5.30
   2  -1   2  136.99    6.30
   2  -1   2  132.49    5.70
  -2   1  -2  131.19    5.70
  -2   1  -2  136.99    5.50
   2   1   2  128.79    6.60
   2   1   2  138.79    6.20
   2   1   2  126.89    6.40
   2   1   2  130.79    5.50
   2   1   2  139.39    5.10
   3  -1   2    0.60    1.10
   3  -1   2    2.50    1.90
  -3  -1  -2   -2.30    1.40
   3  -1   2    0.00    1.30
   3  -1   2    1.60    1.10
   3   1   2   -1.10    1.00
   3   1   2    0.60    1.40
   3   1   2   -0.50    0.90
  -3   1  -2   -0.30    1.80
  -3   1  -2    0.10    1.20
   4  -1   2   13.70    2.50
   4  -1   2   14.90    2.30
   4  -1   2   16.60    3.00
  -4  -1  -2   12.30    3.20
   4   1   2   16.70    2.90
   4   1   2   12.10    2.30
   4   1   2   15.50    2.10
  -4   1  -2   11.70    2.30
  -4   1  -2   12.50    3.10
   5  -1   2  124.49    8.00
   5  -1   2  137.09    7.40
  -5  -1  -2  107.49    8.50
   5   1   2  119.89    7.60
   5   1   2  124.69    6.40
  -5   1  -2  128.59    7.20
   5   1   2  115.59    8.00
   6  -1   2   15.00    3.80
   6  -1   2   16.10    3.50
  -6  -1  -2   35.20    6.20
   6   1   2   21.80    4.10
   6   1   2   17.50    4.20
   6   1   2   21.00    3.20
   7  -1   2  132.89    9.60
  -7  -1  -2  131.79   11.40
   7  -1   2  127.19    8.60
   7   1   2  139.29   10.30
   7   1   2  115.69    7.20
   7   1   2  128.59    9.50
   8  -1   2    8.60    4.60
   8  -1   2   26.60    4.40
   8  -1   2   22.60    4.70
   8   1   2   22.40    5.10
   8   1   2    9.30    5.10
   9  -1   2    3.30    4.50
   9  -1   2   -1.70    3.70
   9   1   2    4.50    4.50
   9   1   2   11.50    4.90
  10  -2  -2   -1.30    4.40
  10   2  -2   -1.70    4.80
  10   2  -2    5.90    5.20
  -9  -2   2   -0.20    4.90
   9  -2  -2    5.10    4.00
   9  -2  -2    4.30    4.10
   9  -2  -2    4.30    3.50
   9   2  -2    5.10    4.40
   9   2  -2   -1.50    3.70
   9   2  -2    1.30    3.50
   8  -2  -2   11.00    3.90
  -8  -2   2    5.90    4.50
   8  -2  -2   11.50    3.80
  -8   2   2   13.50    4.50
   8   2  -2   12.50    3.50
   8   2  -2   11.60    4.70
  -7  -2   2   10.40    4.70
   7  -2  -2    9.30    3.20
   7  -2  -2   13.50    3.50
  -7  -2   2    5.70    4.10
   7   2  -2    5.70    3.00
   7   2  -2    9.20    3.80
  -7   2   2    8.80    3.80
   6  -2  -2   14.90    3.10
  -6  -2   2   21.00    4.90
  -6  -2   2   17.20    4.60
   6   2  -2   18.90    3.50
  -6   2   2   16.10    4.20
  -5  -2   2   16.50    4.10
   5  -2  -2   10.10    2.50
  -5  -2   2   26.60    4.70
  -5   2   2   15.70    3.40
  -5   2   2   18.50    3.40
   5   2  -2   19.80    3.30
  -4  -2   2    2.40    2.10
  -4  -2   2    1.60    2.10
  -4   2   2    0.60    2.10
  -4   2   2    0.10    1.70
   4   2  -2   -0.70    1.60
  -3  -2   2   98.89    6.30
   3  -2  -2  120.69    5.80
  -3  -2   2  112.19    6.50
   3  -2  -2  108.29    5.80
   3  -2  -2  110.59    6.00
  -3   2   2  115.69    6.20
   3   2  -2  115.29    7.10
   3   2  -2  121.39    6.20
   3   2  -2  114.39    6.20
   3   2  -2  108.89    5.70
  -3   2   2  113.89    5.80
   2  -2  -2 9999.00  311.77
   2  -2  -2 9673.73  311.37
  -2  -2   2 9792.82  312.47
   2  -2  -2 9918.91  311.97
  -2  -2   2 9463.05  311.77
  -2  -2   2 9504.45  312.17
   2   2  -2 9377.56  311.67
   2   2  -2 9963.70  312.17
  -2   2   2 9645.73  311.37
  -2   2   2 9807.02  312.07
   2   2  -2 9817.42  311.97
   2   2  -2 9949.60  312.27
  -1  -2   2  147.09    6.10
   1  -2  -2  158.38    6.20
  -1  -2   2  155.48    6.20
   1  -2  -2  164.38    5.60
   1  -2  -2  155.78    5.40
  -1  -2   2  153.18    6.40
   1   2  -2  145.79    6.20
   1   2  -2  147.89    6.10
   1   2  -2  155.08    6.40
   1   2  -2  166.98    6.10
  -1   2   2  159.48    6.30
  -1   2   2  154.68    5.70
  -1   2   2  150.88    5.50
   0  -2   2 1574.74   51.79
   0  -2  -2 1610.94   51.79
   0  -2  -2 1581.24   51.79
   0  -2   2 1624.04   51.89
   0   2   2 1631.34   51.69
   0   2   2 1569.24   51.79
   0   2  -2 1515.75   51.79
   0   2  -2 1602.54   51.69
   0   2  -2 1680.43   51.99
   0   2   2 1628.64   51.69
   1  -2   2   52.19    2.60
  -1  -2  -2   50.79    3.10
  -1  -2  -2   56.09    2.20
  -1  -2  -2   53.09    3.40
   1  -2   2   58.79    3.00
   1  -2   2   50.59    2.40
   1   2   2   51.19    3.20
  -1   2  -2   58.49    3.10
   1   2   2   50.79    3.30
  -1   2  -2   50.59    2.40
  -1   2  -2   52.89    2.40
  -1   2  -2   48.00    2.70
   1   2   2   53.89    2.20
   1   2   2   47.70    3.00
  -2  -2  -2   19.20    2.90
   2  -2   2   25.10    1.80
   2  -2   2   26.50    3.10
   2  -2   2   21.60    1.80
   2  -2   2   20.30    2.30
  -2  -2  -2   15.20    2.30
   2  -2   2   22.80    1.80
  -2   2  -2   19.50    2.00
  -2   2  -2   18.20    2.30
   2   2   2   21.80    3.10
   2   2   2   17.50    2.40
  -2   2  -2   21.60    2.00
   2   2   2   22.80    2.90
   2   2   2   19.60    1.40
  -3  -2  -2   46.00    5.00
   3  -2   2   60.69    3.50
   3  -2   2   51.79    4.00
   3  -2   2   61.69    3.70
   3  -2   2   64.09    4.30
   3   2   2   58.59    3.80
  -3   2  -2   63.19    3.90
   3   2   2   57.29    3.10
   3   2   2   58.09    4.40
  -4  -2  -2   54.49    6.10
   4  -2   2   59.09    3.90
   4  -2   2   57.89    4.10
   4  -2   2   50.19    4.50
   4   2   2   59.29    4.90
  -4   2  -2   56.39    4.20
   4   2   2   57.89    3.50
   4   2   2   53.99    4.70
  -5  -2  -2   46.50    6.30
   5  -2   2   50.39    4.50
   5  -2   2   52.99    5.60
   5   2   2   51.99    5.50
  -5   2  -2   50.79    5.00
   5   2   2   48.90    3.70
   6  -2   2    2.00    2.20
   6  -2   2   -3.60    2.30
  -6  -2  -2    2.20    3.40
   6   2   2    0.40    2.60
  -6   2  -2   -4.50    2.10
   6   2   2    0.60    1.70
   6   2   2    3.20    3.00
  -7  -2  -2   -3.60    3.50
   7  -2   2   -5.30    2.60
   7  -2   2   -3.60    2.10
   7   2   2   -3.60    1.90
   7   2   2   -2.50    3.00
   7   2   2   -0.30    2.90
  -8  -2  -2   12.50    5.60
   8  -2   2    7.10    3.90
   8  -2   2    6.60    3.50
   8  -2   2   10.70    3.30
   8   2   2    7.10    4.10
   8   2   2    8.00    4.40
   9  -2   2   53.49    7.00
   9  -2   2   63.99    8.50
   9   2   2   55.39    8.20
   9   2   2   74.19    9.50
  10  -3  -2    8.30    4.50
 -10  -3   2    8.30    6.80
  10   3  -2    4.90    4.70
  10   3  -2   -0.40    4.70
   9  -3  -2   18.10    4.70
   9  -3  -2   26.70    5.80
   9  -3  -2   19.60    4.90
  -9  -3   2   15.20    6.30
   9   3  -2   29.50    6.90
   9   3  -2   28.40    5.10
  -8  -3   2   20.20    5.90
  -8  -3   2   30.40    7.00
   8  -3  -2   25.30    4.70
   8  -3  -2   23.60    5.00
   8   3  -2   19.50    4.10
   8   3  -2   26.20    5.40
  -8   3   2   18.50    5.30
  -7  -3   2  322.27   17.60
  -7  -3   2  304.27   16.90
   7  -3  -2  340.07   15.00
   7  -3  -2  327.77   15.10
  -7   3   2  343.37   16.50
   7   3  -2  333.57   16.80
   7   3  -2  276.47   14.20
  -6  -3   2   10.20    4.20
  -6  -3   2   10.20    4.10
   6  -3  -2   11.00    2.90
   6  -3  -2   10.80    2.90
   6   3  -2   11.30    3.00
  -6   3   2    6.50    3.30
   5  -3  -2  376.96   14.90
  -5  -3   2  329.67   16.20
  -5  -3   2  371.16   16.90
   5   3  -2  364.96   14.80
  -5   3   2  346.47   15.70
  -4  -3   2 4184.68  139.69
   4  -3  -2 4314.77  137.79
  -4  -3   2 4231.48  139.79
   4  -3  -2 4161.48  138.09
   4   3  -2 4400.56  138.09
  -4   3   2 4040.10  138.79
  -4   3   2 4375.76  138.29
   3  -3  -2   47.00    3.00
  -3  -3   2   42.70    3.40
  -3  -3   2   39.40    4.50
  -3  -3   2   49.10    4.70
   3  -3  -2   41.70    3.60
   3  -3  -2   43.00    3.20
   3  -3  -2   48.00    4.10
   3   3  -2   50.89    3.70
   3   3  -2   45.80    4.80
  -3   3   2   38.40    3.10
  -3   3   2   52.59    4.10
  -2  -3   2 2231.18   75.79
   2  -3  -2 2354.36   75.29
  -2  -3   2 2191.98   75.59
   2  -3  -2 2344.07   74.39
   2  -3  -2 2267.97   74.09
  -2  -3   2 2346.07   75.19
   2  -3  -2 2347.07   74.09
  -2   3   2 2352.86   75.59
   2   3  -2 2256.97   74.89
   2   3  -2 2373.56   75.49
  -2   3   2 2302.17   74.39
   2   3  -2 2257.57   75.69
   1  -3  -2  586.94   20.30
  -1  -3   2  568.24   20.60
  -1  -3   2  594.74   20.30
   1  -3  -2  594.44   19.20
  -1  -3   2  589.74   20.50
   1  -3  -2  614.94   19.60
  -1   3   2  598.34   19.20
  -1   3   2  596.74   19.60
   1   3  -2  611.64   20.30
   1   3  -2  591.44   20.40
  -1   3   2  593.84   20.40
   1   3  -2  591.64   20.50
   0  -3  -2  294.87   10.50
   0  -3   2  294.57   10.70
   0  -3   2  292.27   10.60
   0  -3  -2  297.87   10.60
   0  -3   2  289.57   10.50
   0  -3  -2  275.77   10.40
   0   3   2  294.37   10.30
   0   3  -2  303.07   10.60
   0   3   2  301.57   10.40
   0   3   2  293.77   10.50
   0   3  -2  304.07   10.60
   0   3   2  317.47   10.60
  -1  -3  -2   38.30    3.00
  -1  -3  -2   42.10    2.90
   1  -3   2   42.10    1.90
  -1  -3  -2   41.10    2.00
   1  -3   2   31.90    2.40
   1  -3   2   39.80    2.60
   1   3   2   38.80    2.90
   1   3   2   33.30    2.80
  -1   3  -2   39.70    2.30
  -1   3  -2   37.90    1.80
   1   3   2   39.90    2.80
   1   3   2   38.30    2.00
  -1   3  -2   37.70    2.60
  -1   3  -2   37.60    2.50
  -2  -3  -2   11.00    2.00
  -2  -3  -2   14.70    2.70
   2  -3   2   14.10    1.60
   2  -3   2   11.20    1.30
  -2  -3  -2   14.30    2.40
  -2  -3  -2   15.30    1.50
   2  -3   2   12.00    1.60
   2  -3   2   15.40    2.10
   2   3   2   17.50    2.70
   2   3   2   18.10    1.40
  -2   3  -2   14.00    1.50
   2   3   2   18.10    2.70
   2   3   2   14.30    2.30
  -2   3  -2   17.40    1.90
  -2   3  -2   13.40    2.10
   3  -3   2   34.00    3.40
  -3  -3  -2   35.40    4.20
   3  -3   2   37.10    2.80
   3  -3   2   37.80    3.40
  -3  -3  -2   36.80    4.60
   3  -3   2   44.60    2.90
   3  -3   2   40.10    3.00
   3   3   2   41.50    4.30
   3   3   2   40.60    2.50
  -3   3  -2   36.40    3.20
   4  -3   2    0.60    1.20
  -4  -3  -2    0.30    2.20
   4  -3   2    1.20    1.50
   4  -3   2    2.00    1.50
  -4   3  -2   -0.50    1.40
   4   3   2   -1.70    0.90
   4   3   2    1.60    1.80
  -5  -3  -2  231.58   13.20
   5  -3   2  249.68   10.90
   5  -3   2  259.57   12.00
   5   3   2  235.18   12.20
   5   3   2  244.78   10.00
  -5   3  -2  251.67   11.40
   6  -3   2   14.50    3.50
   6  -3   2   11.80    2.90
  -6  -3  -2   25.10    5.60
   6   3   2   18.50    2.80
  -6   3  -2   10.90    3.40
   6   3   2   20.20    4.30
  -7  -3  -2  198.08   14.10
   7  -3   2  235.18   11.50
   7  -3   2  233.38   12.70
   7   3   2  211.78   13.50
   7   3   2  211.68   10.00
  -7   3  -2  227.78   12.00
   7   3   2  222.18   13.10
   8  -3   2  145.89    9.50
   8  -3   2  148.49   10.60
  -8  -3  -2  147.09   12.60
   8   3   2  127.59   10.70
   8   3   2  131.49   11.10
   9  -3   2    5.60    4.30
  -9  -3  -2    3.20    5.40
   9   3   2   -0.10    4.60
   9   3   2    3.50    4.50
 -10  -4   2    5.70    6.20
  10   4  -2   -1.50    5.10
  10   4  -2   -3.90    4.90
   9  -4  -2   -3.30    3.30
  -9  -4   2    1.60    5.50
   9   4  -2    3.20    5.10
   9   4  -2   -1.60    5.30
  -9   4   2   11.00    5.50
  -8  -4   2   49.10    8.70
  -8  -4   2   37.00    7.60
   8  -4  -2   42.90    5.80
   8  -4  -2   37.00    5.30
  -8   4   2   48.30    7.20
   8   4  -2   39.30    5.20
   8   4  -2   43.90    7.10
  -7  -4   2    5.90    3.90
   7  -4  -2   14.10    3.50
   7  -4  -2   11.50    3.20
  -7  -4   2   10.60    4.50
  -7   4   2   18.90    4.90
   7   4  -2    8.80    3.90
   7   4  -2   10.90    3.20
  -6  -4   2  315.77   16.50
  -6  -4   2  309.17   16.30
   6  -4  -2  327.07   14.20
   6  -4  -2  314.87   13.90
  -6   4   2  327.07   15.50
   6   4  -2  318.97   13.90
   5  -4  -2  165.68    8.30
  -5  -4   2  160.68   10.20
  -5  -4   2  162.28   10.10
  -5   4   2  155.88    9.20
   5   4  -2  173.38    8.40
  -4  -4   2    3.20    2.50
  -4  -4   2    6.10    2.70
   4  -4  -2    4.60    1.60
   4  -4  -2   10.80    2.30
   4   4  -2    5.10    1.80
  -4   4   2    4.80    2.30
   3  -4  -2    0.60    1.00
  -3  -4   2    0.10    1.50
   3  -4  -2    1.00    1.50
  -3  -4   2   -1.80    1.70
   3  -4  -2   -0.10    1.10
  -3  -4   2   -0.20    1.90
   3   4  -2    0.80    1.50
  -3   4   2    0.90    1.70
   2  -4  -2  133.49    4.80
   2  -4  -2  133.99    6.00
   2  -4  -2  125.29    4.80
  -2  -4   2  127.29    6.00
   2  -4  -2  124.39    4.90
  -2  -4   2  122.89    6.60
  -2  -4   2  125.69    6.50
   2   4  -2  131.99    5.80
   2   4  -2  128.69    6.20
  -2   4   2  120.69    6.20
   2   4  -2  126.69    6.40
  -2   4   2  128.49    5.00
  -1  -4   2  160.88    7.20
   1  -4  -2  168.68    6.10
  -1  -4   2  168.98    6.90
  -1  -4   2  173.38    7.20
   1  -4  -2  170.98    6.90
   1   4  -2  165.28    7.10
   1   4  -2  167.48    7.00
  -1   4   2  167.98    7.00
   1   4  -2  161.58    6.80
  -1   4   2  166.68    6.10
  -1   4   2  172.98    5.90
   0  -4  -2  348.67   12.80
   0  -4  -2  364.86   13.00
   0  -4   2  360.06   12.80
   0  -4   2  370.96   13.00
   0  -4   2  363.86   13.10
   0  -4  -2  355.86   12.80
   0   4  -2  363.96   13.00
   0   4   2  355.46   12.60
   0   4   2  375.86   13.00
   0   4   2  361.26   12.80
   0   4  -2  380.16   13.10
  -1  -4  -2  251.57   10.00
   1  -4   2  237.98    9.50
   1  -4   2  248.48    9.50
  -1  -4  -2  255.07   10.00
  -1  -4  -2  257.27    9.10
  -1  -4  -2  248.88   10.20
   1   4   2  253.57   10.00
   1   4   2  255.37   10.00
  -1   4  -2  251.47    9.70
   1   4   2  262.47    9.20
  -1   4  -2  254.77    8.60
  -1   4  -2  247.18    9.60
   1   4   2  255.67   10.00
  -1   4  -2  262.37    9.40
   2  -4   2   87.89    4.70
   2  -4   2   94.39    3.80
  -2  -4  -2   97.89    5.80
   2  -4   2   97.99    4.90
   2  -4   2  101.29    4.40
  -2  -4  -2   96.09    4.20
  -2  -4  -2   94.39    5.90
   2   4   2   91.49    5.50
   2   4   2   96.49    5.60
  -2   4  -2   93.89    4.70
  -2   4  -2   99.49    4.00
   2   4   2   94.19    5.50
  -2   4  -2   90.19    4.90
   2   4   2  101.69    4.20
   3  -4   2  246.98    9.00
  -3  -4  -2  219.48   11.30
   3  -4   2  248.18   10.40
  -3  -4  -2  235.88    9.20
  -3  -4  -2  242.78   11.30
   3  -4   2  236.78    9.40
   3  -4   2  236.58   10.10
   3   4   2  250.97    8.90
  -3   4  -2  237.68    9.90
   3   4   2  218.88   10.70
   4  -4   2    4.40    1.50
   4  -4   2    3.50    1.80
  -4  -4  -2    7.70    3.00
  -4  -4  -2    6.30    2.80
   4   4   2    4.40    1.40
  -4   4  -2    6.50    2.10
   4   4   2    5.50    2.40
   5  -4   2   20.50    3.70
   5  -4   2   22.30    2.90
  -5  -4  -2   16.70    4.40
  -5   4  -2   16.50    3.40
   5   4   2   19.40    2.50
   5   4   2   21.20    4.20
  -6  -4  -2   35.10    6.30
   6  -4   2   44.50    5.30
   6  -4   2   44.50    4.50
  -6   4  -2   41.10    5.10
   6   4   2   44.50    3.80
   6   4   2   54.19    6.60
  -7  -4  -2   -5.60    3.40
   7  -4   2    0.30    2.30
   7  -4   2   -0.80    2.90
   7   4   2   -1.80    2.00
  -7   4  -2    2.00    3.20
   7   4   2    0.80    3.20
   8  -4   2   -0.30    2.80
   8  -4   2    2.40    3.40
  -8  -4  -2    0.60    4.60
   8   4   2   -2.90    4.00
  -8   4  -2   -3.20    3.60
   8   4   2   -3.70    3.50
   9  -4   2   35.80    7.10
  -9  -4  -2   33.40    8.40
   9   4   2   41.50    7.50
   9   4   2   30.70    6.90
  -9  -5   2    1.10    4.90
   9  -5  -2   -2.00    3.30
   9   5  -2    3.00    4.70
  -9   5   2    4.00    5.10
   8  -5  -2   12.40    3.60
  -8  -5   2   17.60    6.20
  -8  -5   2   12.30    5.30
   8  -5  -2   22.10    4.50
  -8   5   2   13.30    5.30
   8   5  -2   13.20    3.80
   8   5  -2   21.20    5.60
  -7  -5   2   -0.90    3.20
  -7  -5   2   -1.30    3.60
   7  -5  -2   -0.70    2.30
   7  -5  -2   -1.70    2.20
   7   5  -2   -2.60    2.40
  -7   5   2    2.10    3.10
   7   5  -2   -3.40    2.90
   6  -5  -2  514.65   20.10
  -6  -5   2  505.25   23.30
   6  -5  -2  507.75   19.60
  -6  -5   2  526.25   23.40
   6   5  -2  472.95   22.20
  -6   5   2  529.35   22.00
   6   5  -2  515.65   20.10
   5  -5  -2    2.90    1.70
  -5  -5   2    1.90    2.90
  -5  -5   2    2.40    2.90
   5   5  -2    3.00    2.10
  -5   5   2    1.20    2.40
   4  -5  -2   20.50    2.50
  -4  -5   2   15.20    3.60
  -4  -5   2   16.60    3.80
   4  -5  -2   27.00    3.10
  -4   5   2   25.00    3.90
   4   5  -2   21.30    3.00
   3  -5  -2  577.24   19.40
   3  -5  -2  598.44   19.90
  -3  -5   2  573.64   22.30
   3  -5  -2  579.64   20.10
  -3  -5   2  565.64   22.40
   3   5  -2  579.54   20.80
  -3   5   2  573.34   21.70
   2  -5  -2    5.60    0.90
  -2  -5   2    5.90    2.10
   2  -5  -2    6.20    0.80
  -2  -5   2    4.10    1.70
   2  -5  -2    9.20    2.10
   2  -5  -2    5.00    1.00
  -2  -5   2    3.90    2.10
  -2   5   2    6.90    1.10
  -2   5   2    9.00    2.10
   2   5  -2    6.40    1.70
   2   5  -2    6.20    2.00
   1  -5  -2  269.27    9.90
  -1  -5   2  230.28   10.00
  -1  -5   2  259.57    9.90
  -1  -5   2  235.08   10.10
   1  -5  -2  253.67    9.90
   1  -5  -2  258.57    8.90
  -1   5   2  247.88    8.80
  -1   5   2  260.17   10.00
   1   5  -2  245.58    9.90
   1   5  -2  255.27    9.80
   1   5  -2  248.08    9.90
  -1   5   2  256.27    8.80
   0  -5   2   17.80    2.10
   0  -5  -2   19.10    2.30
   0  -5  -2   17.90    1.90
   0  -5  -2   18.70    1.80
   0  -5   2   15.60    2.00
   0  -5  -2   15.30    1.80
   0  -5   2   19.20    2.10
   0   5  -2   21.20    2.40
   0   5   2   16.70    1.70
   0   5   2   16.60    2.00
   0   5  -2   16.30    1.90
   0   5   2   17.70    1.90
  -1  -5  -2  497.65   18.60
  -1  -5  -2  494.25   18.30
  -1  -5  -2  529.25   18.30
   1  -5   2  506.95   17.80
   1  -5   2  474.15   17.70
  -1  -5  -2  481.15   17.30
   1   5   2  490.85   18.10
  -1   5  -2  499.95   17.80
  -1   5  -2  525.45   18.10
  -1   5  -2  498.95   16.60
   1   5   2  499.55   18.20
   1   5   2  526.75   17.50
   1   5   2  523.95   18.30
  -1   5  -2  513.75   17.70
   2  -5   2   63.29    2.50
   2  -5   2   63.99    3.90
  -2  -5  -2   65.39    3.40
  -2  -5  -2   57.59    4.60
  -2  -5  -2   57.29    5.50
   2  -5   2   54.59    3.70
  -2   5  -2   50.09    3.60
   2   5   2   61.29    4.40
   2   5   2   59.99    3.30
  -2   5  -2   55.59    3.90
   2   5   2   63.19    4.50
  -2   5  -2   61.69    2.60
  -3  -5  -2   65.79    5.80
   3  -5   2   70.29    4.10
  -3  -5  -2   63.39    5.40
   3  -5   2   66.99    3.20
   3  -5   2   76.29    4.70
  -3  -5  -2   72.09    3.90
   3   5   2   71.49    5.30
   3   5   2   79.19    3.80
  -3   5  -2   67.19    4.50
  -4  -5  -2   12.90    3.60
   4  -5   2   11.40    1.70
   4  -5   2    8.70    2.40
  -4  -5  -2    6.80    3.10
   4   5   2   11.10    3.00
  -4   5  -2    7.50    2.30
   4   5   2    7.10    1.70
   5  -5   2    0.20    2.10
   5  -5   2    6.50    1.80
  -5  -5  -2    5.00    3.50
   5   5   2    3.90    2.60
  -5   5  -2    4.10    2.40
   5   5   2    1.70    1.60
  -6  -5  -2    3.70    3.90
   6  -5   2    3.70    2.70
   6  -5   2    8.80    2.40
   6   5   2    3.00    3.20
   6   5   2    8.20    2.30
  -6   5  -2    3.70    2.90
  -7  -5  -2   68.19    9.30
   7  -5   2   62.59    6.90
   7  -5   2   58.89    5.10
  -7   5  -2   66.09    7.10
   7   5   2   59.09    4.90
   7   5   2   53.79    7.50
  -8  -5  -2   -3.50    4.50
   8  -5   2   -3.40    3.50
  -8   5  -2   -0.10    3.70
   8   5   2    4.60    4.30
   8   5   2   -0.30    4.30
   9  -5   2    7.20    4.10
  -9  -5  -2   -2.20    5.30
   9   5   2    6.00    5.10
   9   5   2    2.90    4.50
  -9  -6   2    9.40    6.30
   9   6  -2    9.80    5.10
  -9   6   2    8.30    5.40
   8  -6  -2    3.10    3.30
  -8  -6   2   13.90    5.50
  -8  -6   2    8.50    5.00
   8   6  -2    6.10    3.50
  -8   6   2   15.00    4.90
   8   6  -2    6.00    4.00
   7  -6  -2   -0.10    2.60
   7  -6  -2    1.30    2.40
  -7  -6   2    8.30    4.40
  -7  -6   2    4.90    4.40
  -7   6   2    5.50    4.10
   7   6  -2    5.90    3.20
   7   6  -2    9.80    4.40
  -6  -6   2   42.20    7.00
   6  -6  -2   28.00    3.90
  -6  -6   2   40.90    6.70
   6  -6  -2   47.50    4.10
  -6   6   2   37.70    5.70
   6   6  -2   34.50    5.80
   6   6  -2   38.80    4.60
  -5  -6   2 1492.55   54.39
   5  -6  -2 1514.85   50.19
   5  -6  -2 1547.05   50.79
  -5  -6   2 1396.46   54.09
   5   6  -2 1521.45   51.19
  -5   6   2 1534.75   53.19
   4  -6  -2  566.64   19.30
  -4  -6   2  513.55   22.10
   4  -6  -2  526.75   18.40
   4  -6  -2  533.45   19.50
  -4  -6   2  517.25   22.20
  -4   6   2  545.25   21.40
   4   6  -2  567.04   20.10
   3  -6  -2 1337.87   42.50
  -3  -6   2 1284.07   45.50
   3  -6  -2 1308.97   41.80
  -3  -6   2 1278.77   45.40
   3  -6  -2 1294.77   42.50
  -3   6   2 1267.87   42.90
  -3   6   2 1272.87   44.60
   3   6  -2 1278.37   43.50
  -2  -6   2  119.99    6.90
  -2  -6   2  111.99    6.70
   2  -6  -2  118.49    4.90
   2  -6  -2  123.79    4.50
  -2   6   2  127.39    5.10
   2   6  -2  117.29    5.90
  -2   6   2  120.19    6.40
   1  -6  -2  160.18    6.20
   1  -6  -2  161.78    7.20
  -1  -6   2  149.19    7.40
  -1  -6   2  162.98    7.60
   1   6  -2  145.89    7.10
   1   6  -2  157.18    7.20
  -1   6   2  166.48    6.20
  -1   6   2  166.08    7.30
  -1   6   2  166.08    6.00
   1   6  -2  162.48    7.20
   0  -6  -2  242.08    9.40
   0  -6  -2  254.87    9.10
   0  -6   2  218.18    9.50
   0  -6   2  242.08    9.70
   0  -6  -2  235.18    9.40
   0  -6   2  247.48    9.50
   0  -6  -2  237.58    9.80
   0   6  -2  249.88    9.60
   0   6   2  223.68    9.50
   0   6   2  236.88    9.20
   0   6  -2  250.37    9.80
   0   6   2  241.38    9.00
   0   6   2  244.78    9.20
   1  -6   2  213.38    8.40
   1  -6   2  216.78    8.00
  -1  -6  -2  206.18    8.80
  -1  -6  -2  181.18    7.90
  -1  -6  -2  192.88    9.10
  -1   6  -2  204.38    8.30
   1   6   2  207.38    8.70
   1   6   2  193.68    8.60
  -1   6  -2  202.88    7.00
  -1   6  -2  205.98    8.40
   1   6   2  203.48    8.70
  -1   6  -2  182.68    8.50
   1   6   2  211.48    8.20
   2  -6   2   24.20    2.70
  -2  -6  -2   29.80    2.60
  -2  -6  -2   39.60    4.50
  -2  -6  -2   31.00    3.70
   2   6   2   37.90    2.70
  -2   6  -2   34.00    3.00
   2   6   2   34.10    3.90
  -2   6  -2   26.90    3.00
   3  -6   2  224.58    9.20
   3  -6   2  210.98    7.30
  -3  -6  -2  201.38   10.50
  -3  -6  -2  194.18    8.50
  -3  -6  -2  194.58   10.90
   3   6   2  216.48    8.40
  -3   6  -2  208.48    9.40
   3   6   2  210.78   10.30
  -4  -6  -2   17.30    2.50
   4  -6   2   16.80    2.70
  -4  -6  -2   20.90    4.60
  -4  -6  -2   16.00    3.90
   4  -6   2   17.00    1.70
   4   6   2   13.50    3.40
   4   6   2   16.70    2.30
  -4   6  -2   16.50    3.20
  -5  -6  -2  166.38   11.10
  -5  -6  -2  176.28   11.70
   5  -6   2  174.58    9.30
   5  -6   2  181.78    7.70
   5   6   2  184.98   10.90
   5   6   2  186.98    8.00
  -5   6  -2  193.88   10.00
   6  -6   2   12.80    3.20
  -6  -6  -2   17.20    5.00
   6  -6   2   11.30    2.40
   6   6   2   15.20    2.60
   6   6   2    4.30    3.70
  -6   6  -2   12.90    3.80
   7  -6   2   18.90    4.20
  -7  -6  -2   11.20    5.10
   7  -6   2   16.60    3.30
  -7   6  -2   18.60    4.60
   7   6   2   18.90    5.00
   8  -6   2   19.30    4.70
  -8  -6  -2   25.30    7.20
  -8   6  -2   22.10    5.70
   8   6   2   16.50    5.60
  -9  -6  -2    4.70    6.30
   9  -6   2    0.60    3.80
   9   6   2   -7.40    4.70
   9   6   2    1.10    4.90
  -9  -7   2    2.60    5.80
  -9   7   2  -11.30    4.90
   9   7  -2    2.70    4.80
  -8  -7   2   59.79    9.80
   8  -7  -2   49.40    5.80
  -8  -7   2   38.20    7.90
   8   7  -2   48.70    7.90
  -8   7   2   52.39    7.60
   8   7  -2   43.20    5.60
  -7  -7   2  280.37   16.70
   7  -7  -2  286.97   13.10
  -7  -7   2  295.37   17.50
   7   7  -2  281.87   13.30
   7   7  -2  275.37   16.00
  -7   7   2  287.77   15.60
   6  -7  -2    7.70    2.10
   6  -7  -2   11.90    2.60
  -6  -7   2   13.40    4.70
  -6  -7   2    3.20    3.70
   6   7  -2   11.60    4.00
  -6   7   2    8.40    3.60
   6   7  -2   11.40    3.30
   5  -7  -2   13.70    2.40
   5  -7  -2   16.50    2.10
   5  -7  -2   16.80    2.00
  -5  -7   2   13.20    4.70
  -5  -7   2   15.20    4.70
  -5   7   2   16.40    4.20
   5   7  -2   17.90    3.40
   4  -7  -2   58.89    3.80
   4  -7  -2   66.69    4.00
   4  -7  -2   60.29    2.80
  -4  -7   2   53.69    6.50
  -4  -7   2   55.69    6.60
   4  -7  -2   61.59    3.20
   4   7  -2   67.79    4.90
  -4   7   2   65.09    6.40
   3  -7  -2    6.90    1.40
  -3  -7   2    7.00    2.70
   3  -7  -2    8.70    1.30
   3  -7  -2    6.90    0.70
  -3  -7   2    7.80    2.70
  -3   7   2    7.10    2.40
   3   7  -2    6.00    2.00
  -3   7   2    7.10    1.50
  -2  -7   2  373.46   15.60
  -2  -7   2  394.06   15.70
   2  -7  -2  390.06   12.80
   2  -7  -2  391.16   13.40
  -2   7   2  398.76   13.50
  -2   7   2  331.67   14.80
   2   7  -2  368.76   14.50
   1  -7  -2   72.69    3.60
  -1  -7   2   71.89    4.90
  -1  -7   2   69.79    4.80
  -1   7   2   78.89    3.40
  -1   7   2   70.89    3.60
   1   7  -2   64.89    4.30
   1   7  -2   69.89    4.40
  -1   7   2   74.09    4.60
   0  -7  -2    9.30    1.60
   0  -7   2   10.90    2.00
   0  -7  -2    8.20    2.00
   0  -7   2   10.70    2.10
   0   7  -2    9.30    2.10
   0   7   2   10.90    1.80
   0   7   2   10.20    1.60
   0   7   2    8.60    1.60
   0   7  -2    8.70    2.10
   0   7   2    9.70    2.10
   1  -7   2  336.87   12.70
  -1  -7  -2  328.37   13.60
   1  -7   2  329.17   12.00
  -1  -7  -2  330.57   13.00
  -1  -7  -2  314.47   12.30
  -1   7  -2  319.67   12.50
  -1   7  -2  321.07   13.00
   1   7   2  335.47   12.90
   1   7   2  308.17   12.90
  -1   7  -2  332.97   11.10
   1   7   2  336.27   12.60
  -1   7  -2  331.27   12.70
  -2  -7  -2   32.60    4.00
   2  -7   2   30.20    3.00
  -2  -7  -2   23.50    3.80
  -2  -7  -2   24.20    2.70
   2   7   2   29.80    2.80
   2   7   2   25.20    3.50
  -2   7  -2   34.50    3.50
  -3  -7  -2   18.20    3.90
  -3  -7  -2   28.80    4.40
   3  -7   2   24.70    2.90
  -3  -7  -2   21.50    2.60
   3   7   2   25.80    3.80
   3   7   2   25.80    2.60
  -3   7  -2   29.40    3.60
  -4  -7  -2  451.05   19.80
   4  -7   2  445.36   15.20
  -4  -7  -2  459.55   20.50
   4  -7   2  472.25   17.70
   4   7   2  433.56   16.40
   4   7   2  455.65   19.50
  -4   7  -2  450.15   18.20
   5  -7   2   69.49    3.80
  -5  -7  -2   75.19    8.30
   5  -7   2   77.39    5.70
  -5  -7  -2   80.29    9.10
   5   7   2   78.89    7.80
   5   7   2   77.69    4.80
  -5   7  -2   75.89    6.40
   6  -7   2    0.40    1.50
   6  -7   2   -0.60    2.30
  -6  -7  -2    0.00    3.70
   6   7   2   -0.20    3.00
   6   7   2    0.80    2.00
  -6   7  -2   -0.70    3.00
  -7  -7  -2   38.60    7.70
   7  -7   2   50.09    6.00
   7   7   2   42.90    7.00
  -7   7  -2   42.00    6.00
  -8  -7  -2   13.70    5.70
   8  -7   2   13.90    4.60
   8   7   2   17.90    5.60
  -8   7  -2    9.40    5.00
   9  -7   2   24.10    5.70
  -9  -7  -2   20.40    7.70
   9   7   2   14.20    6.10
   9   7   2   22.00    7.00
  -9  -8   2   16.20    7.00
   9   8  -2    8.10    5.40
  -9   8   2   15.40    6.20
  -8  -8   2    2.20    4.80
  -8  -8   2    1.00    5.20
   8   8  -2   -1.30    3.20
  -8   8   2    3.50    4.70
   8   8  -2    3.70    5.00
  -7  -8   2    2.20    4.60
  -7  -8   2   -1.10    3.60
   7  -8  -2   -1.80    2.00
   7   8  -2    1.20    3.50
   7   8  -2    0.60    2.80
  -7   8   2    1.50    3.70
   6  -8  -2   23.90    3.20
  -6  -8   2   25.30    6.00
  -6  -8   2   32.60    6.80
  -6   8   2   34.50    5.80
   6   8  -2   14.10    3.50
   6   8  -2   20.90    5.00
   5  -8  -2   -0.70    1.00
  -5  -8   2    1.30    2.90
   5  -8  -2    1.10    1.50
   5  -8  -2    0.60    1.00
  -5  -8   2    2.00    3.50
   5   8  -2    2.30    2.90
   5   8  -2    1.30    2.20
  -5   8   2    0.90    2.90
  -4  -8   2   16.10    4.00
  -4  -8   2   23.30    4.70
   4  -8  -2   20.50    2.30
   4  -8  -2   18.70    2.20
  -4   8   2   17.00    4.00
   4   8  -2   16.80    3.00
   3  -8  -2   97.99    3.80
   3  -8  -2   97.89    4.80
  -3  -8   2  111.49    7.60
  -3  -8   2  101.49    7.20
   3   8  -2   96.69    5.90
  -3   8   2  101.29    6.50
  -3   8   2  105.89    5.10
  -2  -8   2   71.89    5.60
   2  -8  -2   74.49    3.80
  -2  -8   2   65.69    5.20
   2   8  -2   70.49    4.60
  -2   8   2   69.19    5.00
  -2   8   2   69.69    3.70
  -1  -8   2  597.94   22.40
  -1  -8   2  575.54   22.00
   1   8  -2  580.64   21.40
  -1   8   2  615.44   22.10
  -1   8   2  605.94   20.60
   1   8  -2  596.64   21.80
  -1   8   2  614.74   20.30
   0  -8  -2   80.09    5.00
   0  -8  -2   71.99    3.90
   0  -8   2   74.29    4.80
   0  -8   2   66.39    4.20
   0   8   2   66.29    4.50
   0   8   2   63.79    4.00
   0   8   2   64.19    4.00
   0   8   2   66.29    4.50
   0   8  -2   73.39    4.70
   0   8   2   69.09    3.70
  -1  -8  -2  294.07   12.10
   1  -8   2  301.87   11.20
   1  -8   2  286.37   11.80
  -1  -8  -2  284.67   12.80
  -1   8  -2  298.97   10.30
   1   8   2  306.07   11.90
  -1   8  -2  292.67   12.00
  -1   8  -2  290.97   12.40
   1   8   2  303.87   12.20
   1   8   2  294.27   11.90
  -2  -8  -2   31.30    4.50
   2  -8   2   29.30    3.10
  -2  -8  -2   22.30    3.50
  -2   8  -2   28.30    3.30
   2   8   2   24.70    3.50
   2   8   2   30.60    3.00
   3  -8   2   16.70    2.70
  -3  -8  -2   14.50    3.50
  -3  -8  -2   17.30    4.00
   3   8   2   18.10    2.50
  -3   8  -2   12.80    2.90
   3   8   2   17.30    3.50
   4  -8   2  164.78    8.30
  -4  -8  -2  166.38   10.50
  -4  -8  -2  150.38   10.50
   4   8   2  174.38   10.10
   4   8   2  167.08    7.60
  -4   8  -2  154.08    8.90
  -5  -8  -2  208.08   13.70
  -5  -8  -2  246.78   13.90
   5  -8   2  217.98    8.30
   5  -8   2  255.47   11.40
  -5   8  -2  246.68   12.30
   5   8   2  244.88   10.20
   5   8   2  239.28   13.20
  -6  -8  -2   96.59   11.00
   6  -8   2  132.09    8.20
   6   8   2  126.29    6.90
   6   8   2  127.59   10.00
  -6   8  -2  133.39    9.00
   7  -8   2   26.00    4.70
  -7  -8  -2   33.30    7.60
  -7   8  -2   37.70    6.30
   7   8   2   32.30    6.30
  -8  -8  -2    7.00    5.40
   8  -8   2   -1.30    3.20
  -8   8  -2   14.00    4.90
   8   8   2    1.00    4.20
  -9  -8  -2    1.50    5.70
   9   8   2   -1.20    4.80
  -9  -9   2   17.80    7.10
   9   9  -2   13.10    6.00
  -9   9   2   17.60    6.60
  -8  -9   2   17.10    6.70
  -8  -9   2   16.90    6.70
   8   9  -2   12.20    4.00
   8   9  -2   17.40    5.70
  -8   9   2   10.70    5.20
  -7  -9   2   79.09   10.00
   7  -9  -2   73.29    5.80
  -7  -9   2   87.59   11.00
  -7   9   2   61.39    8.40
   7   9  -2   57.09    7.90
   7   9  -2   59.19    6.10
  -6  -9   2   99.59   11.10
  -6  -9   2  115.09   11.40
   6  -9  -2   87.49    5.80
   6   9  -2   83.79    6.60
  -6   9   2   96.59    8.30
   6   9  -2   87.69    9.40
  -5  -9   2   19.10    4.90
  -5  -9   2   19.80    5.20
   5  -9  -2   23.70    2.90
   5   9  -2   23.90    5.00
  -5   9   2   21.20    4.50
   5   9  -2   24.80    3.90
   4  -9  -2  107.39    4.60
   4  -9  -2  104.79    5.30
  -4  -9   2   91.39    8.00
  -4  -9   2  103.69    8.30
  -4   9   2   89.09    5.50
  -4   9   2   92.89    7.20
   4   9  -2   88.29    6.10
  -3  -9   2   87.19    7.20
  -3  -9   2   92.29    7.40
   3  -9  -2  102.19    5.00
   3   9  -2  102.59    6.10
  -3   9   2  106.39    5.30
  -3   9   2  110.09    7.10
  -2  -9   2  130.69    8.20
  -2  -9   2  140.49    8.20
   2  -9  -2  146.69    6.40
  -2   9   2  149.88    8.10
  -2   9   2  134.99    6.20
  -2   9   2  149.88    5.20
   2   9  -2  134.69    7.20
  -1  -9   2  175.88    8.60
  -1  -9   2  183.78    9.20
   1   9  -2  165.28    8.20
  -1   9   2  164.68    8.40
  -1   9   2  172.48    6.70
  -1   9   2  164.68    7.20
   0  -9   2    0.70    1.60
   0  -9  -2    0.90    1.80
   0  -9  -2    3.30    1.40
   0  -9   2    4.70    1.70
   0   9   2    5.60    2.00
   0   9   2    3.50    1.90
   0   9   2    7.90    1.40
   0   9   2    4.40    1.40
   0   9  -2    6.00    2.10
   0   9   2    3.70    1.60
   1  -9   2  145.69    7.10
  -1  -9  -2  146.39    7.20
  -1  -9  -2  131.99    7.90
   1  -9   2  134.89    6.30
   1   9   2  134.89    6.90
  -1   9  -2  132.29    7.40
  -1   9  -2  130.29    7.00
   1   9   2  145.59    7.20
   1   9   2  141.59    7.10
  -1   9  -2  129.99    5.50
  -1   9  -2  141.29    5.40
   2  -9   2  302.97   11.40
   2  -9   2  305.87   12.40
  -2  -9  -2  273.07   13.80
  -2  -9  -2  307.67   13.50
   2   9   2  316.07   13.40
   2   9   2  298.67   12.20
  -2   9  -2  295.57   12.70
  -3  -9  -2   -1.80    2.20
  -3  -9  -2   -3.70    2.40
   3  -9   2    1.00    1.90
   3   9   2   -1.70    1.40
   3   9   2    0.50    2.10
  -3   9  -2   -0.10    2.10
  -4  -9  -2    6.40    3.70
  -4  -9  -2    4.60    3.70
   4  -9   2    4.40    2.20
  -4   9  -2   11.70    3.10
   4   9   2    1.90    2.80
   4   9   2    3.20    1.90
  -5  -9  -2  241.38   13.90
  -5  -9  -2  217.08   14.10
   5  -9   2  246.98   11.30
   5   9   2  220.18   13.10
  -5   9  -2  245.98   12.60
   5   9   2  223.58   10.10
  -6  -9  -2   -0.30    3.40
   6  -9   2   -1.60    2.30
  -6   9  -2    7.30    3.70
   6   9   2    0.10    3.20
   6   9   2   -1.70    2.00
   7  -9   2    5.40    3.20
  -7  -9  -2   15.30    6.20
  -7   9  -2   11.40    4.70
   7   9   2   10.20    4.60
  -8  -9  -2    6.40    5.40
   8  -9   2    4.90    3.60
   8   9   2   -1.00    4.50
  -8   9  -2    9.00    4.70
  -9 -10   2   42.40    9.20
   9  10  -2   42.20    8.90
  -9  10   2   50.09    9.00
  -8 -10   2   16.90    7.00
  -8 -10   2   12.10    5.60
  -8  10   2    8.20    5.70
   8  10  -2   17.10    5.80
  -7 -10   2    1.50    4.20
  -7 -10   2   -2.20    3.90
  -7  10   2    3.80    4.20
   7  10  -2    0.30    3.20
   7  10  -2    3.40    4.00
  -6 -10   2    6.80    4.20
  -6 -10   2   12.70    5.00
   6 -10  -2    8.90    2.50
  -6  10   2   10.20    4.40
   6  10  -2    7.40    4.50
   6  10  -2    7.70    3.30
  -5 -10   2  237.98   14.60
   5 -10  -2  239.88   10.10
  -5 -10   2  213.38   13.70
   5  10  -2  263.07   11.80
   5  10  -2  230.88   13.70
  -5  10   2  244.88   13.30
   4 -10  -2  153.08    5.70
  -4 -10   2  150.38   10.80
  -4 -10   2  156.28   10.60
   4 -10  -2  164.58    7.40
  -4  10   2  158.88   10.20
   4  10  -2  175.48    8.90
  -4  10   2  169.98   10.00
   4  10  -2  159.58   10.20
  -3 -10   2   60.19    6.90
   3 -10  -2   77.99    4.30
  -3 -10   2   81.89    8.00
  -3  10   2   68.19    5.90
  -3  10   2   63.99    4.10
   3  10  -2   57.39    5.00
  -2 -10   2  106.49    7.40
  -2 -10   2  109.49    7.80
  -2  10   2  126.99    4.50
   2  10  -2  114.39    6.80
  -2  10   2  121.59    5.70
  -2  10   2  121.89    7.50
  -1 -10   2   20.60    3.40
  -1 -10   2   19.10    3.70
  -1  10   2   17.80    3.20
   1  10  -2   15.10    3.00
  -1  10   2   15.40    2.10
  -1  10   2   20.00    2.00
   0 -10  -2   52.49    5.40
   0 -10   2   43.30    4.50
   0 -10  -2   56.99    3.80
   0 -10   2   58.49    4.30
   0  10   2   59.79    3.90
   0  10   2   59.79    4.70
   0  10  -2   68.69    5.90
   0  10   2   53.29    4.50
   0  10  -2   53.69    3.70
   0  10   2   55.89    3.50
   1 -10   2   61.89    4.70
   1 -10   2   65.59    4.10
  -1 -10  -2   69.59    5.00
  -1 -10  -2   71.39    5.70
   1  10   2   62.59    5.00
  -1  10  -2   65.49    3.30
   1  10   2   67.09    4.70
  -1  10  -2   58.99    5.00
  -1  10  -2   74.39    5.20
   1  10   2   64.69    4.70
   2 -10   2  140.79    6.50
  -2 -10  -2  144.09    8.40
  -2 -10  -2  140.19    9.00
   2 -10   2  137.59    7.40
  -2  10  -2  150.28    7.90
   2  10   2  151.38    7.50
   2  10   2  132.69    8.10
  -3 -10  -2  442.06   20.40
   3 -10   2  445.46   17.70
  -3 -10  -2  479.45   20.00
  -3  10  -2  437.96   18.60
   3  10   2  466.95   19.50
   3  10   2  475.75   17.70
   4 -10   2   47.30    4.80
  -4 -10  -2   43.50    7.00
  -4 -10  -2   53.59    7.20
   4  10   2   51.29    4.40
   4  10   2   47.60    6.10
  -4  10  -2   41.40    5.30
   5 -10   2    8.10    2.70
  -5 -10  -2    1.30    3.80
  -5 -10  -2    9.30    4.40
  -5  10  -2    6.90    3.40
   5  10   2   13.10    2.70
   5  10   2    6.50    3.60
  -6 -10  -2   71.89    9.70
   6 -10   2   68.69    6.50
   6  10   2   56.09    7.50
  -6  10  -2   51.69    6.90
   6  10   2   55.79    5.10
  -7 -10  -2   46.60    9.10
   7 -10   2   42.30    5.70
  -7  10  -2   47.10    6.90
   7  10   2   38.70    7.20
  -8 -10  -2   -0.20    5.60
   8  10   2    0.90    4.60
  -8  10  -2   -1.80    4.70
  -8 -11   2    9.10    6.40
  -8 -11   2   -2.80    4.50
   8  11  -2    1.50    4.50
  -8  11   2    5.10    5.00
  -7 -11   2   13.90    6.00
  -7 -11   2   17.10    6.40
   7  11  -2   18.20    5.80
  -7  11   2   22.20    6.00
   7  11  -2   16.60    4.10
  -6 -11   2    3.00    4.20
  -6 -11   2    0.90    4.00
   6  11  -2    4.20    3.60
  -6  11   2   -0.60    3.50
   6  11  -2    1.00    2.80
  -5 -11   2    0.10    3.40
   5 -11  -2   -1.90    1.80
  -5 -11   2    2.30    3.50
  -5  11   2    2.00    3.50
   5  11  -2    2.80    3.00
   5  11  -2    7.70    3.60
  -4 -11   2   31.30    6.30
   4 -11  -2   29.80    3.20
  -4 -11   2   36.80    6.00
   4  11  -2   31.10    4.30
  -4  11   2   33.80    5.50
   4  11  -2   29.50    5.30
  -3 -11   2    6.80    3.50
  -3 -11   2    7.00    3.30
   3 -11  -2    7.50    1.90
  -3  11   2    4.90    1.90
   3  11  -2   14.30    3.80
   3  11  -2    8.00    2.80
  -3  11   2    6.90    3.10
  -2 -11   2  313.27   13.90
  -2 -11   2  247.08   13.60
  -2  11   2  277.37   12.50
   2  11  -2  301.07   12.80
  -2  11   2  284.47   13.30
   2  11  -2  284.07   13.20
  -2  11   2  286.17    9.70
   1 -11  -2   19.40    3.60
  -1 -11   2   25.40    3.80
  -1 -11   2   22.30    4.10
   1  11  -2   17.30    2.90
  -1  11   2   19.30    3.60
  -1  11   2   21.40    2.20
   1  11  -2   28.20    4.00
   0 -11   2  118.99    7.70
   0 -11  -2  135.29    8.00
   0 -11  -2  132.89    6.30
   0 -11   2  128.19    6.90
   0  11   2  119.79    6.20
   0  11   2  125.39    7.40
   0  11   2  127.99    5.80
   0  11  -2  133.69    6.40
   0  11   2  108.39    7.10
   0  11  -2  112.89    7.40
   1 -11   2  294.17   12.60
  -1 -11  -2  275.27   13.70
   1 -11   2  271.47   11.50
  -1 -11  -2  275.47   12.40
  -1  11  -2  298.37   10.50
  -1  11  -2  287.57   13.20
  -1  11  -2  302.27   12.90
   1  11   2  292.97   12.70
   1  11   2  286.37   12.40
   2 -11   2    1.40    1.80
  -2 -11  -2    3.50    2.90
   2 -11   2    0.80    1.50
  -2 -11  -2   -0.70    2.20
   2  11   2   -0.90    1.80
   2  11   2    1.50    1.90
  -2  11  -2    1.40    2.30
  -3 -11  -2   91.49    9.20
   3 -11   2   79.89    4.60
  -3 -11  -2   71.49    7.50
   3 -11   2   68.49    5.50
  -3  11  -2   66.99    6.60
   3  11   2   74.59    5.40
   3  11   2   66.29    6.80
  -4 -11  -2  488.65   23.60
  -4 -11  -2  514.85   22.70
   4 -11   2  514.55   19.90
   4  11   2  493.45   22.10
  -4  11  -2  502.35   21.30
   4  11   2  526.65   19.70
   5 -11   2   54.89    5.60
  -5 -11  -2   56.19    8.00
  -5 -11  -2   41.50    7.80
   5  11   2   60.59    5.40
  -5  11  -2   59.19    7.10
   5  11   2   41.70    6.40
   6 -11   2    5.60    3.00
  -6 -11  -2   -5.80    4.20
   6  11   2    5.80    2.50
  -6  11  -2    1.50    3.50
   6  11   2    2.00    3.50
   7 -11   2   -4.60    2.90
  -7 -11  -2   -1.40    5.20
  -7  11  -2    6.40    4.60
   7  11   2    3.00    4.80
  -8 -11  -2   -5.30    4.80
  -8  11  -2   -2.60    5.10
   8  11   2    0.40    4.90
  -8 -12   2   49.40    9.80
  -8 -12   2   47.70    9.20
   8  12  -2   48.70    9.20
  -8  12   2   32.90    7.40
  -7 -12   2   32.90    7.40
  -7 -12   2   35.50    8.20
   7  12  -2   26.00    6.50
  -7  12   2   37.40    7.20
   7  12  -2   28.50    4.90
  -6 -12   2   10.50    5.60
  -6 -12   2    6.00    4.80
   6  12  -2    2.10    4.10
  -6  12   2    9.70    4.50
   6  12  -2    3.90    3.10
  -5 -12   2   16.80    5.60
  -5 -12   2   20.40    5.50
   5 -12  -2   18.70    3.30
  -5  12   2   16.70    5.10
   5  12  -2   15.30    4.70
   5  12  -2    6.30    3.40
  -4 -12   2    2.30    3.60
   4 -12  -2   -1.50    1.60
  -4 -12   2    0.80    3.20
  -4  12   2   -0.50    2.70
   4  12  -2   -0.40    2.50
   4  12  -2    3.30    2.80
  -3 -12   2  201.58   11.90
  -3 -12   2  206.98   12.70
   3 -12  -2  201.88    9.10
   3  12  -2  214.58   10.70
  -3  12   2  190.78   11.20
   3  12  -2  209.98   11.60
  -2 -12   2   21.70    5.00
  -2 -12   2   25.70    4.50
   2  12  -2   30.10    4.40
   2  12  -2   29.80    4.40
  -2  12   2   23.80    4.40
  -2  12   2   25.20    1.50
   1 -12  -2  381.06   15.60
  -1 -12   2  338.27   15.90
  -1 -12   2  352.36   15.10
  -1  12   2  365.16   12.90
   1  12  -2  307.87   14.80
   1  12  -2  335.47   14.50
  -1  12   2  343.77   15.40
   0 -12   2  329.47   13.80
   0 -12  -2  343.47   15.20
   0 -12  -2  310.67   12.90
   0 -12   2  327.37   15.10
   0  12   2  317.97   12.40
   0  12  -2  341.37   14.90
   0  12  -2  327.47   13.00
   0  12   2  319.67   14.50
   0  12   2  358.06   13.30
   1 -12   2   38.40    4.50
  -1 -12  -2   43.30    5.80
   1 -12   2   48.00    3.90
  -1 -12  -2   42.40    4.60
  -1  12  -2   53.39    5.90
  -1  12  -2   53.89    5.60
   1  12   2   46.60    5.10
  -1  12  -2   44.90    2.80
   1  12   2   54.29    4.60
   2 -12   2  343.67   14.20
   2 -12   2  330.27   12.80
  -2 -12  -2  335.67   15.10
  -2 -12  -2  349.77   16.50
  -2  12  -2  302.57   14.50
   2  12   2  323.07   14.20
   2  12   2  322.07   14.70
   3 -12   2   65.89    5.60
   3 -12   2   64.89    4.20
  -3 -12  -2   69.29    7.50
  -3 -12  -2   65.89    8.20
  -3  12  -2   82.89    7.60
   3  12   2   74.09    5.70
   3  12   2   70.49    7.20
   4 -12   2   57.89    5.60
  -4 -12  -2   56.89    8.40
  -4 -12  -2   51.29    7.50
   4 -12   2   51.99    4.10
   4  12   2   42.00    6.10
  -4  12  -2   51.79    6.30
   4  12   2   54.89    5.30
   5 -12   2   10.50    3.30
  -5 -12  -2   28.30    6.40
  -5 -12  -2   17.70    5.30
  -5  12  -2   20.40    5.00
   5  12   2   18.20    3.30
   5  12   2   16.90    4.60
  -6 -12  -2   83.69   11.50
   6 -12   2   61.39    6.30
  -6  12  -2   56.19    7.60
   6  12   2   58.69    8.40
  -7 -12  -2    0.80    5.40
  -7  12  -2    8.80    4.70
   7  12   2   12.10    5.50
  -8 -12  -2   17.10    6.60
   8  12   2   -1.30    4.50
  -8  12  -2    3.90    5.90
  -8 -13   2    1.10    5.80
  -8 -13   2   13.90    7.00
  -8  13   2    5.90    5.90
   8  13  -2    5.40    5.30
  -7 -13   2   12.60    6.20
  -7 -13   2   15.30    6.10
   7  13  -2   18.50    6.10
   7  13  -2    9.00    4.00
  -7  13   2   18.10    6.10
  -6 -13   2   93.89   11.10
  -6 -13   2  102.69   12.60
  -6  13   2  118.19   11.50
   6  13  -2   92.29    7.60
   6  13  -2   89.49    9.90
  -5 -13   2   14.70    5.40
  -5 -13   2   21.80    5.90
  -5  13   2   17.50    5.00
   5  13  -2   14.90    3.80
   5  13  -2   10.10    4.00
  -4 -13   2   38.60    6.80
  -4 -13   2   35.90    7.00
   4 -13  -2   33.80    3.60
   4  13  -2   24.80    4.80
   4  13  -2   33.70    4.70
  -4  13   2   33.40    6.00
  -3 -13   2  137.99    9.70
  -3 -13   2  130.09   10.50
   3  13  -2  164.18   10.00
   3  13  -2  149.59    9.00
  -3  13   2  145.89    9.80
  -2 -13   2   -0.70    3.00
  -2 -13   2    0.20    2.70
  -2  13   2    2.10    2.60
   2  13  -2    1.50    2.30
  -2  13   2    1.10    0.50
   2  13  -2    2.10    2.20
  -1 -13   2   19.00    4.50
  -1 -13   2   15.80    3.60
   1 -13  -2   16.70    3.90
   1  13  -2   12.00    3.40
  -1  13   2   15.20    2.00
   1  13  -2   10.00    2.60
  -1  13   2   12.20    3.40
   0 -13   2   48.30    4.90
   0 -13  -2   45.70    4.00
   0 -13  -2   44.70    5.90
   0 -13   2   63.69    6.80
   0  13   2   47.50    3.90
   0  13   2   45.40    5.50
   0  13  -2   38.70    5.30
   0  13   2   38.60    3.30
   0  13  -2   49.50    3.90
  -1 -13  -2   -0.60    2.80
  -1 -13  -2    0.70    2.30
   1 -13   2    0.90    1.80
   1 -13   2    0.30    2.20
  -1  13  -2   -0.50    0.90
   1  13   2   -0.50    2.10
   1  13   2   -1.70    1.70
  -1  13  -2   -1.90    2.40
  -1  13  -2    2.10    2.50
  -1  13  -2   -1.90    1.10
   2 -13   2  276.77   11.10
  -2 -13  -2  286.57   15.20
  -2 -13  -2  280.57   13.50
   2 -13   2  261.77   12.40
   2  13   2  259.57   12.90
   2  13   2  256.67   12.50
  -2  13  -2  277.47   13.30
   3 -13   2   34.80    3.50
  -3 -13  -2   31.40    6.60
   3 -13   2   36.40    4.60
  -3 -13  -2   27.30    5.40
   3  13   2   39.30    4.70
  -3  13  -2   36.10    5.40
   3  13   2   40.70    5.70
   4 -13   2    8.70    3.20
  -4 -13  -2   14.30    4.70
  -4 -13  -2   15.00    5.40
  -4  13  -2   15.30    4.50
   4  13   2   12.00    3.10
   4  13   2    9.30    3.90
   5 -13   2   53.69    5.70
  -5 -13  -2   57.79    9.00
   5  13   2   59.79    5.70
   5  13   2   51.99    7.40
  -5  13  -2   51.29    7.30
  -6 -13  -2    6.70    5.40
   6 -13   2   -4.00    2.80
  -6  13  -2   -1.90    3.90
   6  13   2    1.50    3.90
  -7 -13  -2   -0.90    4.80
   7  13   2   -6.60    4.30
  -7  13  -2    1.00    4.60
  -7 -14   2   21.70    7.90
  -7 -14   2   36.00    8.50
   7  14  -2   26.60    5.60
   7  14  -2   20.00    6.50
  -7  14   2   28.30    7.10
  -6 -14   2   27.50    6.90
  -6 -14   2   22.70    7.10
  -6  14   2   13.10    5.40
   6  14  -2   22.80    6.00
   6  14  -2   22.00    4.40
  -5 -14   2   37.10    7.60
  -5 -14   2   38.30    7.00
   5  14  -2   38.30    6.40
  -5  14   2   42.50    7.30
   5  14  -2   37.90    5.30
  -4 -14   2   38.60    6.60
  -4 -14   2   36.40    7.20
   4  14  -2   40.50    6.20
   4  14  -2   44.00    5.60
  -4  14   2   47.90    7.00
  -3 -14   2   62.99    8.50
  -3 -14   2   61.59    7.60
   3  14  -2   52.69    6.40
   3  14  -2   56.59    6.20
  -3  14   2   46.30    6.80
  -2 -14   2   32.70    5.30
  -2 -14   2   29.70    6.20
   2  14  -2   26.80    4.50
  -2  14   2   31.90    5.40
   2  14  -2   34.80    5.00
  -1 -14   2    2.70    3.50
   1 -14  -2   -2.70    2.70
  -1 -14   2    1.00    2.50
   1  14  -2   -0.70    2.60
  -1  14   2   -0.30    2.40
  -1  14   2    0.20    1.20
   1  14  -2   -0.30    1.80
   0 -14   2   87.19    8.60
   0 -14   2   79.59    5.90
   0 -14  -2   92.69    8.70
   0  14  -2   81.79    6.70
   0  14  -2   77.39    7.70
   0  14   2   76.39    6.60
   0  14   2   81.29    5.30
   0  14  -2   68.29    4.90
  -1 -14  -2   59.49    7.40
  -1 -14  -2   62.89    6.00
   1 -14   2   62.49    4.80
  -1  14  -2   55.99    3.20
   1  14   2   54.79    6.30
   1  14   2   59.39    5.20
   1  14   2   51.99    6.10
  -1  14  -2   53.39    6.50
  -1  14  -2   63.99    6.70
  -2 -14  -2   74.49    7.30
   2 -14   2   72.19    6.00
   2 -14   2   75.99    5.70
  -2 -14  -2   77.49    9.10
   2  14   2   70.69    6.30
  -2  14  -2   88.99    8.10
   2  14   2   73.39    6.00
  -3 -14  -2    6.10    4.20
  -3 -14  -2    6.80    4.10
   3 -14   2   11.80    3.20
   3  14   2    7.70    3.10
   3  14   2    9.50    3.40
  -3  14  -2    6.30    3.50
  -4 -14  -2    7.20    4.70
   4 -14   2    3.10    2.90
  -4 -14  -2    5.50    4.20
   4  14   2    4.90    3.40
   4  14   2    6.90    2.90
  -4  14  -2    9.30    4.10
  -5 -14  -2    1.10    4.80
   5 -14   2    0.20    2.90
   5  14   2   -1.80    3.30
   5  14   2   -0.30    2.60
  -5  14  -2   -1.10    3.80
  -6 -14  -2   22.10    7.30
   6  14   2   22.00    6.30
  -6  14  -2   14.50    5.20
  -7 -14  -2    2.80    5.70
  -7  14  -2    2.50    5.10
   7  14   2    0.00    5.00
  -7 -15   2   -0.80    6.10
  -7 -15   2    3.20    5.60
  -7  15   2    9.70    5.90
   7  15  -2   11.70    6.20
  -6 -15   2    4.60    5.30
  -6 -15   2    9.00    5.90
   6  15  -2    2.10    4.60
   6  15  -2    4.20    3.50
  -6  15   2    4.10    4.70
  -5 -15   2   25.50    6.40
  -5 -15   2   37.40    7.80
   5  15  -2   34.60    5.30
  -5  15   2   20.80    5.80
   5  15  -2   22.60    5.60
  -4 -15   2   28.30    6.50
  -4 -15   2   20.90    6.50
  -4  15   2   24.50    5.80
   4  15  -2   35.30    5.40
   4  15  -2   34.70    6.00
  -3 -15   2   19.80    5.70
  -3 -15   2   18.40    4.80
   3  15  -2   16.30    4.10
   3  15  -2   17.10    4.20
  -3  15   2   13.50    4.60
  -2 -15   2   11.00    4.10
  -2 -15   2    8.20    4.50
   2 -15  -2    2.00    3.20
   2  15  -2    7.50    3.10
  -2  15   2    7.00    3.40
   2  15  -2    2.60    3.00
  -1 -15   2   -0.40    3.20
   1 -15  -2   -0.20    3.00
  -1 -15   2    0.20    2.60
  -1  15   2   -0.90    1.20
   1  15  -2   -1.00    2.60
   1  15  -2    0.10    2.10
  -1  15   2    3.80    3.00
   0 -15  -2    1.60    2.80
   0 -15   2    0.40    2.40
   0 -15   2    2.50    3.30
   0  15  -2   -1.10    2.90
   0  15  -2    0.50    2.60
   0  15   2   -0.80    1.60
   0  15  -2   -1.30    1.50
   0  15   2    2.00    2.90
  -1 -15  -2    3.20    3.80
  -1 -15  -2   -3.50    2.30
   1 -15   2    2.60    2.60
   1 -15   2    1.70    3.40
   1  15   2   -1.50    2.40
   1  15   2    4.60    3.00
  -1  15  -2   -0.20    2.70
   1  15   2    1.70    2.10
  -1  15  -2   -0.60    3.20
  -2 -15  -2   89.89    7.50
  -2 -15  -2   90.29    9.80
   2 -15   2   95.09    7.00
   2  15   2   79.19    6.80
  -2  15  -2   86.99    7.50
   2  15   2   79.19    6.90
  -3 -15  -2   53.99    6.90
  -3 -15  -2   54.99    8.50
   3 -15   2   50.19    5.50
   3  15   2   43.80    6.00
  -3  15  -2   42.90    6.50
   3  15   2   45.10    5.70
  -4 -15  -2   12.60    5.60
   4 -15   2   18.20    3.70
   4  15   2   10.20    3.40
  -4  15  -2   10.80    4.40
   4  15   2    7.40    4.10
  -5 -15  -2   -3.80    4.20
   5  15   2    3.60    3.20
  -5  15  -2    0.50    3.80
   5  15   2    2.30    4.00
  -6 -15  -2   12.90    6.30
   6  15   2    5.60    4.60
  -6  15  -2    4.40    4.70
  -6 -16   2   96.69   12.80
  -6 -16   2   67.99    9.90
   6  16  -2   68.29    7.50
   6  16  -2   84.19   10.60
  -6  16   2   93.59   11.30
  -5 -16   2    1.40    5.10
  -5 -16   2    2.30    4.80
  -5  16   2    1.40    4.40
   5  16  -2    3.00    3.30
   5  16  -2   -1.70    3.70
  -4 -16   2   65.79    8.80
  -4 -16   2   94.49   11.70
   4  16  -2  100.39    8.10
  -4  16   2  104.89   10.70
   4  16  -2   73.49    8.50
  -3 -16   2    2.90    4.50
  -3 -16   2   -3.40    3.30
  -3  16   2    1.00    3.70
   3  16  -2    2.10    2.90
   3  16  -2    0.00    2.80
   2 -16  -2    9.70    3.90
  -2 -16   2    8.30    4.00
  -2 -16   2   10.40    4.60
  -2  16   2    5.60    3.70
   2  16  -2    7.30    3.50
   2  16  -2    6.00    3.10
   1 -16  -2   34.80    5.60
  -1 -16   2   34.20    6.40
  -1 -16   2   38.90    5.50
   1  16  -2   29.90    5.20
  -1  16   2   36.80    5.80
   1  16  -2   35.70    4.50
   0 -16  -2    2.30    3.40
   0 -16   2   -1.00    3.50
   0  16   2    1.70    3.30
   0  16  -2    1.50    1.90
   0  16   2    4.00    1.90
   0  16  -2    6.70    3.50
   0  16  -2    6.90    3.80
   1 -16   2   58.79    7.60
  -1 -16  -2   71.09    8.50
  -1  16  -2   53.79    7.00
   1  16   2   51.79    6.60
   1  16   2   54.39    5.60
  -2 -16  -2   -3.90    3.50
  -2  16  -2    2.10    3.30
   2  16   2   -5.40    2.30
   2  16   2   -0.40    2.60
  -3 -16  -2    3.90    4.40
   3 -16   2   10.00    3.30
   3  16   2    9.00    3.50
   3  16   2    4.70    3.00
  -3  16  -2    3.40    4.10
   4 -16   2  119.09    9.20
  -4 -16  -2  152.48   14.90
   4  16   2  127.39   10.10
   4  16   2  121.09    8.60
  -4  16  -2  104.29   10.60
  -5 -16  -2    5.20    6.00
  -5  16  -2    6.90    4.70
   5  16   2    4.30    4.10
  -6 -16  -2   66.79   11.50
  -6  16  -2   41.40    7.90
   6  16   2   48.70    8.20
  -6 -17   2    9.30    6.20
  -6 -17   2    2.00    6.10
   6  17  -2    8.90    4.00
  -6  17   2    2.00    5.00
   6  17  -2   -4.00    4.90
  -5 -17   2   61.99   10.30
  -5 -17   2   55.69    9.00
  -5  17   2   61.49    9.00
   5  17  -2   63.49    8.80
   5  17  -2   62.69    7.20
  -4 -17   2  131.49   11.50
  -4 -17   2  141.09   15.10
   4  17  -2  123.29    9.50
   4  17  -2  130.39   10.50
  -4  17   2  143.29   11.90
  -3 -17   2   25.50    6.40
   3 -17  -2   20.00    5.40
  -3 -17   2   19.50    5.70
  -3  17   2   23.60    5.70
   3  17  -2   26.40    5.40
   3  17  -2   24.50    5.10
  -2 -17   2   37.50    7.40
   2 -17  -2   53.99    7.20
  -2 -17   2   48.40    6.70
   2  17  -2   31.40    5.00
   2  17  -2   43.80    6.20
  -2  17   2   49.90    7.30
   1 -17  -2    1.00    3.20
  -1 -17   2    6.60    4.60
   1  17  -2    6.20    3.20
   1  17  -2    1.80    2.30
  -1  17   2    2.90    3.20
   0 -17   2    7.30    4.00
   0 -17  -2   11.00    5.00
   0  17   2    9.20    3.70
   0  17  -2    8.40    3.80
   0  17  -2    4.90    3.60
   1 -17   2   22.90    5.60
  -1 -17  -2   19.30    5.30
  -1  17  -2   14.70    4.60
   1  17   2   20.00    4.80
   1  17   2   17.20    3.50
  -2 -17  -2    6.90    4.70
   2  17   2   14.00    3.90
   2  17   2    6.70    3.10
   2  17   2    8.90    3.90
  -2  17  -2    8.90    3.90
  -3 -17  -2    2.20    4.70
   3  17   2    0.00    2.80
   3  17   2    5.80    3.40
  -3  17  -2    4.30    4.10
  -4 -17  -2   -0.90    5.00
   4  17   2    2.30    3.30
  -4  17  -2    2.20    4.50
   4  17   2    1.30    3.80
  -5 -17  -2   52.19   10.40
  -5  17  -2   30.60    6.50
   5  17   2   32.00    6.80
  -5 -18   2   13.50    6.50
  -5 -18   2   23.60    7.10
   5  18  -2   16.80    5.60
   5  18  -2   12.80    4.60
  -5  18   2   15.00    6.10
  -4 -18   2   20.70    7.40
  -4 -18   2   12.50    6.00
   4  18  -2   12.60    4.90
  -4  18   2   17.90    6.10
   4  18  -2   19.80    5.10
  -3 -18   2   16.70    5.60
  -3 -18   2   20.50    6.90
   3 -18  -2   24.30    5.80
   3  18  -2   15.20    4.40
   3  18  -2   18.50    4.90
  -3  18   2   20.40    5.60
  -2 -18   2   10.70    5.00
   2 -18  -2    7.00    4.40
   2  18  -2    0.60    2.80
   2  18  -2    9.50    3.90
  -2  18   2    2.40    3.80
  -1 -18   2    0.80    3.90
   1 -18  -2    5.90    4.60
  -1  18   2   -0.20    3.20
   1  18  -2    3.20    3.40
   1  18  -2   -1.20    3.30
   0 -18   2    5.50    4.50
   0 -18  -2   -3.70    3.70
   0  18   2    2.00    3.60
   0  18  -2    8.00    4.00
   0  18  -2    4.70    4.00
  -1 -18  -2   59.99    8.40
   1 -18   2   61.59    8.50
  -1  18  -2   37.60    6.50
   1  18   2   46.20    6.50
   2 -18   2   44.10    7.50
  -2 -18  -2   53.39    9.00
  -2  18  -2   52.89    7.40
   2  18   2   44.50    5.90
   2  18   2   50.69    6.80
  -3 -18  -2   57.79    9.70
   3  18   2   34.00    5.70
   3  18   2   52.49    6.70
  -3  18  -2   47.40    7.80
  -4 -18  -2   42.40    8.60
   4  18   2   16.50    5.30
  -4  18  -2   24.30    6.30
   4  18   2   31.60    5.50
   5  18   2   -0.40    4.60
  -5  18  -2    4.70    4.90
   4 -19  -2   16.10    6.10
  -4 -19   2   19.00    7.90
   4  19  -2    6.40    4.70
  -4  19   2   10.60    5.50
   4  19  -2   13.70    5.10
   3 -19  -2    0.70    4.10
  -3 -19   2    4.10    5.20
  -3  19   2    7.00    4.70
   3  19  -2    3.50    3.60
   3  19  -2   -0.20    3.30
  -2 -19   2    9.20    5.40
   2 -19  -2    1.60    4.10
   2  19  -2   11.00    4.40
  -2  19   2   -2.90    4.00
   1 -19  -2   33.20    7.00
  -1 -19   2   41.80    8.00
   1  19  -2   23.20    5.50
  -1  19   2   32.30    6.50
   1  19  -2   28.80    6.10
   0 -19  -2   10.40    5.10
   0 -19   2    9.60    5.10
   0  19  -2    3.80    4.00
   0  19   2    7.00    4.40
   1 -19   2    1.00    4.70
  -1 -19  -2    0.50    4.60
  -1  19  -2   -0.60    4.10
   1  19   2   -0.30    3.90
   2 -19   2   31.30    7.10
  -2 -19  -2   50.79    8.60
  -2  19  -2   33.70    6.60
   2  19   2   34.40    6.30
  -3 -19  -2   13.40    6.20
  -3  19  -2    8.50    5.30
   3  19   2   11.10    4.90
   3  19   2    9.50    4.30
  -4 -19  -2   72.89   11.10
   4  19   2   75.19    9.20
  -4  19  -2   79.19    9.70
   4  19   2   71.79   11.10
   3 -20  -2   37.70    7.30
  -3 -20   2   25.20    7.70
  -3  20   2   16.50    5.90
   3  20  -2   17.60    5.10
   2 -20  -2   52.89    8.10
  -2 -20   2   60.49   10.10
  -2  20   2   52.29    8.60
   2  20  -2   54.69    7.70
   2  20  -2   35.70    6.70
  -1 -20   2    2.80    4.90
   1 -20  -2    5.80    4.90
  -1  20   2    7.50    4.30
   1  20  -2    1.80    4.00
   1  20  -2    7.10    4.10
   0 -20   2   10.70    5.60
   0 -20  -2   13.00    5.90
   0  20  -2   20.10    5.70
   0  20   2   23.40    5.90
   1 -20   2    1.20    4.00
  -1 -20  -2    5.70    4.80
  -1  20  -2    4.80    4.30
   1  20   2   -4.20    3.90
   2 -20   2   28.40    6.50
  -2 -20  -2   38.50    8.10
   2  20   2   32.70    6.30
  -2  20  -2   20.40    6.20
   0  21  -2   11.20    5.40
   0  21   2   12.50    4.80
  10   0  -3    0.60    4.80
  10   0  -3    0.80    4.50
   9   0  -3    2.60    4.20
   9   0  -3   13.50    4.70
   9   0  -3    8.60    4.00
   8   0  -3   -3.40    2.90
   8   0  -3    0.40    3.40
   8   0  -3   -3.40    2.90
  -8   0   3    3.30    4.30
   7   0  -3   -0.70    2.40
  -7   0   3   -0.90    3.30
  -7   0   3   -0.80    3.10
  -6   0   3   -2.40    2.50
   6   0  -3    2.20    2.40
  -6   0   3   -1.50    2.50
  -6   0   3   -0.50    2.90
  -5   0   3    4.70    2.70
  -5   0   3    0.70    2.30
  -5   0   3   -2.00    1.90
  -4   0   3   -1.10    1.60
  -4   0   3   -3.10    1.70
  -4   0   3    1.00    1.80
   3   0  -3  432.06   16.30
   3   0  -3  449.36   16.60
  -3   0   3  451.25   16.80
  -3   0   3  409.46   16.30
   3   0  -3  435.06   16.20
  -3   0   3  427.56   16.60
   2   0  -3   -3.40    0.90
  -2   0   3   -1.70    1.20
   2   0  -3    0.70    1.30
   2   0  -3    0.00    1.00
  -2   0   3    0.80    1.40
  -2   0   3    0.70    1.10
   1   0  -3  128.89    4.40
  -1   0   3  121.59    5.00
   1   0  -3  119.39    4.60
   1   0  -3  122.59    4.90
  -1   0   3  110.59    5.10
  -1   0   3  118.99    4.40
   1   0  -3  125.49    5.00
  -1   0   3  120.89    4.70
   1   0  -3  121.59    5.20
   0   0   3   -0.10    0.80
   0   0  -3    0.10    0.80
   0   0   3    0.80    0.90
   0   0  -3   -0.80    0.60
   0   0   3    0.60    0.70
   0   0  -3    0.60    0.70
   0   0  -3   -0.50    0.80
   0   0   3   -0.60    0.60
   1   0   3    4.80    1.40
  -1   0  -3    4.40    1.20
   1   0   3    5.90    1.20
  -1   0  -3    4.60    1.30
  -1   0  -3    3.80    1.50
   1   0   3    5.40    0.60
  -1   0  -3    4.10    0.50
   1   0   3    4.40    1.30
   2   0   3    2.10    0.80
   2   0   3    1.50    1.40
  -2   0  -3   -0.80    1.30
   2   0   3   -0.50    1.20
  -2   0  -3   -0.90    1.00
   2   0   3   -0.50    1.00
   2   0   3    0.20    0.50
   3   0   3   14.20    2.70
  -3   0  -3   14.70    3.10
   3   0   3   18.30    2.00
  -3   0  -3   16.20    2.60
   3   0   3   19.20    2.50
  -4   0  -3    0.70    2.20
   4   0   3   -0.40    1.60
   4   0   3    1.80    1.60
   4   0   3   -0.90    1.20
   5   0   3   13.60    2.90
   5   0   3   12.50    3.30
  -5   0  -3   12.70    3.80
   6   0   3    1.00    1.70
   6   0   3    1.40    2.40
  -6   0  -3   -2.90    2.90
   6   0   3    0.00    2.50
   7   0   3    1.30    2.20
   7   0   3    3.00    3.50
   7   0   3    2.70    2.80
   8   0   3   -2.70    3.70
   8   0   3    5.50    3.80
   9   0   3   44.70    7.80
   9   0   3   46.60    7.00
  10  -1  -3   21.60    6.10
  10  -1  -3   31.50    6.70
  10  -1  -3   23.40    7.60
  10   1  -3   35.50    6.90
  10   1  -3   24.00    6.80
   9  -1  -3   22.00    5.20
   9  -1  -3   15.20    4.70
  -9  -1   3   19.30    6.50
   9  -1  -3   27.10    5.70
   9   1  -3   20.90    5.50
   9   1  -3   16.10    5.60
   9   1  -3   25.30    5.10
   8  -1  -3    2.20    2.90
   8  -1  -3    2.40    3.30
  -8  -1   3    0.80    4.10
   8  -1  -3   -0.80    2.70
  -8  -1   3   -1.10    3.60
   8   1  -3    1.50    3.20
   8   1  -3   -1.20    2.80
  -7  -1   3    2.20    3.60
   7  -1  -3   -0.20    2.50
   7  -1  -3    4.60    3.00
  -7  -1   3    2.40    3.50
  -7   1   3   10.50    4.00
  -7   1   3   10.60    4.10
   7   1  -3    0.20    2.60
  -6  -1   3   -0.90    2.80
  -6  -1   3    0.90    2.80
  -6   1   3    5.30    3.10
  -6   1   3   -2.00    2.40
   6   1  -3    1.80    2.60
  -6   1   3   -1.80    2.50
  -5  -1   3    3.90    2.60
  -5  -1   3    4.90    2.80
  -5   1   3    0.80    2.00
  -5   1   3   -2.20    2.00
  -5   1   3   -1.20    2.20
   5   1  -3    1.70    2.10
  -4  -1   3  241.08   11.20
  -4  -1   3  230.08   10.90
  -4  -1   3  233.88   11.00
   4   1  -3  221.58   10.40
  -4   1   3  231.28   10.70
  -4   1   3  247.78   11.10
   3  -1  -3   84.49    4.80
   3  -1  -3   81.29    5.00
  -3  -1   3   85.99    5.20
   3  -1  -3   84.79    4.80
  -3  -1   3   90.89    5.40
  -3  -1   3   76.19    5.20
  -3   1   3   82.69    5.20
  -3   1   3   75.39    4.70
   3   1  -3   86.39    5.10
   3   1  -3   77.29    4.90
   3   1  -3   78.59    4.80
   3   1  -3   82.69    5.10
  -3   1   3   79.19    4.90
   2  -1  -3 1542.65   50.19
   2  -1  -3 1506.75   49.50
  -2  -1   3 1512.95   50.19
   2  -1  -3 1536.15   49.40
  -2  -1   3 1541.75   50.29
  -2  -1   3 1478.25   49.80
  -2   1   3 1422.06   49.60
  -2   1   3 1517.65   49.40
  -2   1   3 1441.06   50.09
   2   1  -3 1537.75   49.60
   2   1  -3 1571.44   50.19
   2   1  -3 1488.85   49.99
   2   1  -3 1525.35   50.09
  -1  -1   3 2590.64   82.89
   1  -1  -3 2625.94   82.49
   1  -1  -3 2654.63   82.89
   1  -1  -3 2540.75   83.09
   1  -1  -3 2589.84   82.39
  -1  -1   3 2537.25   83.09
  -1  -1   3 2508.75   83.39
  -1  -1   3 2510.45   83.39
   1  -1  -3 2575.64   83.39
   1   1  -3 2583.04   83.49
  -1   1   3 2511.85   83.49
   1   1  -3 2637.74   83.09
  -1   1   3 2629.14   82.99
  -1   1   3 2547.65   82.59
  -1   1   3 2600.74   83.19
   1   1  -3 2625.24   83.29
   1   1  -3 2591.84   83.49
   0  -1   3 1587.14   51.19
   0  -1  -3 1558.54   51.19
   0  -1  -3 1615.24   51.39
   0  -1   3 1585.84   51.39
   0  -1  -3 1609.54   50.99
   0  -1  -3 1574.34   51.29
   0  -1   3 1595.34   51.29
   0   1   3 1583.14   51.09
   0   1   3 1585.44   51.39
   0   1  -3 1551.34   51.39
   0   1  -3 1541.25   51.09
   0   1   3 1575.44   51.19
   0   1  -3 1620.94   51.29
   0   1   3 1577.94   51.19
   1  -1   3 1353.16   43.90
   1  -1   3 1354.06   44.40
  -1  -1  -3 1344.47   44.80
   1  -1   3 1358.66   44.90
  -1  -1  -3 1318.07   45.20
  -1   1  -3 1377.36   44.00
  -1   1  -3 1417.56   45.10
   1   1   3 1344.17   45.20
   1   1   3 1352.26   45.00
   1   1   3 1381.16   44.80
  -1   1  -3 1364.56   44.40
  -2  -1  -3   14.90    2.60
   2  -1   3   15.20    1.80
   2  -1   3   15.00    2.20
   2  -1   3   11.20    2.30
   2  -1   3   15.70    1.40
   2  -1   3   14.70    1.40
  -2  -1  -3   14.80    2.10
   2   1   3   13.80    1.00
  -2   1  -3   12.50    2.20
   2   1   3   10.00    2.00
   2   1   3   14.90    2.20
   2   1   3   17.80    2.70
  -2   1  -3   18.10    2.10
   2   1   3   16.40    1.60
  -2   1  -3   15.00    1.50
   3  -1   3    4.80    1.70
   3  -1   3    3.70    1.70
  -3  -1  -3    7.10    2.50
   3  -1   3    6.40    1.40
   3   1   3    4.90    1.10
  -3   1  -3    4.40    1.70
   3   1   3    3.80    2.00
   3   1   3    3.00    1.60
  -3   1  -3    5.90    1.50
   3   1   3    3.70    1.30
   4  -1   3  253.57   10.70
  -4  -1  -3  234.08   12.30
   4  -1   3  235.08    9.90
   4  -1   3  254.37   11.60
   4   1   3  249.08   11.20
  -4   1  -3  247.08   10.20
   4   1   3  250.47    9.50
   4   1   3  224.78   11.50
   4   1   3  236.48   10.10
  -5  -1  -3   16.50    4.20
   5  -1   3   15.80    3.00
   5  -1   3   13.00    3.20
   5   1   3   24.60    2.80
   5   1   3   24.60    4.00
   5   1   3   14.90    3.40
   6  -1   3   40.80    5.70
   6  -1   3   42.10    5.00
  -6  -1  -3   40.00    6.50
   6   1   3   39.00    3.90
   6   1   3   29.90    5.20
   6   1   3   43.10    5.50
   7  -1   3   80.29    7.00
  -7  -1  -3   71.29    9.50
   7  -1   3   70.59    5.80
   7  -1   3   68.49    8.10
   7   1   3   69.69    8.20
   7   1   3   79.99    8.00
   7   1   3   69.19    5.20
   8  -1   3   54.49    7.50
   8  -1   3   57.69    7.00
   8   1   3   54.39    7.10
   8   1   3   58.59    8.00
   9  -1   3   28.90    6.70
   9  -1   3   35.50    6.40
   9   1   3   32.50    6.40
   9   1   3   45.90    7.90
  10  -2  -3    7.10    5.00
  10  -2  -3   -4.80    4.00
  10   2  -3    4.30    4.90
  10   2  -3    8.80    5.20
  -9  -2   3   15.70    6.40
   9  -2  -3   10.10    4.10
   9  -2  -3    9.00    4.20
   9  -2  -3   12.20    4.50
   9   2  -3    5.00    3.80
   9   2  -3    6.40    4.80
   9   2  -3   -0.40    4.00
   8  -2  -3   52.99    6.50
  -8  -2   3   44.70    7.60
   8  -2  -3   69.59    7.40
   8  -2  -3   49.50    6.70
  -8  -2   3   44.90    8.00
   8   2  -3   70.39    7.20
  -8   2   3   48.50    7.20
   8   2  -3   49.90    7.40
   7  -2  -3    5.80    2.90
  -7  -2   3    2.20    3.50
   7  -2  -3    2.00    2.50
  -7  -2   3   -3.00    3.10
  -7   2   3    0.10    3.00
   7   2  -3    3.20    2.70
  -6  -2   3   76.99    8.20
   6  -2  -3   77.39    6.10
  -6  -2   3   87.89    8.80
  -6   2   3   77.69    6.70
  -6   2   3   72.99    7.50
   6   2  -3   77.89    6.30
  -5  -2   3    4.20    2.80
  -5  -2   3    0.50    2.50
  -5   2   3    0.30    2.20
   5   2  -3    1.30    2.00
  -5   2   3    0.80    2.30
  -4  -2   3   21.10    3.40
   4  -2  -3   29.80    4.10
  -4  -2   3   26.60    4.10
   4   2  -3   24.40    3.30
  -4   2   3   23.70    3.30
  -4   2   3   29.00    4.00
   3  -2  -3   71.39    5.20
  -3  -2   3   60.59    4.80
   3  -2  -3   64.89    4.30
  -3  -2   3   72.19    5.00
   3  -2  -3   69.29    4.20
  -3   2   3   69.09    4.40
   3   2  -3   71.19    4.60
  -3   2   3   66.09    4.70
   3   2  -3   73.59    4.70
   2  -2  -3 5903.11  186.88
   2  -2  -3 5938.21  187.58
  -2  -2   3 5781.32  187.48
  -2  -2   3 5640.54  187.48
   2  -2  -3 5951.40  186.78
  -2  -2   3 5698.93  187.88
   2   2  -3 6017.70  187.28
   2   2  -3 6007.90  187.78
   2   2  -3 5885.61  187.68
   2   2  -3 5702.13  187.38
  -2   2   3 5801.32  186.98
  -2   2   3 5623.94  187.68
  -1  -2   3   51.49    3.10
   1  -2  -3   52.29    3.00
  -1  -2   3   51.79    3.20
   1  -2  -3   52.09    2.70
  -1  -2   3   54.39    2.90
  -1  -2   3   54.29    3.10
   1   2  -3   49.10    3.00
  -1   2   3   44.00    3.00
  -1   2   3   53.89    2.50
   1   2  -3   51.79    3.00
  -1   2   3   55.69    2.80
   1   2  -3   53.99    3.20
   0  -2  -3 4980.70  152.08
   0  -2   3 4531.65  152.08
   0  -2   3 4680.63  152.18
   0  -2   3 4724.43  152.38
   0  -2  -3 4790.72  152.28
   0  -2  -3 4730.03  152.18
   0   2  -3 4889.81  152.18
   0   2  -3 4672.03  152.08
   0   2   3 4762.32  152.08
   0   2  -3 4767.32  152.38
   0   2   3 4749.42  152.08
   0   2   3 4818.62  152.28
   0   2   3 4671.33  152.08
   1  -2   3  970.80   31.20
  -1  -2  -3  982.40   32.10
  -1  -2  -3  979.30   30.60
   1  -2   3  940.41   31.90
   1  -2   3  949.21   31.20
  -1  -2  -3  914.81   32.20
  -1   2  -3  966.90   32.00
  -1   2  -3  932.51   31.20
  -1   2  -3  920.91   31.20
  -1   2  -3  963.50   30.90
   1   2   3  933.01   31.90
   1   2   3  959.60   32.20
   2  -2   3    9.00    2.20
   2  -2   3    3.40    1.10
  -2  -2  -3    6.30    1.70
   2  -2   3    4.80    0.90
  -2  -2  -3    7.30    2.10
   2  -2   3    6.70    1.70
   2  -2   3    4.50    1.10
   2   2   3    7.50    2.00
   2   2   3    5.70    0.60
  -2   2  -3    5.50    1.10
   2   2   3    5.10    2.00
   2   2   3    5.40    1.60
  -2   2  -3    5.70    1.30
  -2   2  -3    6.00    1.70
   3  -2   3  107.49    4.90
  -3  -2  -3  118.79    7.20
   3  -2   3  107.09    5.00
   3  -2   3  106.79    6.10
   3  -2   3  110.69    5.40
  -3   2  -3  109.19    5.60
  -3   2  -3  105.59    5.20
   3   2   3  110.99    4.40
   3   2   3  107.09    6.10
   3   2   3  108.09    5.40
   4  -2   3   28.20    2.80
  -4  -2  -3   18.60    3.80
   4  -2   3   16.20    3.00
   4  -2   3   19.90    2.70
   4   2   3   16.80    3.10
  -4   2  -3   17.50    2.70
   4   2   3   23.00    2.80
   4   2   3   22.30    2.20
  -5  -2  -3   12.20    4.20
   5  -2   3   12.90    2.80
   5  -2   3   11.10    3.10
   5   2   3   10.00    1.90
  -5   2  -3   12.00    2.60
   5   2   3    7.60    3.00
   5   2   3    4.90    2.70
  -6  -2  -3   74.89    8.70
   6  -2   3   71.89    7.20
   6  -2   3   78.89    6.00
  -6   2  -3   75.59    6.00
   6   2   3   78.19    4.90
   6   2   3   74.69    7.30
   6   2   3   65.29    7.50
   7  -2   3   11.80    4.00
  -7  -2  -3   13.60    5.20
   7  -2   3   14.00    3.60
   7   2   3   15.40    4.40
   7   2   3   16.60    4.80
   7   2   3   17.30    2.90
   8  -2   3  214.48   13.30
   8  -2   3  206.98   12.00
  -8  -2  -3  223.58   15.80
   8   2   3  209.68   13.20
   8   2   3  222.38   14.30
   9  -2   3    8.00    5.00
   9  -2   3   -1.00    3.60
   9   2   3    5.00    4.80
   9   2   3    0.30    4.50
  10  -3  -3    4.40    4.20
 -10  -3   3    2.90    5.70
  10   3  -3   -3.00    4.80
  10   3  -3   -0.20    4.90
   9  -3  -3    9.10    3.90
   9  -3  -3    5.20    4.10
  -9  -3   3    6.80    5.90
   9  -3  -3   13.10    4.30
   9   3  -3    8.30    5.10
   9   3  -3   14.80    4.00
   8  -3  -3   -0.20    2.60
  -8  -3   3    1.50    4.50
   8  -3  -3    7.90    3.20
  -8  -3   3   -0.60    4.30
  -8   3   3   -3.00    3.50
   8   3  -3    0.80    3.40
   8   3  -3   -2.20    2.70
  -7  -3   3    3.70    3.70
  -7  -3   3    2.90    3.90
   7  -3  -3    5.90    3.00
   7  -3  -3    5.60    2.80
  -7   3   3    5.70    3.60
   7   3  -3    6.20    2.90
  -6  -3   3  279.67   15.30
  -6  -3   3  283.57   15.20
   6  -3  -3  316.87   13.60
   6   3  -3  313.27   13.70
  -6   3   3  281.07   14.50
  -5  -3   3    5.80    2.80
  -5  -3   3    1.10    2.60
   5  -3  -3    3.60    1.70
  -5   3   3    1.00    2.40
  -5   3   3    2.80    2.20
   5   3  -3    4.00    2.00
   4  -3  -3 1082.69   35.50
  -4  -3   3 1009.80   37.50
   4  -3  -3 1048.80   36.00
  -4  -3   3 1023.40   37.40
  -4   3   3 1046.40   36.10
  -4   3   3  981.20   36.80
   4   3  -3 1066.39   36.30
  -3  -3   3   72.79    4.70
   3  -3  -3   78.89    4.60
   3  -3  -3   81.39    3.90
   3  -3  -3   70.19    4.10
  -3  -3   3   73.09    5.30
  -3  -3   3   78.39    5.30
   3   3  -3   65.99    4.60
   3   3  -3   76.79    4.90
  -3   3   3   68.19    4.20
  -3   3   3   69.89    5.00
  -2  -3   3   18.80    2.50
   2  -3  -3   14.20    1.50
  -2  -3   3   19.00    2.40
   2  -3  -3   15.00    2.10
   2  -3  -3   17.70    1.20
  -2  -3   3   16.40    2.60
   2  -3  -3   17.60    1.60
  -2   3   3   15.80    1.70
   2   3  -3   18.00    2.20
   2   3  -3   18.60    2.40
   2   3  -3   18.00    2.60
  -2   3   3   16.80    2.40
   2   3  -3   18.80    2.30
   1  -3  -3  103.49    4.70
  -1  -3   3  106.29    4.80
   1  -3  -3   99.89    4.20
  -1  -3   3  102.09    4.80
  -1  -3   3   99.69    4.90
  -1  -3   3   99.99    4.90
   1   3  -3   99.99    4.80
   1   3  -3   94.99    4.70
  -1   3   3  103.39    3.80
  -1   3   3  102.09    4.20
  -1   3   3  109.49    4.90
   1   3  -3   89.89    4.60
   0  -3   3   31.70    2.40
   0  -3   3   29.10    2.20
   0  -3  -3   31.50    2.30
   0  -3  -3   28.80    2.20
   0   3   3   31.80    2.10
   0   3   3   26.10    2.00
   0   3   3   31.30    2.10
   0   3  -3   26.60    1.90
   0   3  -3   30.50    2.30
   0   3  -3   25.50    2.10
   1  -3   3   22.10    2.00
  -1  -3  -3   27.40    1.60
   1  -3   3   29.80    1.80
   1  -3   3   26.90    2.50
  -1  -3  -3   28.30    2.90
  -1  -3  -3   24.20    2.50
   1   3   3   29.50    2.70
  -1   3  -3   31.10    2.50
   1   3   3   24.50    2.70
   1   3   3   32.00    2.70
  -1   3  -3   30.50    1.90
  -1   3  -3   27.90    1.70
  -1   3  -3   24.70    2.10
   1   3   3   29.10    1.70
   2  -3   3  132.69    5.40
   2  -3   3  134.29    5.30
   2  -3   3  132.59    5.60
  -2  -3  -3  133.49    5.00
  -2  -3  -3  124.09    6.50
  -2  -3  -3  125.49    7.00
   2  -3   3  124.99    6.20
  -2   3  -3  134.69    5.60
   2   3   3  136.99    6.60
  -2   3  -3  128.19    6.40
   2   3   3  131.69    6.80
   2   3   3  131.49    6.90
   2   3   3  138.49    4.80
  -2   3  -3  127.49    5.50
   3  -3   3    1.90    1.10
  -3  -3  -3   -2.10    2.00
   3  -3   3    0.30    1.00
   3  -3   3    1.00    1.00
   3  -3   3    1.10    1.30
  -3   3  -3    0.70    1.20
   3   3   3   -0.10    1.50
   3   3   3   -0.40    0.80
  -3   3  -3    0.00    1.00
  -4  -3  -3   16.60    3.80
   4  -3   3   18.60    2.40
   4  -3   3   13.50    2.80
   4  -3   3   17.50    2.40
   4   3   3   18.60    1.90
  -4   3  -3   17.70    2.70
   4   3   3   17.40    3.30
   5  -3   3   72.89    5.20
  -5  -3  -3   76.69    8.30
   5  -3   3   75.09    6.00
   5   3   3   69.59    6.10
  -5   3  -3   78.49    5.60
   5   3   3   75.39    4.20
  -6  -3  -3    3.70    3.90
   6  -3   3   -2.60    2.10
   6  -3   3   -0.10    2.10
   6   3   3   -1.40    1.50
  -6   3  -3   -2.70    2.10
   6   3   3   -1.30    2.50
   6   3   3   -1.90    2.60
   7  -3   3  100.19    7.30
  -7  -3  -3  105.89   11.80
   7  -3   3  106.69    8.50
   7   3   3   95.79   10.00
   7   3   3  105.29    8.80
   7   3   3   89.89    6.80
   8  -3   3    2.40    3.10
  -8  -3  -3   12.40    5.90
   8  -3   3   18.60    5.30
   8   3   3   10.10    4.80
   8   3   3    7.70    4.30
  -9  -3  -3   11.80    6.50
   9  -3   3    3.50    4.50
   9   3   3    7.60    5.00
   9   3   3    7.10    4.70
  10  -4  -3    5.60    4.40
 -10  -4   3   -1.60    6.30
  10   4  -3    4.70    5.50
  10   4  -3    1.10    5.20
  -9  -4   3    1.20    5.30
   9  -4  -3   -0.10    3.40
   9   4  -3   -1.20    4.40
  -9   4   3   -0.50    4.80
   9   4  -3   -0.40    3.40
   8  -4  -3    8.50    3.30
  -8  -4   3   14.30    5.60
   8  -4  -3   11.80    3.60
  -8  -4   3   10.50    5.20
   8   4  -3   10.50    4.60
   8   4  -3   11.60    3.70
  -8   4   3   11.60    5.30
  -7  -4   3    3.90    4.30
  -7  -4   3    7.10    4.00
   7  -4  -3    4.10    2.80
   7  -4  -3    5.70    2.90
   7   4  -3    6.10    3.10
  -7   4   3    3.70    3.60
   6  -4  -3  294.37   13.00
  -6  -4   3  271.97   15.30
  -6  -4   3  298.77   15.60
   6   4  -3  284.37   13.10
  -6   4   3  280.97   14.40
  -5  -4   3   14.00    3.80
   5  -4  -3   26.10    3.30
  -5  -4   3   25.00    4.90
   5   4  -3   20.80    3.20
  -5   4   3   22.40    4.00
   4  -4  -3  611.14   21.10
   4  -4  -3  611.04   21.60
  -4  -4   3  594.34   23.40
  -4  -4   3  588.94   23.70
  -4   4   3  591.84   21.60
   4   4  -3  588.64   21.90
  -4   4   3  565.14   22.70
   3  -4  -3   10.80    1.80
  -3  -4   3    9.50    2.70
   3  -4  -3   10.20    1.40
  -3  -4   3    8.90    2.60
   3  -4  -3    9.60    1.50
   3  -4  -3   12.40    2.20
  -3   4   3   13.10    2.70
   3   4  -3   12.30    2.30
  -3   4   3    8.10    1.70
  -2  -4   3  342.57   13.70
  -2  -4   3  341.57   13.40
   2  -4  -3  349.67   13.40
   2  -4  -3  372.46   11.70
   2  -4  -3  364.36   12.00
  -2  -4   3  348.07   14.10
   2  -4  -3  349.47   12.20
  -2   4   3  353.56   13.80
  -2   4   3  359.76   12.20
   2   4  -3  363.36   13.50
   2   4  -3  361.26   13.80
   2   4  -3  350.16   13.20
   2   4  -3  330.67   13.40
   1  -4  -3  135.89    5.20
  -1  -4   3  126.59    6.00
  -1  -4   3  134.89    6.00
  -1  -4   3  124.59    6.00
  -1  -4   3  131.49    5.80
  -1   4   3  138.49    4.50
  -1   4   3  137.49    5.20
  -1   4   3  112.99    4.40
   1   4  -3  132.79    5.90
   1   4  -3  124.69    5.70
  -1   4   3  122.59    5.80
   1   4  -3  129.09    5.90
   0  -4  -3    2.70    1.20
   0  -4   3    2.80    1.20
   0  -4  -3    2.60    1.00
   0  -4   3    3.90    1.30
   0  -4   3    4.90    1.40
   0  -4  -3    1.40    1.20
   0   4   3    3.40    1.00
   0   4  -3    3.70    1.30
   0   4  -3    2.00    1.20
   0   4   3    4.20    1.10
   0   4  -3    2.10    0.90
   0   4   3    2.40    1.00
   0   4   3    2.60    1.10
  -1  -4  -3  347.57   14.00
  -1  -4  -3  375.36   12.60
  -1  -4  -3  381.06   13.90
   1  -4   3  370.96   12.60
   1  -4   3  346.37   13.10
   1  -4   3  382.46   13.60
  -1   4  -3  357.06   13.50
  -1   4  -3  359.06   13.30
  -1   4  -3  358.86   12.50
  -1   4  -3  381.66   13.00
   1   4   3  365.16   13.80
   1   4   3  369.46   12.70
   1   4   3  377.56   13.90
   1   4   3  365.96   13.70
  -2  -4  -3   37.00    4.20
   2  -4   3   42.50    2.40
   2  -4   3   43.00    3.30
   2  -4   3   40.80    3.00
  -2  -4  -3   39.40    2.30
   2   4   3   41.10    3.60
  -2   4  -3   43.90    2.50
  -2   4  -3   40.30    3.30
   2   4   3   42.90    2.30
  -2   4  -3   37.80    2.80
   2   4   3   40.40    4.10
   2   4   3   47.50    5.20
   3  -4   3   28.40    2.20
   3  -4   3   20.80    3.00
  -3  -4  -3   24.80    4.00
   3  -4   3   26.00    2.50
   3  -4   3   29.50    3.00
  -3   4  -3   20.10    2.60
   3   4   3   27.40    1.90
  -3   4  -3   26.10    2.50
   3   4   3   25.50    3.50
   4  -4   3   20.40    2.50
  -4  -4  -3   25.90    4.60
   4  -4   3   16.00    3.00
  -4   4  -3   24.10    3.10
   4   4   3   21.20    3.60
   4   4   3   27.40    2.20
  -5  -4  -3   47.20    6.70
   5  -4   3   41.30    4.00
   5  -4   3   52.39    5.50
   5   4   3   46.70    3.30
   5   4   3   43.00    5.50
  -5   4  -3   44.30    4.80
   6  -4   3    4.60    2.10
  -6  -4  -3    4.20    3.80
   6  -4   3    7.90    3.00
   6   4   3   -4.10    2.70
  -6   4  -3   -1.20    2.60
   6   4   3    2.40    1.80
   7  -4   3   15.80    4.10
   7  -4   3   12.90    3.20
  -7  -4  -3   16.90    5.70
  -7   4  -3   10.40    3.70
   7   4   3   14.20    5.00
   7   4   3   15.30    4.80
   8  -4   3   37.50    6.20
   8  -4   3   36.00    5.10
  -8  -4  -3   58.99   10.10
   8   4   3   52.59    8.20
   8   4   3   42.40    7.10
   9  -4   3   84.09    9.80
  -9  -4  -3   83.39   12.50
   9   4   3   90.79   10.50
   9   4   3   90.79   10.90
  10  -5  -3   19.70    5.50
 -10  -5   3   12.50    7.30
 -10   5   3   13.50    6.40
  10   5  -3   10.70    6.10
  -9  -5   3   17.90    6.70
  -9  -5   3   29.60    7.60
  -9   5   3   18.00    6.20
   9   5  -3   21.50    6.50
   9   5  -3   20.70    5.10
   8  -5  -3    1.60    2.80
  -8  -5   3    4.10    5.00
  -8  -5   3   -0.80    4.10
   8  -5  -3    3.50    2.70
   8   5  -3   -1.30    2.90
   8   5  -3   -3.50    3.90
  -8   5   3   -1.50    4.20
  -7  -5   3   57.49    8.40
  -7  -5   3   57.29    8.40
   7  -5  -3   62.59    5.90
   7  -5  -3   55.89    5.70
   7   5  -3   61.69    7.80
  -7   5   3   61.79    7.40
   7   5  -3   55.29    5.90
   6  -5  -3  145.19    8.00
  -6  -5   3  150.18   10.60
  -6  -5   3  151.78   10.60
   6   5  -3  146.29    8.60
  -6   5   3  159.78   10.10
   5  -5  -3   24.20    3.00
  -5  -5   3   23.60    4.60
  -5  -5   3   24.00    4.80
  -5   5   3   19.90    4.00
   5   5  -3   23.70    3.60
  -4  -5   3   33.30    4.70
  -4  -5   3   31.70    4.80
   4  -5  -3   37.60    3.20
   4  -5  -3   35.50    2.90
  -4   5   3   41.00    4.80
   4   5  -3   35.70    3.80
   3  -5  -3  163.08    6.40
   3  -5  -3  156.68    6.10
   3  -5  -3  168.88    6.10
  -3  -5   3  151.88    8.50
  -3  -5   3  138.99    8.20
   3   5  -3  136.79    7.10
  -3   5   3  152.38    8.00
   2  -5  -3  888.91   28.90
  -2  -5   3  900.81   31.60
  -2  -5   3  867.41   31.50
   2  -5  -3  935.51   29.40
  -2  -5   3  877.01   31.30
   2   5  -3  858.31   30.50
  -2   5   3  863.41   31.10
   2   5  -3  924.81   32.50
  -2   5   3  902.91   29.10
   1  -5  -3   45.80    2.50
  -1  -5   3   40.60    3.40
  -1  -5   3   40.10    3.80
  -1  -5   3   43.10    3.10
  -1  -5   3   43.90    3.40
   1  -5  -3   39.40    2.90
  -1   5   3   42.30    1.70
   1   5  -3   46.50    3.30
  -1   5   3   43.60    2.10
  -1   5   3   44.20    2.40
   1   5  -3   41.70    3.20
  -1   5   3   42.90    3.20
   1   5  -3   44.30    3.10
   0  -5   3  202.38    8.30
   0  -5   3  203.78    8.00
   0  -5  -3  191.98    8.10
   0  -5   3  210.38    8.20
   0  -5  -3  192.18    7.80
   0  -5  -3  196.78    8.00
   0   5  -3  198.68    8.20
   0   5   3  201.98    7.90
   0   5   3  206.78    8.10
   0   5   3  206.98    7.70
   0   5  -3  180.18    8.00
  -1  -5  -3   98.09    5.20
   1  -5   3   95.79    4.80
  -1  -5  -3   93.09    4.30
   1  -5   3   95.69    4.90
  -1  -5  -3   94.29    5.60
  -1   5  -3   90.69    4.90
  -1   5  -3   96.29    4.50
  -1   5  -3  101.59    5.00
  -1   5  -3   90.99    3.80
   1   5   3   93.79    5.10
   1   5   3   98.99    5.30
   1   5   3   88.89    5.00
   1   5   3  102.19    4.50
   2  -5   3  145.69    6.80
   2  -5   3  147.49    5.50
  -2  -5  -3  145.89    8.00
  -2  -5  -3  141.49    5.90
   2  -5   3  150.28    7.20
   2   5   3  148.89    7.50
  -2   5  -3  145.79    6.50
   2   5   3  146.19    5.90
  -2   5  -3  147.89    5.70
   3  -5   3   31.40    2.60
   3  -5   3   36.80    3.70
   3  -5   3   31.80    2.20
  -3  -5  -3   26.20    2.30
  -3  -5  -3   25.00    4.20
   3   5   3   31.10    4.00
  -3   5  -3   30.70    3.20
   3   5   3   31.60    2.30
   4  -5   3  558.14   19.80
   4  -5   3  567.54   21.60
  -4  -5  -3  568.34   23.80
   4   5   3  577.74   19.50
   4   5   3  572.24   22.70
  -4   5  -3  557.14   21.20
  -5  -5  -3   34.50    6.00
   5  -5   3   35.80    4.50
   5  -5   3   30.90    3.30
  -5   5  -3   41.40    4.70
   5   5   3   34.90    5.10
   5   5   3   41.30    3.10
   6  -5   3  264.37   11.80
   6  -5   3  301.67   14.20
  -6  -5  -3  299.67   16.60
   6   5   3  279.57   14.80
  -6   5  -3  285.87   13.40
   6   5   3  272.77   11.10
   7  -5   3  173.98    9.30
  -7  -5  -3  189.98   13.80
   7  -5   3  181.78   11.40
   7   5   3  189.98   12.30
  -7   5  -3  185.28   10.90
   8  -5   3   16.40    4.50
  -8  -5  -3   17.90    6.60
   8   5   3   19.40    6.40
  -8   5  -3   23.70    5.30
   8   5   3   20.80    6.00
   9  -5   3   16.10    4.90
  -9  -5  -3   19.70    8.00
   9   5   3   17.20    6.20
   9   5   3   14.50    5.80
  -9  -6   3    3.50    5.40
  -9  -6   3    9.80    6.10
   9   6  -3    2.40    4.80
   9   6  -3   11.00    5.30
  -9   6   3    1.50    5.60
  -8  -6   3    1.30    4.60
  -8  -6   3   -4.50    3.70
   8  -6  -3    1.00    3.00
  -8   6   3    0.80    4.00
   8   6  -3    5.80    3.70
   8   6  -3    1.90    3.80
  -7  -6   3    1.60    4.00
   7  -6  -3    1.50    2.40
  -7  -6   3    2.00    4.60
   7  -6  -3    4.40    2.50
   7   6  -3    8.10    3.40
   7   6  -3    3.60    3.50
  -7   6   3    1.30    3.50
   6  -6  -3   67.69    5.10
  -6  -6   3   81.59    9.20
  -6  -6   3   81.49    9.00
   6  -6  -3   69.89    5.30
   6   6  -3   63.89    6.00
  -6   6   3   60.79    7.20
  -5  -6   3   51.79    6.70
  -5  -6   3   60.39    7.40
   5  -6  -3   45.60    3.80
   5   6  -3   61.79    5.20
  -5   6   3   49.30    6.00
   4  -6  -3    1.70    1.40
   4  -6  -3   -0.80    0.90
   4  -6  -3    2.00    1.10
  -4  -6   3    3.10    2.40
  -4  -6   3   -2.90    2.10
  -4   6   3    0.60    2.10
   4   6  -3    0.10    1.90
  -3  -6   3  638.24   25.20
   3  -6  -3  695.43   22.20
   3  -6  -3  673.73   22.20
   3  -6  -3  673.33   22.20
  -3  -6   3  634.44   25.30
   3   6  -3  677.03   23.90
  -3   6   3  647.64   24.80
   2  -6  -3   35.30    2.00
   2  -6  -3   34.50    2.10
  -2  -6   3   33.50    4.10
  -2  -6   3   39.60    4.40
   2   6  -3   30.80    3.20
  -2   6   3   35.30    2.20
  -2   6   3   35.30    2.00
  -2   6   3   40.10    4.00
   1  -6  -3   33.30    3.70
   1  -6  -3   40.20    2.60
  -1  -6   3   37.60    3.70
  -1  -6   3   34.90    3.60
  -1  -6   3   37.20    3.80
   1   6  -3   43.00    3.40
  -1   6   3   37.90    3.60
  -1   6   3   35.20    2.30
  -1   6   3   42.80    2.30
   1   6  -3   41.70    3.30
   0  -6  -3  411.06   15.50
   0  -6  -3  440.06   15.50
   0  -6   3  424.06   15.90
   0  -6  -3  427.96   15.90
   0  -6   3  421.26   15.60
   0   6   3  419.86   15.10
   0   6   3  406.86   15.30
   0   6  -3  430.96   15.80
   0   6  -3  473.75   16.10
   0   6   3  435.06   15.80
  -1  -6  -3   17.30    2.00
   1  -6   3   21.60    2.60
  -1  -6  -3   24.80    2.90
  -1  -6  -3   14.70    2.80
   1   6   3   26.90    3.00
  -1   6  -3   20.60    2.80
   1   6   3   22.10    2.80
   1   6   3   26.50    2.90
  -1   6  -3   20.30    2.40
   1   6   3   23.40    2.50
  -1   6  -3   20.20    1.50
  -2  -6  -3   11.70    2.90
  -2  -6  -3   12.40    1.80
   2  -6   3    9.30    2.00
  -2   6  -3   11.70    1.20
   2   6   3   15.00    1.90
   2   6   3   15.60    2.70
  -2   6  -3   12.30    2.20
  -2   6  -3   12.30    2.40
  -3  -6  -3   58.19    6.30
   3  -6   3   62.69    4.40
   3  -6   3   59.09    2.80
  -3  -6  -3   54.19    3.50
  -3   6  -3   63.89    4.40
   3   6   3   54.39    5.40
   3   6   3   61.89    3.40
   4  -6   3   17.10    1.90
  -4  -6  -3   26.60    5.00
   4  -6   3   17.50    2.90
  -4  -6  -3   17.10    2.30
  -4   6  -3   17.80    3.20
   4   6   3   16.40    3.50
   4   6   3   20.60    2.30
  -5  -6  -3    0.80    3.10
   5  -6   3    2.90    2.20
   5  -6   3   -2.10    1.20
   5   6   3   -2.00    2.30
   5   6   3    0.50    1.50
  -5   6  -3    1.40    2.20
   6  -6   3  323.37   14.90
  -6  -6  -3  294.47   17.20
   6  -6   3  305.67   12.50
   6   6   3  319.77   12.20
   6   6   3  303.57   16.10
  -6   6  -3  316.67   14.70
   7  -6   3   11.70    3.80
  -7  -6  -3   10.60    5.10
  -7   6  -3   14.70    4.30
   7   6   3   14.50    4.70
  -8  -6  -3   38.80    8.50
   8  -6   3   36.00    5.90
  -8   6  -3   35.60    5.80
   8   6   3   17.80    6.20
   8   6   3   37.70    7.20
  -9  -6  -3    4.60    6.10
   9  -6   3    8.40    4.90
   9   6   3    3.20    4.80
   9   6   3    8.90    5.60
  -9  -7   3   15.10    7.00
  -9  -7   3    7.80    5.90
   9   7  -3   19.90    6.40
  -9   7   3    3.40    5.60
  -8  -7   3   32.60    7.40
  -8  -7   3   49.10    8.60
   8   7  -3   56.79    8.30
  -8   7   3   60.09    8.30
   8   7  -3   59.59    6.60
   7  -7  -3    1.40    2.20
  -7  -7   3   -3.20    3.40
  -7  -7   3   -1.10    3.30
   7   7  -3    0.30    3.50
  -7   7   3   -0.50    3.50
   7   7  -3    0.50    3.00
  -6  -7   3   44.60    7.30
  -6  -7   3   54.39    7.70
   6  -7  -3   53.99    4.20
   6  -7  -3   44.10    4.30
  -6   7   3   54.89    7.00
   6   7  -3   52.79    5.60
  -5  -7   3  150.78   10.40
   5  -7  -3  161.28    7.80
   5  -7  -3  158.58    7.30
   5  -7  -3  152.78    6.60
  -5  -7   3  167.98   11.00
   5   7  -3  169.78    8.80
  -5   7   3  156.08    9.80
  -4  -7   3   30.00    4.90
   4  -7  -3   30.20    2.50
   4  -7  -3   28.60    2.60
   4  -7  -3   28.20    2.00
  -4  -7   3   32.40    4.90
   4   7  -3   29.20    3.80
  -4   7   3   42.90    5.30
   3  -7  -3    8.10    0.90
   3  -7  -3    6.80    1.00
  -3  -7   3    7.60    2.70
  -3  -7   3    3.80    2.40
   3  -7  -3    6.90    1.20
  -3   7   3    5.30    2.30
  -3   7   3    6.70    1.30
   3   7  -3    8.90    2.20
   2  -7  -3   26.70    2.00
   2  -7  -3   29.60    2.00
  -2  -7   3   30.60    4.10
  -2  -7   3   28.50    4.00
  -2   7   3   36.40    3.90
  -2   7   3   30.60    2.00
  -2   7   3   29.30    1.90
   2   7  -3   33.90    3.50
  -1  -7   3  727.23   26.00
   1  -7  -3  721.33   24.50
  -1  -7   3  700.23   25.70
  -1   7   3  726.53   24.10
  -1   7   3  714.23   24.20
  -1   7   3  734.33   25.80
   1   7  -3  730.03   25.50
   1   7  -3  708.53   25.30
   0  -7   3  327.67   13.20
   0  -7  -3  331.27   12.80
   0  -7  -3  336.67   13.30
   0  -7   3  334.57   12.90
   0   7   3  325.57   12.60
   0   7   3  348.87   13.20
   0   7   3  342.47   12.30
   0   7  -3  343.27   13.30
   1  -7   3   54.99    3.60
  -1  -7  -3   45.70    3.20
   1  -7   3   53.09    3.80
  -1  -7  -3   41.90    4.40
  -1   7  -3   51.49    4.10
  -1   7  -3   47.60    2.50
   1   7   3   50.39    3.90
   1   7   3   45.10    3.70
   1   7   3   47.50    3.40
  -1   7  -3   56.69    3.70
  -2  -7  -3  964.10   36.30
  -2  -7  -3 1072.99   36.00
  -2  -7  -3  953.90   33.80
   2  -7   3 1018.70   34.70
   2   7   3 1008.70   34.00
  -2   7  -3 1046.10   32.70
   2   7   3  992.20   35.60
  -2   7  -3  969.50   35.10
  -2   7  -3 1033.60   34.70
   3  -7   3    2.20    1.80
   3  -7   3    4.70    0.80
  -3  -7  -3   -0.30    2.30
  -3  -7  -3    3.00    1.40
  -3   7  -3    3.80    1.90
   3   7   3    4.70    2.10
   3   7   3    5.80    1.50
   4  -7   3  233.18    8.40
   4  -7   3  236.28   10.80
  -4  -7  -3  218.48    9.60
  -4  -7  -3  215.68   12.90
   4   7   3  226.38   12.00
  -4   7  -3  242.88   11.10
   4   7   3  230.38    9.20
   5  -7   3   10.30    1.80
  -5  -7  -3    7.70    4.10
   5  -7   3   13.70    3.20
   5   7   3   13.40    4.10
   5   7   3   15.70    2.40
  -5   7  -3   18.00    3.80
  -6  -7  -3   11.40    4.80
   6  -7   3    6.60    1.90
   6  -7   3   13.20    3.40
   6   7   3   12.60    4.30
  -6   7  -3    6.60    3.30
   6   7   3    7.90    2.20
   7  -7   3   11.40    3.90
  -7  -7  -3   12.10    5.20
   7   7   3    7.60    4.20
  -7   7  -3   15.00    4.10
   8  -7   3   -4.20    3.10
  -8  -7  -3   -0.40    5.10
   8   7   3   -0.90    4.30
  -8   7  -3   -0.60    4.40
  -9  -7  -3    0.80    5.90
   9  -7   3   -0.60    3.90
   9   7   3   -5.40    4.50
   9   7   3    2.20    5.20
  -9  -8   3   27.70    7.70
  -9  -8   3   25.10    7.30
   9   8  -3   34.00    7.10
  -9   8   3   15.70    6.60
  -8  -8   3   18.50    6.80
  -8  -8   3   30.70    7.30
   8   8  -3   30.90    5.50
   8   8  -3   43.20    8.00
  -8   8   3   20.80    6.10
   7  -8  -3   77.39    5.80
  -7  -8   3   90.79   10.80
  -7  -8   3   90.49   10.60
   7   8  -3   81.29    7.10
   7   8  -3   80.59    9.40
  -7   8   3   84.39    9.30
  -6  -8   3   69.99    9.00
  -6  -8   3   64.89    8.50
   6  -8  -3   75.99    4.90
   6  -8  -3   77.79    4.80
   6   8  -3   76.19    6.40
  -6   8   3   66.69    7.80
   5  -8  -3   27.20    2.40
  -5  -8   3   26.60    5.80
   5  -8  -3   30.50    3.00
  -5  -8   3   22.20    5.10
  -5   8   3   27.50    5.00
   5   8  -3   20.40    3.90
  -4  -8   3    1.80    3.00
   4  -8  -3    6.40    1.00
  -4  -8   3    4.70    3.00
   4  -8  -3    7.00    1.50
   4  -8  -3   10.10    1.50
   4   8  -3    4.80    2.20
  -4   8   3   10.70    3.50
   3  -8  -3  235.68    8.50
  -3  -8   3  218.38   11.60
  -3  -8   3  239.68   11.90
   3  -8  -3  227.88    7.90
   3   8  -3  217.68   10.00
  -3   8   3  220.18    8.70
  -3   8   3  206.98   10.70
  -2  -8   3   87.89    6.20
   2  -8  -3   95.49    4.20
  -2  -8   3   94.99    6.30
   2   8  -3   97.29    5.80
  -2   8   3   98.99    6.10
  -2   8   3   99.89    4.30
  -2   8   3   99.29    4.10
  -1  -8   3  580.44   22.10
   1  -8  -3  582.24   20.40
  -1  -8   3  543.55   21.60
   1  -8  -3  620.94   21.40
   1   8  -3  585.54   21.50
  -1   8   3  597.34   20.10
  -1   8   3  588.24   21.70
  -1   8   3  588.14   20.10
   0  -8   3  975.80   33.80
   0  -8  -3  992.90   34.40
   0  -8   3  963.20   34.20
   0  -8  -3  952.90   33.80
   0   8   3  981.80   33.40
   0   8   3 1013.10   33.50
   0   8   3  980.80   33.10
   0   8  -3  992.00   34.30
   0   8   3 1003.50   34.20
   1  -8   3  197.38    8.10
   1  -8   3  194.38    8.70
  -1  -8  -3  178.78    9.30
  -1   8  -3  196.88    7.10
   1   8   3  186.68    8.40
   1   8   3  192.58    8.80
  -1   8  -3  192.68    8.60
   1   8   3  189.78    8.70
  -1   8  -3  186.18    8.90
  -2  -8  -3  435.46   16.90
  -2  -8  -3  409.46   17.50
   2  -8   3  395.86   15.70
  -2   8  -3  387.76   15.70
  -2   8  -3  406.06   16.40
   2   8   3  420.56   15.30
   2   8   3  384.56   16.40
  -2   8  -3  418.16   13.40
  -3  -8  -3  379.76   17.80
  -3  -8  -3  396.46   17.30
   3  -8   3  383.06   15.60
   3   8   3  392.96   17.00
   3   8   3  416.56   14.80
  -3   8  -3  391.76   15.90
   4  -8   3   36.40    1.80
   4  -8   3   32.70    4.20
  -4  -8  -3   40.10    6.20
  -4   8  -3   34.00    4.40
   4   8   3   35.50    5.20
   4   8   3   43.40    3.50
   5  -8   3  575.14   19.40
  -5  -8  -3  549.54   25.80
   5  -8   3  591.84   22.50
  -5   8  -3  579.54   23.10
   5   8   3  578.44   20.60
   5   8   3  554.14   24.40
  -6  -8  -3   15.40    5.80
   6  -8   3   20.70    3.90
  -6   8  -3   26.40    4.80
   6   8   3   31.30    5.70
   6   8   3   26.90    3.20
   7  -8   3   -3.50    2.60
  -7  -8  -3    3.10    4.80
   7   8   3   -3.70    3.30
  -7   8  -3   -5.80    3.40
  -8  -8  -3   12.90    6.60
   8  -8   3   13.50    4.20
  -8   8  -3    4.90    4.60
   8   8   3    5.40    4.80
   9  -8   3   29.80    6.10
   9   8   3   18.10    6.20
   9   8   3   11.30    6.60
  -9  -9   3   37.30    8.90
  -9  -9   3   43.80    8.90
   9   9  -3   43.00    8.00
  -9   9   3   46.30    8.40
  -8  -9   3   30.10    7.50
  -8  -9   3   33.30    7.80
  -8   9   3   37.00    7.60
   8   9  -3   37.30    7.30
   8   9  -3   37.40    5.50
  -7  -9   3   19.30    6.20
  -7  -9   3   29.00    6.50
   7   9  -3   29.60    4.70
  -7   9   3   27.80    6.20
   7   9  -3   25.50    5.90
  -6  -9   3   70.19    9.00
  -6  -9   3   61.49    8.60
   6  -9  -3   72.49    4.90
  -6   9   3   61.99    7.70
   6   9  -3   71.99    6.30
   6   9  -3   67.49    8.30
   5  -9  -3  160.38    7.20
   5  -9  -3  151.78    6.50
  -5  -9   3  148.59   10.90
  -5  -9   3  169.08   11.30
   5   9  -3  184.68    9.30
  -5   9   3  153.58   10.50
   4  -9  -3  159.58    5.60
  -4  -9   3  154.78   10.50
   4  -9  -3  162.88    6.80
  -4  -9   3  143.79    9.90
   4   9  -3  164.48    8.60
  -4   9   3  154.18    9.50
   3  -9  -3  177.38    7.00
  -3  -9   3  172.08   10.20
   3  -9  -3  167.58    6.00
  -3  -9   3  165.78   10.00
   3   9  -3  179.18    8.80
  -3   9   3  154.48    9.10
  -3   9   3  177.78    7.20
   2  -9  -3   21.50    1.90
  -2  -9   3   15.20    3.40
  -2  -9   3   22.50    4.10
  -2   9   3   22.90    1.80
   2   9  -3   22.10    3.30
  -2   9   3   20.90    2.00
  -2   9   3   22.80    3.60
  -1  -9   3   25.60    3.60
  -1  -9   3   33.90    4.30
   1  -9  -3   26.20    3.30
   1  -9  -3   32.10    2.90
  -1   9   3   32.10    2.60
  -1   9   3   40.70    4.40
   1   9  -3   28.10    3.50
  -1   9   3   31.00    2.40
   0  -9  -3  171.78    8.60
   0  -9   3  162.18    8.30
   0  -9   3  170.38    8.00
   0   9  -3  173.88    8.50
   0   9   3  169.38    7.50
   0   9   3  165.88    8.20
   0   9   3  175.48    7.20
   0   9   3  171.58    7.60
   1  -9   3  512.65   18.50
  -1  -9  -3  527.05   19.30
  -1  -9  -3  510.95   20.40
   1  -9   3  525.95   19.40
  -1   9  -3  487.05   19.60
   1   9   3  493.55   19.10
  -1   9  -3  490.85   19.10
  -1   9  -3  510.25   17.30
   1   9   3  526.05   19.20
   1   9   3  524.35   19.40
  -2  -9  -3    3.40    2.30
  -2  -9  -3    0.50    2.30
   2  -9   3    0.40    1.60
   2  -9   3    2.40    1.80
  -2   9  -3    0.80    1.80
   2   9   3   -1.40    1.40
  -2   9  -3    1.40    1.70
   2   9   3    0.90    1.80
   3  -9   3  147.69    7.70
  -3  -9  -3  150.98    9.40
  -3  -9  -3  140.19    9.60
  -3   9  -3  146.69    8.00
   3   9   3  154.48    7.20
   3   9   3  134.39    8.60
  -4  -9  -3   80.39    9.00
   4  -9   3   68.69    5.40
  -4   9  -3   74.29    5.90
   4   9   3   67.29    7.20
   4   9   3   73.99    4.80
  -5  -9  -3   49.50    7.70
   5  -9   3   45.60    5.10
   5   9   3   56.29    4.20
  -5   9  -3   45.80    5.90
   5   9   3   55.79    7.10
  -6  -9  -3    1.50    3.90
   6  -9   3   -1.20    2.50
  -6   9  -3    0.20    3.10
   6   9   3    1.60    3.50
   7  -9   3  132.79    9.40
  -7  -9  -3  155.98   15.70
  -7   9  -3  130.89    9.90
   7   9   3  137.49   11.30
   8  -9   3   24.30    5.10
  -8  -9  -3   11.20    6.40
   8   9   3   23.10    6.60
  -9 -10   3   -3.20    5.90
  -9 -10   3    0.10    5.30
   9  10  -3    2.60    5.00
  -9  10   3    6.70    5.20
  -8 -10   3   60.59   10.40
  -8 -10   3   54.69    9.50
   8  10  -3   40.80    6.10
   8  10  -3   49.20    8.50
  -8  10   3   44.80    7.90
  -7 -10   3    3.60    4.50
  -7 -10   3    0.90    4.30
   7  10  -3    2.10    3.30
   7  10  -3   -2.00    3.40
  -7  10   3    5.10    4.10
  -6 -10   3   12.40    5.30
  -6 -10   3   12.30    4.90
   6  10  -3   19.80    5.30
   6  10  -3    5.50    3.20
  -6  10   3   12.20    4.60
  -5 -10   3   10.80    4.50
   5 -10  -3    5.00    1.90
  -5 -10   3    6.90    4.30
  -5  10   3    6.90    3.60
   5  10  -3    4.60    2.90
   4 -10  -3  517.05   17.90
  -4 -10   3  480.65   22.30
  -4 -10   3  527.15   22.50
  -4  10   3  496.25   21.50
   4  10  -3  498.05   19.90
  -3 -10   3  291.97   14.40
  -3 -10   3  274.77   14.00
   3 -10  -3  290.57   10.90
  -3  10   3  295.27   11.00
  -3  10   3  284.27   13.60
   3  10  -3  265.87   12.50
  -2 -10   3  398.96   17.50
  -2 -10   3  383.86   17.00
   2  10  -3  409.96   16.30
  -2  10   3  412.66   17.00
  -2  10   3  397.86   14.50
  -2  10   3  401.56   13.80
   1 -10  -3    3.60    2.00
  -1 -10   3   -0.10    1.80
  -1 -10   3    0.80    2.20
  -1  10   3   -0.10    1.20
  -1  10   3    1.50    1.80
  -1  10   3   -0.10    0.90
   1  10  -3   -0.70    1.70
   0 -10   3  470.35   18.10
   0 -10   3  460.85   18.60
   0 -10  -3  492.55   19.00
   0  10   3  479.95   17.00
   0  10   3  494.75   18.70
   0  10  -3  428.06   18.40
   0  10   3  492.75   17.70
   1 -10   3   54.99    4.00
   1 -10   3   42.80    4.50
  -1 -10  -3   52.19    5.60
  -1  10  -3   45.10    4.60
  -1  10  -3   48.10    2.80
   1  10   3   58.99    4.50
   1  10   3   54.39    4.40
  -1  10  -3   62.59    5.80
  -2 -10  -3   73.39    5.90
   2 -10   3   71.99    4.40
   2 -10   3   70.89    5.40
  -2 -10  -3   62.69    6.90
   2  10   3   72.79    5.00
   2  10   3   64.99    5.60
  -2  10  -3   77.09    5.50
  -2  10  -3   62.89    5.40
  -3 -10  -3  130.99    9.70
   3 -10   3  132.29    7.60
  -3 -10  -3  144.09    9.20
   3  10   3  137.89    8.60
   3  10   3  118.19    6.70
  -3  10  -3  125.89    7.80
   4 -10   3    1.40    2.50
  -4 -10  -3    5.80    3.80
   4  10   3    3.40    3.00
   4  10   3    6.00    2.10
  -4  10  -3    3.90    2.70
  -5 -10  -3   51.89    8.30
   5 -10   3   40.90    5.10
   5  10   3   48.90    6.90
   5  10   3   51.49    4.60
  -5  10  -3   56.79    6.50
   6 -10   3    5.20    3.00
  -6 -10  -3    5.80    5.10
   6  10   3    5.50    3.70
  -6  10  -3    6.50    3.70
   7 -10   3   35.00    5.40
  -7 -10  -3   41.20    8.40
  -7  10  -3   38.70    6.30
   7  10   3   39.80    7.20
  -8 -10  -3    5.70    5.60
   8 -10   3   -8.80    3.50
   8  10   3   -3.70    4.50
  -8 -11   3  135.29   14.70
  -8 -11   3  150.68   13.40
  -8  11   3  169.18   13.60
   8  11  -3  160.58   13.00
   8  11  -3  146.89   10.60
  -7 -11   3    3.00    4.90
  -7 -11   3    3.90    4.90
  -7  11   3   -1.80    3.80
   7  11  -3   -2.50    3.10
   7  11  -3   -3.30    3.90
  -6 -11   3   33.40    7.00
  -6 -11   3   24.70    6.40
  -6  11   3   26.60    5.90
   6  11  -3   39.90    5.40
   6  11  -3   22.10    5.50
   5 -11  -3  121.89    6.10
  -5 -11   3  120.99   10.50
  -5 -11   3  111.69    9.60
  -5  11   3  120.09    9.70
   5  11  -3  116.09    9.50
   5  11  -3  123.19    8.00
  -4 -11   3  116.09    9.40
   4 -11  -3  111.79    5.70
  -4 -11   3  123.39    9.30
   4  11  -3  110.29    7.60
  -4  11   3  131.69    9.20
  -3 -11   3   17.90    4.50
  -3 -11   3   18.40    4.60
  -3  11   3   18.60    4.10
   3  11  -3   16.40    3.60
  -3  11   3   15.20    2.20
  -2 -11   3   50.49    6.00
  -2 -11   3   64.19    7.00
  -2  11   3   55.89    3.00
  -2  11   3   69.79    5.70
   2  11  -3   77.19    5.50
  -2  11   3   56.89    3.70
  -1 -11   3  276.07   13.20
  -1 -11   3  290.27   12.70
   1 -11  -3  273.47   12.40
   1  11  -3  255.37   12.30
  -1  11   3  270.77   10.50
  -1  11   3  280.37   12.70
   0 -11  -3  111.29    7.20
   0 -11   3  108.89    6.40
   0 -11   3   91.39    6.70
   0  11  -3  105.49    6.80
   0  11   3   99.39    5.10
   0  11   3  101.29    6.60
   0  11   3  100.79    5.60
   1 -11   3    7.00    2.40
  -1 -11  -3   17.30    4.00
   1 -11   3   12.80    2.50
  -1  11  -3   14.10    3.20
   1  11   3    9.50    2.70
  -1  11  -3   11.90    2.80
   1  11   3   11.30    2.70
  -1  11  -3    9.50    1.40
  -1  11  -3    9.20    1.50
   2 -11   3   83.49    5.80
   2 -11   3   82.69    5.00
  -2 -11  -3   88.59    6.60
  -2 -11  -3   82.79    8.30
  -2  11  -3   90.89    6.40
   2  11   3   84.89    5.70
   2  11   3   73.49    5.90
   3 -11   3   15.30    3.20
  -3 -11  -3   13.00    3.80
   3 -11   3   14.40    2.70
  -3 -11  -3   15.00    4.50
  -3  11  -3   15.00    3.80
   3  11   3   16.70    3.00
   3  11   3   10.50    3.30
  -4 -11  -3   13.20    4.70
   4 -11   3   14.60    3.40
   4  11   3   11.10    3.80
   4  11   3   13.30    2.70
  -4  11  -3   15.60    4.00
  -5 -11  -3   58.69    9.10
   5 -11   3   79.79    6.60
  -5  11  -3   71.79    7.80
   5  11   3   79.69    5.40
   5  11   3   70.49    8.20
  -6 -11  -3    3.50    4.30
   6 -11   3    3.10    3.00
  -6  11  -3    3.50    4.20
   6  11   3    1.30    3.80
   7 -11   3    3.70    3.70
  -7 -11  -3    7.30    6.40
  -7  11  -3   14.70    5.00
   7  11   3    6.90    5.00
  -8 -11  -3    6.40    5.70
   8  11   3   -4.00    3.90
  -8 -12   3   34.30    7.90
  -8 -12   3   28.10    7.80
  -8  12   3   27.40    7.30
   8  12  -3   13.40    5.80
  -7 -12   3   -3.30    4.50
  -7 -12   3    0.70    5.40
   7  12  -3   -0.20    3.40
  -7  12   3   -0.50    4.10
   7  12  -3    1.40    4.00
  -6 -12   3    0.80    4.00
  -6 -12   3    4.20    4.30
   6  12  -3   -2.10    3.00
  -6  12   3    0.30    3.90
   6  12  -3   -0.10    3.90
  -5 -12   3   79.59    9.40
  -5 -12   3   96.09   10.90
   5  12  -3   84.79    7.00
  -5  12   3   79.29    8.90
   5  12  -3   69.09    8.40
  -4 -12   3   -1.40    3.00
  -4 -12   3    0.00    3.50
   4 -12  -3    2.60    1.50
   4  12  -3    6.10    3.40
   4  12  -3   -2.30    2.30
  -4  12   3    2.80    3.10
  -3 -12   3  390.26   19.30
  -3 -12   3  400.06   18.80
  -3  12   3  431.16   18.70
   3  12  -3  425.96   17.50
  -2 -12   3   -0.70    2.50
  -2 -12   3   -2.80    2.50
   2  12  -3    1.30    2.20
  -2  12   3   -0.10    0.90
  -2  12   3   -1.50    2.20
  -1 -12   3   57.29    6.60
  -1 -12   3   55.79    5.80
   1 -12  -3   55.49    5.70
   1  12  -3   59.19    6.10
  -1  12   3   61.49    6.30
  -1  12   3   55.79    3.60
   0 -12   3   -2.60    1.80
   0 -12   3    1.30    2.50
   0 -12  -3   -0.40    2.30
   0  12   3    4.80    2.40
   0  12   3    1.70    1.50
   0  12  -3    0.80    1.30
   0  12  -3    1.80    2.40
   0  12   3    0.60    1.40
  -1 -12  -3   -1.10    2.70
   1 -12   3   -0.40    2.20
   1 -12   3    1.60    1.90
   1  12   3   -1.30    1.80
  -1  12  -3    0.30    1.00
  -1  12  -3   -0.80    2.00
   1  12   3    0.20    1.80
  -1  12  -3    0.30    1.00
  -1  12  -3   -0.60    2.20
   2 -12   3   14.10    3.20
  -2 -12  -3   18.40    4.40
   2 -12   3   20.50    2.90
  -2  12  -3   16.50    3.60
   2  12   3   16.10    3.20
   2  12   3   14.00    3.40
   3 -12   3   85.09    6.40
  -3 -12  -3   97.79    9.90
   3 -12   3   78.29    5.10
   3  12   3   84.79    6.00
   3  12   3   93.29    7.40
  -3  12  -3   75.99    6.50
  -4 -12  -3    9.80    4.40
   4 -12   3   14.80    3.70
   4  12   3    7.60    3.70
   4  12   3   15.20    3.20
  -4  12  -3   11.10    3.60
   5 -12   3    3.60    2.90
  -5 -12  -3    7.90    4.90
  -5  12  -3    2.90    3.40
   5  12   3    8.40    2.70
   5  12   3    9.90    4.20
   6 -12   3    6.90    3.40
  -6 -12  -3   11.20    5.90
   6  12   3    9.50    4.40
  -6  12  -3    0.20    4.20
   7 -12   3   30.50    6.90
  -7 -12  -3   48.70    9.20
  -7  12  -3   38.70    6.90
   7  12   3   38.60    7.30
  -8 -13   3   -1.20    5.40
  -8 -13   3    8.90    5.80
  -8  13   3    3.30    5.80
   8  13  -3   -1.80    4.60
  -7 -13   3   69.39   10.20
  -7 -13   3   66.59   11.00
   7  13  -3   56.49    9.00
  -7  13   3   55.29    8.70
   7  13  -3   52.09    6.70
  -6 -13   3   35.90    7.70
  -6 -13   3   47.30    8.30
  -6  13   3   32.50    6.70
   6  13  -3   35.10    5.40
   6  13  -3   31.20    6.30
  -5 -13   3   -1.30    3.80
  -5 -13   3   -0.10    3.50
  -5  13   3   -3.30    3.30
   5  13  -3    1.00    2.80
   5  13  -3    4.00    3.60
  -4 -13   3   19.20    5.30
  -4 -13   3   17.50    5.30
  -4  13   3   12.80    4.10
   4  13  -3   15.80    4.60
   4  13  -3   13.80    3.70
  -3 -13   3   73.39    8.10
  -3 -13   3   48.20    7.20
   3  13  -3   65.49    6.60
   3  13  -3   62.89    7.00
  -3  13   3   55.19    6.90
  -2 -13   3    4.00    3.00
   2 -13  -3    3.60    2.90
  -2 -13   3   12.00    4.10
   2  13  -3    5.80    2.50
  -2  13   3    9.40    1.40
   2  13  -3    6.00    3.00
  -2  13   3    7.80    3.20
  -1 -13   3  269.07   14.10
  -1 -13   3  270.77   13.20
   1 -13  -3  288.27   13.50
  -1  13   3  282.77   11.00
   1  13  -3  272.97   12.60
  -1  13   3  285.87   13.70
   1  13  -3  283.57   13.40
   0 -13   3    1.40    2.20
   0 -13   3    1.60    2.70
   0 -13  -3    0.60    2.60
   0  13  -3    0.30    1.50
   0  13   3    0.20    1.50
   0  13   3   -0.40    1.60
   0  13  -3   -0.60    2.40
   0  13   3    1.80    2.50
   1 -13   3  188.38   10.20
   1 -13   3  176.68    9.00
  -1 -13  -3  200.98   11.70
  -1  13  -3  170.18   10.60
   1  13   3  189.48    9.70
   1  13   3  212.48   10.70
  -1  13  -3  197.48   10.40
  -1  13  -3  195.68    7.70
  -2 -13  -3   44.20    6.70
   2 -13   3   34.50    4.50
   2 -13   3   47.00    4.40
  -2  13  -3   36.20    5.00
   2  13   3   43.10    5.30
   2  13   3   36.20    4.70
  -3 -13  -3   27.00    5.70
   3 -13   3   21.70    2.90
   3 -13   3    8.20    3.10
   3  13   3   24.60    3.70
  -3  13  -3   14.20    4.10
   3  13   3   13.70    3.60
  -4 -13  -3   28.70    6.70
   4 -13   3   28.80    4.40
  -4  13  -3   28.60    5.10
   4  13   3   23.40    4.90
   4  13   3   31.10    4.20
   5 -13   3   12.70    3.80
  -5 -13  -3    8.90    5.20
   5  13   3   12.90    4.80
   5  13   3    6.50    2.80
  -5  13  -3    5.40    4.00
  -6 -13  -3   39.00    8.60
   6 -13   3   42.50    5.80
  -6  13  -3   49.20    7.30
   6  13   3   40.70    7.10
  -7 -13  -3   44.70    9.00
   7  13   3   23.80    6.30
  -7  13  -3   33.80    6.50
  -7 -14   3    2.00    5.10
  -7 -14   3    6.50    5.80
  -7  14   3   -2.90    4.40
   7  14  -3   -1.50    4.10
   7  14  -3   -2.70    3.40
  -6 -14   3   11.90    6.40
  -6 -14   3   10.60    6.00
   6  14  -3   10.60    5.00
  -6  14   3    9.10    5.00
   6  14  -3   12.60    4.20
  -5 -14   3   27.70    7.00
  -5 -14   3   27.50    6.80
  -5  14   3   18.20    5.40
   5  14  -3   22.60    5.40
   5  14  -3   22.80    4.50
  -4 -14   3   -3.80    3.00
  -4 -14   3    1.10    3.50
   4  14  -3   -1.80    2.30
   4  14  -3   -2.10    2.60
  -4  14   3   -1.80    3.00
  -3 -14   3   21.90    5.60
  -3 -14   3    3.80    3.90
   3  14  -3    8.20    3.10
  -3  14   3    6.50    3.80
   3  14  -3    7.50    3.60
  -2 -14   3   16.50    5.20
  -2 -14   3   18.70    4.60
   2 -14  -3   14.60    4.10
   2  14  -3   14.10    3.80
   2  14  -3   13.30    3.60
  -2  14   3   20.30    4.40
   1 -14  -3   48.00    6.20
  -1 -14   3   44.50    5.60
  -1 -14   3   44.40    6.90
  -1  14   3   53.79    6.40
   1  14  -3   50.29    5.10
  -1  14   3   45.30    3.50
   1  14  -3   49.00    6.20
   0 -14   3   48.70    6.80
   0 -14   3   41.60    5.00
   0 -14  -3   42.10    6.00
   0  14  -3   44.20    5.70
   0  14   3   34.80    3.90
   0  14   3   41.40    5.60
   0  14  -3   35.90    3.80
  -1 -14  -3    7.30    3.70
   1 -14   3    8.10    2.60
   1 -14   3   13.60    3.30
   1  14   3    8.60    3.50
  -1  14  -3    8.50    1.50
  -1  14  -3    9.60    3.60
  -1  14  -3   10.40    3.70
   1  14   3   17.40    3.30
   2 -14   3   18.10    3.60
  -2 -14  -3   21.10    5.60
   2 -14   3   18.00    2.90
   2  14   3   21.90    4.20
  -2  14  -3   21.00    4.20
   2  14   3   31.90    4.90
   3 -14   3    2.00    2.50
  -3 -14  -3   -3.10    3.40
   3  14   3    0.60    2.30
   3  14   3    0.30    2.70
  -3  14  -3   -1.50    3.20
  -4 -14  -3   68.39   10.10
   4 -14   3   50.39    5.80
   4  14   3   45.10    6.50
   4  14   3   63.89    6.10
  -4  14  -3   54.59    7.10
   5 -14   3   19.60    4.20
  -5 -14  -3   27.90    7.10
   5  14   3   19.40    5.10
  -5  14  -3   24.60    5.80
  -6 -14  -3   26.40    8.00
  -6  14  -3   14.10    5.70
   6  14   3   24.00    6.00
  -7 -14  -3   87.19   12.50
  -7  14  -3   73.29    9.10
   7  14   3   46.20    8.30
  -7 -15   3   50.89    9.50
  -7 -15   3   58.09   10.20
   7  15  -3   35.40    7.70
  -7  15   3   39.80    8.00
   7  15  -3   35.50    5.90
  -6 -15   3    0.30    4.90
  -6 -15   3    3.60    5.00
   6  15  -3    0.70    4.20
  -6  15   3    0.10    4.30
   6  15  -3    7.70    3.80
  -5 -15   3    5.20    4.70
  -5 -15   3   11.10    5.20
  -5  15   3    5.50    4.50
   5  15  -3    7.20    3.40
   5  15  -3    6.20    3.90
  -4 -15   3    1.20    3.80
  -4 -15   3    7.50    4.60
  -4  15   3    3.80    4.00
   4  15  -3    2.10    3.10
   4  15  -3   -0.40    3.00
  -3 -15   3   69.59    9.10
  -3 -15   3   85.99    9.20
   3  15  -3   69.39    7.40
  -3  15   3   83.29    9.00
   3  15  -3   81.89    7.80
  -2 -15   3   35.50    5.80
  -2 -15   3   30.60    6.60
   2 -15  -3   31.70    5.20
   2  15  -3   27.20    4.80
   2  15  -3   30.80    4.80
  -2  15   3   35.40    5.80
   1 -15  -3  276.27   14.20
  -1 -15   3  268.97   14.80
  -1 -15   3  269.97   13.60
  -1  15   3  275.17   10.90
   1  15  -3  261.97   13.80
  -1  15   3  291.47   14.40
   1  15  -3  266.47   12.50
   0 -15   3   31.90    4.60
   0 -15  -3   35.80    6.10
   0 -15   3   39.90    6.50
   0  15  -3   30.50    3.50
   0  15  -3   33.20    5.30
   0  15  -3   39.00    5.60
   0  15   3   30.60    5.30
   0  15   3   31.60    3.70
  -1 -15  -3  117.09    9.40
   1 -15   3  116.79    7.10
   1  15   3  100.99    8.00
  -1  15  -3  114.19    8.70
   1  15   3  116.79    7.40
  -1  15  -3  115.19    8.90
  -2 -15  -3   -0.30    4.10
   2 -15   3    1.70    2.70
   2  15   3    0.90    2.70
   2  15   3    0.50    2.50
  -2  15  -3    0.60    3.10
   3 -15   3   56.39    6.00
  -3 -15  -3   45.20    8.10
   3  15   3   33.10    5.60
  -3  15  -3   51.29    6.90
   3  15   3   37.30    5.00
  -4 -15  -3   22.90    6.80
   4 -15   3   43.50    5.40
   4  15   3   31.10    5.60
  -4  15  -3   31.20    5.80
   4  15   3   39.00    5.00
  -5 -15  -3  119.19   13.40
   5 -15   3  111.89    8.80
  -5  15  -3  106.09    9.30
   5  15   3   98.89   10.50
  -6 -15  -3    3.60    5.30
   6  15   3    9.00    5.10
  -6  15  -3   -3.20    4.60
  -6 -16   3   -0.10    4.80
  -6 -16   3   -3.00    5.00
  -6  16   3    2.80    5.10
   6  16  -3    2.10    3.60
   6  16  -3   -0.50    4.10
  -5 -16   3  159.88   13.90
  -5 -16   3  183.98   13.70
  -5  16   3  165.98   12.90
   5  16  -3  178.88   13.00
   5  16  -3  177.98   11.20
  -4 -16   3   25.90    6.30
  -4 -16   3   22.20    7.00
   4  16  -3   27.20    4.90
  -4  16   3   14.20    5.00
   4  16  -3   14.60    4.50
   3 -16  -3   85.99    8.80
  -3 -16   3  109.09   11.80
  -3 -16   3  113.89   10.80
   3  16  -3   85.59    7.50
  -3  16   3   84.39    9.70
   3  16  -3   83.49    8.40
  -2 -16   3   11.50    4.20
   2 -16  -3   17.30    4.40
  -2 -16   3    6.80    5.00
   2  16  -3   12.80    4.00
   2  16  -3    8.50    3.30
  -2  16   3   10.60    3.90
   1 -16  -3   72.49    7.90
  -1 -16   3   58.39    8.00
  -1 -16   3   69.49    7.30
   1  16  -3   66.39    7.50
   1  16  -3   68.09    5.70
  -1  16   3   66.99    7.60
   0 -16   3  119.29    8.00
   0 -16  -3  149.29   10.20
   0 -16   3  122.29   10.00
   0  16   3  116.79    6.90
   0  16  -3  116.79    9.20
   0  16   3  114.69    8.90
   0  16  -3  119.29    8.80
  -1 -16  -3   62.59    8.20
   1 -16   3   76.19    8.50
  -1  16  -3   59.19    7.30
   1  16   3   54.29    5.70
   1  16   3   64.79    7.20
  -1  16  -3   49.80    6.90
   2 -16   3    7.20    3.10
  -2 -16  -3   17.80    5.30
  -2  16  -3    6.60    3.50
   2  16   3    8.50    3.30
   2  16   3    8.20    3.80
   3 -16   3  137.39    8.90
  -3 -16  -3  137.39   12.00
   3  16   3  117.79    9.30
  -3  16  -3  127.59    9.90
   3  16   3  130.89    8.90
  -4 -16  -3    6.90    5.40
   4 -16   3    6.80    3.50
  -4  16  -3   10.70    4.70
   4  16   3    1.70    3.80
   4  16   3    7.20    3.20
  -5 -16  -3    3.40    4.80
  -5  16  -3   -0.10    4.40
   5  16   3   -0.40    3.90
  -6 -16  -3   40.70    9.90
  -6  16  -3   30.40    7.00
   6  16   3   24.80    6.40
  -6 -17   3   -2.30    5.70
  -6 -17   3    0.30    6.40
   6  17  -3   -2.10    4.30
   6  17  -3    1.90    3.60
  -6  17   3   13.30    5.90
  -5 -17   3    3.00    5.30
  -5 -17   3   -0.20    4.70
   5  17  -3    8.50    3.90
   5  17  -3    2.80    4.30
  -5  17   3   10.50    5.40
  -4 -17   3    1.00    4.60
  -4 -17   3   -0.90    4.50
   4  17  -3    5.30    3.50
   4  17  -3   -2.30    3.40
  -4  17   3    5.70    4.50
  -3 -17   3  109.39   11.80
  -3 -17   3   95.49   10.10
   3 -17  -3   93.49    9.10
   3  17  -3  103.09    8.40
   3  17  -3  100.59    8.70
  -3  17   3  113.59   11.20
   2 -17  -3   40.50    6.30
  -2 -17   3   48.50    8.10
  -2 -17   3   38.50    6.60
  -2  17   3   27.60    6.10
   2  17  -3   40.20    5.50
   2  17  -3   32.00    5.60
  -1 -17   3    6.70    4.40
   1 -17  -3   -0.90    3.70
  -1 -17   3   -1.70    4.20
   1  17  -3    7.20    3.60
   1  17  -3    2.80    2.30
  -1  17   3    8.10    3.80
   0 -17  -3    9.60    4.40
   0 -17   3   12.00    4.70
   0  17  -3    6.30    4.10
   0  17   3    4.90    3.60
   0  17  -3   11.20    4.10
  -1 -17  -3    2.50    3.90
   1 -17   3    0.10    3.50
  -1  17  -3   -4.00    3.00
   1  17   3   -0.10    2.30
   1  17   3   -1.50    3.10
  -2 -17  -3   10.00    5.00
   2  17   3    1.60    3.10
  -2  17  -3    3.30    3.60
   2  17   3    5.60    3.20
  -3 -17  -3   31.50    7.70
   3 -17   3   30.40    5.20
   3  17   3   20.80    4.60
  -3  17  -3   24.00    6.10
  -4 -17  -3    4.20    5.60
  -4  17  -3    4.90    4.60
   4  17   3   -0.10    3.60
   4  17   3    6.40    3.30
  -5 -17  -3   20.40    7.60
  -5  17  -3   23.70    6.30
   5  17   3   18.40    6.00
  -5 -18   3   12.20    6.80
  -5 -18   3    6.60    6.40
  -5  18   3   17.00    6.30
   5  18  -3   14.30    5.20
   5  18  -3   10.90    4.30
   4 -18  -3   18.20    5.70
  -4 -18   3   12.80    6.00
  -4 -18   3   15.80    6.30
   4  18  -3   13.20    4.70
  -4  18   3   13.20    5.20
   4  18  -3   24.80    5.20
  -3 -18   3   98.89   11.80
   3 -18  -3   78.09    8.70
  -3 -18   3   78.89    9.60
  -3  18   3   87.59   10.10
   3  18  -3   71.59    8.20
   3  18  -3   72.99    8.60
  -2 -18   3   27.60    7.20
   2 -18  -3   28.60    6.10
   2  18  -3   32.50    6.10
   2  18  -3   26.80    4.80
  -2  18   3   19.90    5.40
  -1 -18   3    3.20    4.20
   1 -18  -3   10.80    4.40
  -1  18   3    9.90    4.30
   1  18  -3    0.40    3.60
   1  18  -3    5.90    3.70
   0 -18  -3   79.09    9.90
   0 -18   3   73.59    9.20
   0  18   3   73.49    8.60
   0  18  -3   74.29    8.70
   0  18  -3   80.09    8.70
   1 -18   3   -3.40    3.40
  -1 -18  -3    8.50    4.40
   1  18   3    0.50    3.30
   1  18   3   -1.10    3.60
  -1  18  -3   -2.70    3.90
  -2 -18  -3   35.90    7.50
   2  18   3   48.90    6.30
   2  18   3   45.40    6.60
  -2  18  -3   47.40    7.00
  -3 -18  -3   20.30    6.30
   3  18   3   15.60    4.90
   3  18   3   14.00    4.30
  -3  18  -3   31.10    6.40
  -4 -18  -3    1.30    5.40
  -4  18  -3    2.00    4.70
   4  18   3    0.40    4.00
   4 -19  -3    3.90    4.60
  -4 -19   3   -6.70    5.00
   4  19  -3    3.00    4.30
  -4  19   3    5.40    5.40
   4  19  -3    4.20    4.30
   3 -19  -3    3.70    4.70
  -3 -19   3    9.10    5.60
   3  19  -3    5.50    4.00
   3  19  -3   -3.80    3.10
  -3  19   3    6.30    4.40
   2 -19  -3   52.59    7.70
  -2 -19   3   50.39    9.20
   2  19  -3   43.10    6.80
  -2  19   3   17.50    5.70
   1 -19  -3   26.30    6.30
  -1 -19   3   25.80    7.20
   1  19  -3   27.70    5.50
  -1  19   3   31.00    6.30
   1  19  -3   16.30    5.10
   0 -19   3    1.20    3.90
   0 -19  -3    7.90    4.80
   0  19   3    7.50    4.10
   0  19  -3    2.90    3.60
   0  19  -3   14.00    4.80
  -1 -19  -3   -4.50    3.70
   1 -19   3    0.60    4.30
   1  19   3   -1.20    3.60
  -1  19  -3   -5.00    3.90
   2 -19   3   42.80    7.80
  -2 -19  -3   63.59   10.10
   2  19   3   51.19    7.40
  -2  19  -3   56.69    7.80
  -3 -19  -3   10.70    5.90
   3  19   3    1.40    4.00
   3  19   3    3.30    3.90
  -3  19  -3    7.30    5.00
  -3 -20   3   20.50    7.20
   3 -20  -3   27.30    6.50
  -3  20   3   16.20    5.80
   3  20  -3   28.00    5.90
   2 -20  -3   -6.40    4.20
  -2 -20   3   14.30    5.50
   2  20  -3   -7.10    3.40
   2  20  -3    8.10    4.10
  -2  20   3    3.30    4.60
   1 -20  -3   -4.50    4.70
  -1 -20   3   -4.50    4.40
   1  20  -3    2.40    3.90
  -1  20   3    2.10    4.20
   1  20  -3    2.50    4.00
   0 -20   3   41.50    7.90
   0 -20  -3   41.70    7.60
   0  20  -3   33.50    6.50
   0  20   3   38.30    6.70
   1 -20   3   -3.60    4.70
  -1 -20  -3    0.20    4.60
   1  20   3   -1.20    3.80
  -1  20  -3    0.10    4.30
   2 -20   3   -1.40    4.80
  -2 -20  -3    0.80    6.00
   2  20   3   -4.50    3.50
  -2  20  -3    4.00    4.90
  10   0  -4    1.00    4.10
  10   0  -4   10.40    4.80
  10   0  -4    2.30    4.50
   9   0  -4    2.30    3.90
   9   0  -4   -1.20    3.20
   9   0  -4    0.10    3.60
  -8   0   4   97.79   10.50
   8   0  -4   84.39    9.00
   8   0  -4   81.79    8.40
  -8   0   4   83.59    9.70
   7   0  -4   -0.70    2.60
  -7   0   4    1.50    3.30
  -7   0   4    0.30    3.30
  -6   0   4  137.79    9.20
  -6   0   4  135.29    9.10
  -6   0   4  143.39    9.50
   6   0  -4  131.69    8.70
  -5   0   4    1.10    2.20
  -5   0   4   -2.50    1.80
  -5   0   4    3.50    2.20
  -4   0   4  151.78    8.10
  -4   0   4  159.88    8.50
  -4   0   4  160.68    8.60
   4   0  -4  158.98    8.00
  -3   0   4   -3.20    1.40
  -3   0   4   -1.10    1.30
   3   0  -4    1.10    1.40
  -3   0   4   -2.80    1.30
   3   0  -4   -2.10    1.40
   2   0  -4   98.29    4.20
   2   0  -4   85.89    4.80
  -2   0   4   90.29    4.80
   2   0  -4   88.79    4.60
  -2   0   4   92.59    4.30
   2   0  -4   94.99    4.10
  -2   0   4   90.99    5.00
  -1   0   4    1.00    1.10
   1   0  -4    0.90    1.00
  -1   0   4   -0.70    1.10
  -1   0   4    1.90    0.60
   1   0  -4    0.20    0.80
  -1   0   4    2.30    0.90
   1   0  -4    0.70    1.10
  -1   0   4    1.60    1.10
   1   0  -4   -1.50    1.00
   0   0   4  873.11   29.20
   0   0  -4  885.71   28.90
   0   0  -4  867.21   28.60
   0   0  -4  912.01   29.20
   0   0  -4  855.81   29.20
   0   0   4  853.71   29.10
   0   0   4  889.21   28.70
   0   0   4  887.11   28.90
  -1   0  -4    0.10    0.40
   1   0   4    1.50    1.30
   1   0   4   -0.10    0.90
   1   0   4    2.30    1.20
  -1   0  -4    0.50    0.90
  -1   0  -4    2.60    1.30
   1   0   4    1.20    0.50
   2   0   4  507.25   16.90
   2   0   4  494.65   19.20
  -2   0  -4  528.95   19.50
  -2   0  -4  502.75   18.30
   2   0   4  480.95   18.70
   2   0   4  534.25   16.70
   2   0   4  499.05   18.10
  -3   0  -4   -2.10    2.00
   3   0   4    0.80    0.70
   3   0   4   -0.40    1.50
   3   0   4   -0.70    0.90
   3   0   4    0.10    1.30
   4   0   4   24.00    3.70
  -4   0  -4   30.30    4.80
   4   0   4   30.90    3.00
   4   0   4   28.80    3.50
   5   0   4    2.60    2.30
   5   0   4   -0.50    2.10
  -5   0  -4    0.20    2.70
   6   0   4   11.30    3.70
   6   0   4    4.80    3.00
   6   0   4   11.90    2.50
   7   0   4   -0.70    2.40
   7   0   4    0.60    3.50
   7   0   4    0.80    2.80
   8   0   4   26.10    5.30
   8   0   4   30.40    6.20
   9   0   4   -0.80    4.40
   9   0   4    3.00    4.20
  10  -1  -4    4.90    4.50
  10  -1  -4    4.60    4.70
  10  -1  -4    6.80    4.30
  10   1  -4   -0.80    4.10
  10   1  -4    7.50    4.90
  10   1  -4    6.70    5.10
   9  -1  -4    5.80    4.00
   9  -1  -4   -4.00    3.40
   9  -1  -4    9.00    4.20
  -9  -1   4    3.60    4.70
   9   1  -4    0.90    3.20
   9   1  -4    9.60    4.70
   9   1  -4   -0.80    4.20
   8  -1  -4   12.70    4.20
  -8  -1   4    8.90    4.30
   8  -1  -4    8.60    4.00
   8  -1  -4   11.80    3.70
  -8  -1   4    7.40    4.90
  -8   1   4   17.70    5.00
   8   1  -4   14.70    4.50
   8   1  -4   12.40    4.20
  -7  -1   4   26.00    5.50
   7  -1  -4   32.40    5.40
  -7  -1   4   24.00    5.40
  -7   1   4   32.00    5.60
  -7   1   4   34.60    6.10
   7   1  -4   29.30    5.10
  -7   1   4   29.20    5.80
  -6  -1   4   62.19    7.10
  -6  -1   4   50.79    6.50
  -6   1   4   59.39    6.70
   6   1  -4   45.10    5.60
  -6   1   4   55.69    6.40
  -6   1   4   64.69    7.20
  -5  -1   4    2.00    2.40
  -5  -1   4    0.50    2.30
  -5  -1   4    1.60    2.30
   5   1  -4   -0.80    1.70
  -5   1   4   -0.10    2.10
  -5   1   4    0.60    2.20
  -5   1   4   -0.90    2.10
   4  -1  -4    3.50    1.90
  -4  -1   4    2.80    2.20
  -4  -1   4    1.40    2.10
  -4  -1   4    0.40    1.80
  -4   1   4    2.60    1.90
   4   1  -4    1.90    1.80
  -4   1   4   -0.80    1.80
  -4   1   4    3.20    2.10
   3  -1  -4  182.58    7.90
   3  -1  -4  189.58    8.10
  -3  -1   4  166.08    8.70
  -3  -1   4  198.28    8.90
  -3  -1   4  181.68    8.30
   3   1  -4  188.48    8.10
  -3   1   4  181.18    8.80
   3   1  -4  178.88    8.50
  -3   1   4  186.68    8.00
   3   1  -4  181.28    8.40
  -3   1   4  181.28    8.40
  -2  -1   4   27.80    2.90
   2  -1  -4   21.30    2.60
   2  -1  -4   26.60    1.90
  -2  -1   4   24.10    2.40
   2  -1  -4   25.50    2.20
  -2  -1   4   21.20    2.70
   2  -1  -4   29.90    2.30
   2  -1  -4   26.10    1.80
   2   1  -4   19.50    2.60
   2   1  -4   27.40    2.80
   2   1  -4   24.90    2.80
  -2   1   4   28.30    3.00
   2   1  -4   26.50    2.10
   2   1  -4   27.80    2.20
  -2   1   4   25.90    2.00
  -2   1   4   25.60    2.60
  -1  -1   4 1847.92   57.89
  -1  -1   4 1705.73   57.89
   1  -1  -4 1757.92   57.49
  -1  -1   4 1765.02   57.89
   1  -1  -4 1751.62   56.89
  -1  -1   4 1749.53   57.49
   1  -1  -4 1752.22   57.79
  -1   1   4 1822.82   57.39
   1   1  -4 1855.81   57.79
   1   1  -4 1761.72   57.79
  -1   1   4 1809.52   56.99
  -1   1   4 1741.53   57.89
   1   1  -4 1731.03   57.69
   1   1  -4 1726.43   57.79
   1   1  -4 1756.72   57.39
   0  -1   4   26.90    2.10
   0  -1  -4   23.10    2.00
   0  -1   4   27.20    2.10
   0  -1  -4   24.80    1.70
   0  -1   4   26.30    2.00
   0  -1  -4   25.50    2.00
   0  -1  -4   23.60    2.00
   0   1   4   25.40    1.90
   0   1   4   28.60    2.00
   0   1  -4   29.70    2.00
   0   1  -4   25.00    2.10
   0   1   4   28.20    2.10
   0   1   4   23.80    1.70
   0   1  -4   25.00    1.70
   0   1  -4   27.60    2.00
  -1  -1  -4  109.49    5.10
  -1  -1  -4  102.89    5.40
   1  -1   4  114.09    4.30
  -1  -1  -4  104.09    5.30
   1  -1   4  114.19    4.80
   1  -1   4  111.79    5.30
   1   1   4  105.69    5.00
   1   1   4  106.69    5.50
  -1   1  -4  107.09    4.20
   1   1   4  112.59    3.90
   1   1   4  103.79    5.20
  -1   1  -4  104.59    4.80
  -1   1  -4  117.29    5.50
   2  -1   4   17.10    1.20
  -2  -1  -4   18.60    3.10
   2  -1   4   20.10    3.00
  -2  -1  -4   17.10    2.40
   2  -1   4   15.90    1.40
   2  -1   4   16.20    2.40
   2  -1   4   16.70    2.00
   2   1   4   17.80    2.40
  -2   1  -4   21.00    2.70
  -2   1  -4   19.20    2.20
  -2   1  -4   17.60    1.40
   2   1   4   22.40    3.10
   2   1   4   17.60    1.60
   2   1   4   20.20    2.70
   3  -1   4  132.59    6.70
   3  -1   4  151.68    5.80
  -3  -1  -4  139.69    8.20
   3  -1   4  135.29    7.60
   3  -1   4  148.29    5.90
   3   1   4  133.59    7.70
   3   1   4  145.49    5.40
  -3   1  -4  149.49    7.80
   3   1   4  144.29    6.10
   3   1   4  132.59    7.10
  -3   1  -4  146.49    6.00
   4  -1   4   52.59    4.10
   4  -1   4   51.99    3.10
   4  -1   4   44.90    4.90
  -4  -1  -4   43.50    5.60
   4  -1   4   55.09    3.40
   4   1   4   42.50    5.00
   4   1   4   49.20    3.00
   4   1   4   43.70    4.50
   4   1   4   53.19    3.70
  -5  -1  -4   44.10    6.30
   5  -1   4   46.20    3.40
   5  -1   4   43.80    4.70
   5  -1   4   40.60    5.40
   5   1   4   45.50    3.30
   5   1   4   50.59    5.40
   5   1   4   47.00    5.70
   6  -1   4   80.19    6.50
  -6  -1  -4   78.19    9.10
   6  -1   4   59.39    7.00
   6   1   4   67.69    7.60
   6   1   4   74.59    4.70
   6   1   4   78.79    6.70
   7  -1   4   38.20    5.40
   7  -1   4   35.70    5.90
   7  -1   4   41.30    4.60
   7   1   4   39.10    6.10
   7   1   4   40.50    6.80
   8  -1   4  169.88   12.20
   8  -1   4  178.18   11.30
   8   1   4  186.78   13.00
   8   1   4  174.08   11.90
   9  -1   4    9.00    4.90
   9  -1   4    0.50    4.20
   9   1   4    1.20    4.40
   9   1   4    1.50    4.20
  10  -2  -4    7.20    8.80
  10  -2  -4   -2.50    4.20
  10   2  -4   -1.20    4.30
  10   2  -4   -4.60    4.50
  -9  -2   4   13.30    6.40
   9  -2  -4    5.70    3.70
  -9  -2   4   11.70    5.70
   9  -2  -4   18.90    4.70
   9  -2  -4   10.80    4.50
   9   2  -4   15.60    4.90
   9   2  -4    6.10    3.80
  -8  -2   4   -1.40    3.90
   8  -2  -4    0.70    2.80
   8  -2  -4    2.70    3.40
  -8  -2   4   -0.60    3.50
   8  -2  -4    3.30    3.20
  -8   2   4   -0.20    3.70
   8   2  -4    0.80    3.80
   8   2  -4    2.60    2.90
  -7  -2   4   -0.20    3.40
   7  -2  -4    2.10    2.60
  -7  -2   4   -4.20    2.90
  -7   2   4    2.00    3.20
  -7   2   4   -2.50    3.00
   7   2  -4    0.00    2.70
  -6  -2   4  113.99    8.80
  -6  -2   4  119.29    9.10
   6   2  -4  121.59    8.00
  -6   2   4  115.29    8.00
  -6   2   4  108.59    8.30
  -5  -2   4  178.28   10.30
  -5  -2   4  181.58   10.20
  -5   2   4  169.18    9.80
  -5   2   4  183.98    9.60
   5   2  -4  177.18    9.40
  -4  -2   4  210.68   10.50
   4  -2  -4  230.78   10.90
  -4  -2   4  218.28   11.00
   4  -2  -4  216.78   10.00
  -4   2   4  221.28   10.10
   4   2  -4  228.28   10.30
  -4   2   4  215.28   10.70
  -3  -2   4    0.50    1.80
   3  -2  -4    1.40    1.40
   3  -2  -4    1.90    1.30
  -3  -2   4    1.40    1.70
  -3   2   4    3.30    1.60
   3   2  -4    3.10    1.70
   3   2  -4    0.90    1.50
  -3   2   4   -1.40    1.60
   2  -2  -4   72.59    3.80
   2  -2  -4   69.89    4.20
  -2  -2   4   71.29    4.10
   2  -2  -4   77.39    3.70
  -2  -2   4   77.99    4.50
   2  -2  -4   82.19    3.10
   2  -2  -4   77.39    3.50
  -2  -2   4   73.69    4.60
   2   2  -4   75.89    4.40
   2   2  -4   73.99    3.90
   2   2  -4   74.19    4.00
   2   2  -4   71.29    4.40
   2   2  -4   70.69    4.30
  -2   2   4   69.49    4.50
  -2   2   4   73.29    3.80
  -1  -2   4  480.75   17.20
   1  -2  -4  501.25   16.00
   1  -2  -4  469.95   16.70
  -1  -2   4  477.95   17.00
   1  -2  -4  495.95   17.10
  -1  -2   4  473.35   17.20
  -1   2   4  523.45   16.50
   1   2  -4  481.55   16.90
   1   2  -4  498.25   17.10
   1   2  -4  491.45   17.10
  -1   2   4  492.85   15.90
  -1   2   4  465.75   17.10
  -1   2   4  478.55   16.80
   0  -2  -4   43.70    2.50
   0  -2  -4   40.00    2.60
   0  -2  -4   41.90    2.30
   0  -2   4   44.40    2.60
   0  -2   4   47.00    2.80
   0  -2   4   44.00    2.60
   0   2   4   44.30    2.50
   0   2   4   40.30    2.50
   0   2  -4   46.90    2.70
   0   2  -4   43.00    2.70
   0   2   4   41.40    2.60
   0   2   4   38.70    2.40
   0   2  -4   44.30    2.60
   1  -2   4  248.38   10.00
   1  -2   4  255.17    9.20
  -1  -2  -4  269.07   10.10
  -1  -2  -4  256.67    8.50
  -1  -2  -4  249.58   10.30
   1  -2   4  258.77    9.40
  -1   2  -4  257.27    9.20
  -1   2  -4  251.47    9.40
   1   2   4  259.27   10.30
   1   2   4  244.08   10.10
  -1   2  -4  266.07    8.70
  -1   2  -4  261.47   10.20
   1   2   4  251.77    9.90
   2  -2   4    5.20    1.30
  -2  -2  -4    2.70    1.50
   2  -2   4    4.80    1.10
   2  -2   4    5.50    2.00
   2  -2   4    0.90    1.40
  -2  -2  -4    5.90    2.20
   2  -2   4    4.10    0.80
  -2   2  -4    5.70    1.40
   2   2   4    4.90    2.10
   2   2   4    1.10    1.60
  -2   2  -4    1.90    0.90
  -2   2  -4    7.40    1.80
   2   2   4    1.90    1.40
   3  -2   4   11.80    2.00
   3  -2   4   17.00    1.80
  -3  -2  -4   11.70    3.10
   3  -2   4   14.90    2.70
   3  -2   4   13.40    1.70
   3   2   4   16.70    2.20
   3   2   4   14.90    1.10
   3   2   4   13.60    2.60
  -3   2  -4   17.00    2.00
  -3   2  -4   14.80    2.20
   3   2   4   14.60    2.80
   4  -2   4   20.90    3.40
  -4  -2  -4   26.10    4.50
   4  -2   4   30.00    2.50
   4  -2   4   22.70    2.90
   4  -2   4   25.90    2.60
   4   2   4   32.10    3.30
  -4   2  -4   21.90    2.70
   4   2   4   15.50    3.40
   4   2   4   22.40    3.50
   4   2   4   25.70    1.90
   5  -2   4   32.90    3.90
  -5  -2  -4   30.10    5.40
   5  -2   4   29.30    4.30
   5   2   4   33.20    4.50
  -5   2  -4   23.90    3.40
   5   2   4   28.30    4.70
   5   2   4   28.50    2.60
   6  -2   4   44.80    5.90
   6  -2   4   50.79    5.40
  -6  -2  -4   54.79    7.70
   6   2   4   44.90    6.20
   6   2   4   49.50    6.00
   6   2   4   52.89    3.60
  -7  -2  -4   56.99    8.80
   7  -2   4   66.19    7.60
   7  -2   4   76.19    6.60
   7   2   4   75.19    8.00
   7   2   4   66.79    8.30
   8  -2   4    3.90    3.30
   8  -2   4   -0.80    3.50
   8   2   4    4.10    4.70
   8   2   4   -1.80    3.90
   9  -2   4   62.09    8.60
   9  -2   4   54.39    7.10
   9   2   4   33.80    6.80
   9   2   4   55.99    8.90
 -10  -3   4    8.40    6.50
  10  -3  -4   17.10    5.50
  10   3  -4   -1.00    5.40
  10   3  -4    9.80    5.20
   9  -3  -4   69.39    8.10
  -9  -3   4   79.89   10.90
   9  -3  -4   88.69    9.50
   9  -3  -4   73.59    8.20
  -9  -3   4   77.59   10.80
   9   3  -4   65.09    8.90
   9   3  -4   75.79    8.10
  -9   3   4   65.99    9.50
   8  -3  -4    8.80    3.40
  -8  -3   4    2.20    4.30
   8  -3  -4    7.40    3.60
  -8  -3   4    8.50    4.90
   8   3  -4    7.60    4.00
  -8   3   4    8.50    4.70
   8   3  -4    3.00    3.40
   7  -3  -4  261.87   12.80
  -7  -3   4  257.37   14.90
  -7  -3   4  253.17   15.00
   7   3  -4  253.77   13.00
  -7   3   4  265.47   14.50
  -6  -3   4   11.20    4.20
   6  -3  -4    5.90    2.50
  -6  -3   4    7.90    3.90
  -6   3   4    5.80    3.00
   6   3  -4    4.60    2.60
  -6   3   4    6.10    3.40
   5  -3  -4   -1.10    1.50
  -5  -3   4    2.40    2.60
  -5  -3   4    1.20    2.30
  -5   3   4   -0.70    1.80
  -5   3   4    1.50    2.30
   5   3  -4    0.20    1.80
   4  -3  -4  266.27   11.00
  -4  -3   4  274.47   12.70
  -4  -3   4  263.97   12.30
   4  -3  -4  264.67   11.50
   4   3  -4  249.88   11.40
  -4   3   4  265.77   11.30
  -4   3   4  261.97   12.20
  -3  -3   4  112.49    6.90
   3  -3  -4  120.69    5.50
   3  -3  -4  122.29    5.90
   3  -3  -4  114.39    5.50
  -3  -3   4  128.39    6.80
   3   3  -4  125.59    6.40
  -3   3   4  120.59    6.80
  -3   3   4  118.59    5.80
   3   3  -4  116.29    6.20
   2  -3  -4    0.60    0.80
   2  -3  -4    0.00    0.30
   2  -3  -4    1.40    0.90
   2  -3  -4    0.10    0.40
  -2  -3   4   -1.50    1.10
  -2  -3   4    1.80    1.70
   2  -3  -4    0.50    0.80
  -2  -3   4    0.30    1.30
   2  -3  -4    0.70    1.20
   2   3  -4    1.50    1.50
  -2   3   4   -0.30    1.40
  -2   3   4    0.20    0.90
   2   3  -4    1.20    1.20
   2   3  -4   -0.20    1.20
   2   3  -4   -1.70    1.10
   1  -3  -4    3.70    1.10
   1  -3  -4    2.20    0.70
  -1  -3   4   -0.50    1.10
  -1  -3   4    1.50    1.20
   1  -3  -4    1.90    1.10
  -1  -3   4    1.80    1.40
  -1   3   4    1.20    1.20
   1   3  -4    2.40    1.30
  -1   3   4    1.20    0.30
  -1   3   4    0.60    0.90
   1   3  -4    4.00    1.50
   1   3  -4    2.20    1.20
   0  -3  -4  171.18    6.70
   0  -3   4  174.48    7.20
   0  -3  -4  174.68    7.10
   0  -3  -4  186.48    7.00
   0  -3   4  171.68    7.00
   0   3   4  174.78    6.80
   0   3  -4  170.18    7.10
   0   3   4  171.88    7.00
   0   3   4  178.78    6.90
   0   3  -4  168.18    6.90
   0   3  -4  174.68    6.80
   0   3   4  175.78    6.80
  -1  -3  -4  412.16   14.90
  -1  -3  -4  397.96   15.20
   1  -3   4  426.26   14.10
  -1  -3  -4  392.36   13.40
   1  -3   4  381.96   14.00
   1  -3   4  400.46   14.70
   1   3   4  413.26   15.10
  -1   3  -4  403.96   14.20
  -1   3  -4  400.66   14.80
   1   3   4  405.56   14.80
  -1   3  -4  391.66   14.00
   2  -3   4   72.69    3.60
  -2  -3  -4   64.99    2.70
   2  -3   4   68.59    4.40
   2  -3   4   66.39    3.50
  -2  -3  -4   61.99    4.90
  -2   3  -4   64.69    3.40
   2   3   4   69.89    2.60
   2   3   4   58.39    4.70
  -2   3  -4   67.69    3.70
   2   3   4   73.19    4.60
   3  -3   4  211.28    8.10
   3  -3   4  229.88    8.70
  -3  -3  -4  206.58   10.90
   3  -3   4  198.68    8.40
   3  -3   4  203.38    9.70
  -3   3  -4  207.68    8.90
   3   3   4  206.08    9.80
   3   3   4  218.08    7.30
  -3   3  -4  219.78    8.60
   4  -3   4    3.70    1.60
   4  -3   4    3.60    1.40
   4  -3   4    6.20    2.30
  -4  -3  -4    1.80    2.50
   4  -3   4    2.30    1.60
   4   3   4    1.50    1.80
   4   3   4    4.30    1.00
  -4   3  -4    2.90    1.60
   4   3   4    5.90    2.30
   5  -3   4    2.80    1.90
   5  -3   4    0.80    2.40
  -5  -3  -4   -1.20    2.60
   5   3   4    1.50    1.20
   5   3   4    3.30    2.70
  -5   3  -4    1.40    1.90
   5   3   4    0.00    2.20
   6  -3   4   11.50    2.80
  -6  -3  -4    2.60    4.00
   6  -3   4    8.60    3.40
   6   3   4    9.10    3.90
   6   3   4   11.00    3.50
  -6   3  -4    7.00    2.70
   6   3   4    5.30    1.80
   7  -3   4    0.30    3.10
   7  -3   4   -0.80    2.40
  -7  -3  -4    0.90    3.70
   7   3   4   -0.50    3.30
   7   3   4    1.00    3.30
  -8  -3  -4    3.50    5.00
   8  -3   4   11.30    3.80
   8  -3   4    2.30    4.00
   8   3   4    1.70    4.00
   8   3   4    4.60    4.00
   9  -3   4    8.70    4.70
   9   3   4    8.60    5.30
   9   3   4   -6.10    4.30
 -10  -4   4   -8.60    5.60
  10  -4  -4    0.40    4.10
  10   4  -4    2.60    4.80
  -9  -4   4    8.90    5.70
   9  -4  -4   -4.60    2.90
  -9  -4   4    0.10    5.00
  -9   4   4    7.90    5.50
   9   4  -4    8.20    4.90
   9   4  -4   -1.50    3.40
   8  -4  -4   -1.10    2.60
   8  -4  -4    2.20    2.60
  -8  -4   4   -3.30    3.80
  -8  -4   4    4.90    4.30
   8   4  -4    2.00    3.10
  -8   4   4   -4.40    3.60
   8   4  -4    1.10    3.50
  -7  -4   4  157.98   11.80
   7  -4  -4  161.18    9.40
  -7  -4   4  155.58   11.50
  -7   4   4  169.98   11.50
   7   4  -4  168.18    9.80
  -6  -4   4    0.10    3.10
   6  -4  -4    0.90    1.90
  -6  -4   4    2.80    3.40
  -6   4   4   -1.40    3.10
   6   4  -4    0.70    2.10
  -6   4   4   -3.60    2.00
  -5  -4   4  104.39    7.70
   5  -4  -4  103.59    5.80
  -5  -4   4   93.49    7.60
  -5   4   4  101.69    6.40
   5   4  -4  112.19    6.90
  -5   4   4   87.49    7.10
  -4  -4   4  175.48   10.10
   4  -4  -4  211.18    9.60
  -4  -4   4  183.38   10.40
   4  -4  -4  212.58    8.30
   4  -4  -4  212.78    8.80
  -4   4   4  205.48    9.00
  -4   4   4  197.88   10.20
   4   4  -4  199.68    9.40
   3  -4  -4  612.54   20.40
   3  -4  -4  595.24   21.70
   3  -4  -4  647.94   21.10
  -3  -4   4  589.54   23.30
   3  -4  -4  603.74   21.00
  -3  -4   4  608.84   22.90
  -3   4   4  627.34   23.10
   3   4  -4  604.54   22.20
  -3   4   4  613.84   21.30
  -2  -4   4  444.36   17.50
  -2  -4   4  450.65   17.10
   2  -4  -4  458.85   17.10
  -2  -4   4  470.75   17.20
   2  -4  -4  456.45   15.90
  -2   4   4  438.96   17.20
   2   4  -4  479.05   17.00
   2   4  -4  448.56   16.80
   2   4  -4  456.55   17.20
  -2   4   4  473.85   15.70
   2   4  -4  486.25   16.90
  -1  -4   4    0.70    1.20
   1  -4  -4   -0.20    1.00
  -1  -4   4   -1.60    1.30
   1  -4  -4   -0.80    0.80
   1  -4  -4    0.30    0.80
  -1  -4   4    1.00    1.30
  -1   4   4   -0.70    1.00
   1   4  -4    1.30    1.20
  -1   4   4   -0.10    0.70
  -1   4   4    0.70    0.40
   1   4  -4    0.00    1.20
   1   4  -4   -0.30    1.30
   0  -4  -4  122.49    5.60
   0  -4   4  130.39    5.90
   0  -4  -4  121.59    5.60
   0  -4   4  126.19    5.80
   0   4  -4  119.99    5.70
   0   4   4  118.09    5.40
   0   4  -4  126.39    5.30
   0   4   4  129.19    5.30
   0   4   4  126.29    5.60
   0   4  -4  124.09    5.60
  -1  -4  -4  825.12   29.10
   1  -4   4  840.92   27.90
  -1  -4  -4  846.82   27.70
   1  -4   4  815.12   28.80
   1  -4   4  845.32   28.40
  -1  -4  -4  853.21   29.40
  -1   4  -4  845.42   29.00
  -1   4  -4  820.22   27.90
   1   4   4  835.12   29.00
  -1   4  -4  853.81   28.60
   1   4   4  858.91   29.20
   1   4   4  850.41   29.20
  -2  -4  -4  115.59    7.00
  -2  -4  -4  124.79    4.60
   2  -4   4  118.59    5.00
   2  -4   4  114.79    5.40
   2  -4   4  108.99    6.00
   2   4   4  123.09    4.60
  -2   4  -4  113.29    5.10
  -2   4  -4  105.99    5.50
   2   4   4  118.19    6.40
  -2   4  -4  118.19    5.30
   3  -4   4   13.90    2.50
   3  -4   4   13.70    1.80
  -3  -4  -4    6.90    2.70
   3  -4   4   13.80    1.70
   3  -4   4   15.40    2.10
  -3   4  -4   14.20    2.10
   3   4   4   13.40    2.70
   3   4   4   14.30    1.30
  -3   4  -4   10.20    1.90
   4  -4   4   88.59    6.30
   4  -4   4  100.29    5.10
  -4  -4  -4   88.39    7.70
   4  -4   4  104.69    5.30
   4   4   4  100.19    6.90
   4   4   4  100.99    4.30
  -4   4  -4  105.59    5.80
  -5  -4  -4  115.79    9.30
   5  -4   4  125.19    8.20
   5  -4   4  115.59    6.40
  -5   4  -4  118.89    6.80
   5   4   4   95.09    7.60
   5   4   4  112.39    5.00
   6  -4   4   20.20    4.40
   6  -4   4   10.50    2.90
  -6  -4  -4   18.40    5.30
   6   4   4   18.10    4.90
   6   4   4   16.00    2.30
   6   4   4   19.20    4.40
  -6   4  -4   16.10    3.70
  -7  -4  -4   -1.10    4.00
   7  -4   4    3.20    3.30
   7  -4   4    2.70    2.60
  -7   4  -4    3.20    3.10
   7   4   4    4.00    3.70
   7   4   4    3.10    3.60
   8  -4   4   -0.10    3.20
   8  -4   4   -0.30    3.80
  -8  -4  -4    2.10    4.90
   8   4   4    5.20    4.30
   8   4   4    0.00    3.80
   9  -4   4    2.00    4.90
  -9  -4  -4    8.00    6.50
   9   4   4    7.00    5.10
   9   4   4   11.50    5.90
 -10  -5   4   -5.00    5.50
  10  -5  -4    4.90    4.50
  10   5  -4    4.90    5.30
 -10   5   4  -11.00    4.80
  -9  -5   4   10.80    6.00
  -9  -5   4   13.00    6.50
   9   5  -4   13.10    5.20
   9   5  -4   16.40    4.70
  -9   5   4   17.20    6.10
  -8  -5   4    9.90    5.00
   8  -5  -4   17.10    3.80
   8  -5  -4   11.70    3.50
  -8  -5   4   11.70    5.20
   8   5  -4   19.20    5.60
   8   5  -4   10.10    3.80
  -8   5   4    8.30    4.50
  -7  -5   4   90.99   10.10
   7  -5  -4  105.59    7.00
  -7  -5   4  113.89   11.50
  -7   5   4   82.19    8.90
   7   5  -4  103.59    7.60
  -6  -5   4  383.26   18.90
   6  -5  -4  381.56   15.40
  -6  -5   4  370.26   18.50
  -6   5   4  383.56   18.20
   6   5  -4  393.56   16.60
  -5  -5   4   65.09    7.10
  -5  -5   4   81.49    8.30
   5  -5  -4   75.59    4.70
  -5   5   4   66.89    6.90
   5   5  -4   76.39    5.80
  -4  -5   4  212.08   11.30
   4  -5  -4  225.88    8.90
   4  -5  -4  235.18    8.70
  -4  -5   4  217.48   11.60
   4  -5  -4  233.78    9.30
  -4   5   4  215.38    9.30
  -4   5   4  206.18   10.90
   4   5  -4  213.68   10.10
   3  -5  -4  123.89    5.00
  -3  -5   4  102.29    6.70
   3  -5  -4  117.99    5.10
  -3  -5   4  114.49    7.20
   3  -5  -4  119.19    4.50
  -3   5   4  116.19    5.20
   3   5  -4  131.49    6.60
  -3   5   4  116.49    6.90
   2  -5  -4  103.89    4.40
  -2  -5   4   94.19    5.90
  -2  -5   4   88.99    5.60
   2   5  -4   90.19    5.30
  -2   5   4   97.19    5.60
  -2   5   4   96.49    4.50
  -2   5   4   98.89    3.80
   1  -5  -4   91.89    4.20
   1  -5  -4   90.29    4.60
  -1  -5   4   83.29    5.00
  -1  -5   4   78.89    4.90
  -1  -5   4   84.99    4.80
   1  -5  -4   86.39    4.20
   1   5  -4   90.39    4.80
  -1   5   4   85.99    3.40
   1   5  -4   89.59    4.70
  -1   5   4   92.09    4.20
  -1   5   4   79.99    4.70
   1   5  -4   88.29    4.80
   0  -5  -4   14.90    1.90
   0  -5  -4   15.50    2.20
   0  -5   4   14.10    2.20
   0  -5   4   13.90    2.10
   0  -5  -4   14.10    2.00
   0  -5   4   12.70    2.00
   0   5   4   15.10    2.00
   0   5  -4   14.50    1.70
   0   5  -4   14.70    2.10
   0   5   4   14.80    1.90
   0   5  -4   23.10    2.60
   0   5   4   13.40    1.80
   0   5   4   17.20    2.20
   1  -5   4   74.79    4.40
  -1  -5  -4   62.99    4.30
  -1  -5  -4   65.69    3.40
  -1  -5  -4   64.09    4.80
   1  -5   4   73.09    4.20
  -1   5  -4   70.89    4.20
   1   5   4   68.49    4.30
  -1   5  -4   71.69    4.70
   1   5   4   65.39    4.30
  -1   5  -4   68.39    3.30
   1   5   4   66.59    4.30
  -2  -5  -4  669.23   25.90
   2  -5   4  695.13   23.30
   2  -5   4  697.03   24.80
  -2  -5  -4  712.53   23.30
  -2   5  -4  720.53   23.50
   2   5   4  709.83   23.30
  -2   5  -4  723.53   24.00
  -2   5  -4  637.94   24.30
   2   5   4  678.33   25.20
  -3  -5  -4   -0.50    0.80
  -3  -5  -4    0.60    2.10
   3  -5   4   -0.20    1.40
   3  -5   4    0.60    0.90
   3   5   4    0.70    1.80
   3   5   4    0.00    0.80
  -3   5  -4   -0.30    0.90
  -3   5  -4    0.40    1.30
  -4  -5  -4   17.50    4.30
   4  -5   4   17.10    3.10
   4  -5   4   19.40    2.30
   4   5   4   19.60    1.90
  -4   5  -4   16.00    2.80
   4   5   4   19.20    3.80
   5  -5   4  109.39    5.80
  -5  -5  -4  108.79   10.50
   5  -5   4  111.99    7.40
   5   5   4   93.99    7.60
  -5   5  -4  101.79    6.50
   5   5   4  103.69    4.90
   6  -5   4    2.10    2.60
  -6  -5  -4    0.40    3.50
   6  -5   4    3.00    2.00
   6   5   4    2.00    1.60
   6   5   4    2.10    3.10
  -6   5  -4    2.70    2.50
   7  -5   4   15.80    3.30
   7  -5   4   12.90    3.90
  -7  -5  -4   28.90    6.60
   7   5   4   16.70    5.50
   7   5   4   16.30    4.80
  -7   5  -4   12.10    3.70
  -8  -5  -4   61.69   10.50
   8  -5   4   85.69    9.00
   8   5   4   83.59    9.60
   8   5   4   77.09    9.70
  -9  -5  -4    0.20    5.30
   9  -5   4   -2.50    4.00
   9   5   4   -5.10    4.80
   9   5   4    4.20    5.00
  -9  -6   4   31.60    7.90
  -9  -6   4   32.70    8.00
   9   6  -4   37.40    6.50
   9   6  -4   49.70    8.20
  -9   6   4   28.70    7.50
  -8  -6   4   61.59    9.60
  -8  -6   4   61.49    9.60
   8  -6  -4   50.09    6.50
   8   6  -4   49.50    6.40
   8   6  -4   60.59    8.50
  -8   6   4   56.89    8.30
   7  -6  -4   51.19    5.20
  -7  -6   4   47.70    7.60
  -7  -6   4   36.80    6.80
   7  -6  -4   35.00    4.40
   7   6  -4   36.60    5.10
  -7   6   4   48.60    7.40
  -6  -6   4   42.70    7.00
   6  -6  -4   31.20    3.60
  -6  -6   4   45.50    6.80
  -6   6   4   34.10    5.80
   6   6  -4   40.60    4.90
   5  -6  -4  448.06   17.20
  -5  -6   4  419.56   19.80
   5  -6  -4  442.66   16.40
  -5  -6   4  425.06   20.10
   5  -6  -4  455.85   16.30
  -5   6   4  454.25   19.50
   5   6  -4  473.85   18.20
   4  -6  -4    1.90    1.20
  -4  -6   4    3.70    2.70
   4  -6  -4    5.60    1.50
   4  -6  -4    2.40    1.00
  -4  -6   4    6.90    2.80
  -4   6   4    5.20    2.60
   4   6  -4    2.30    2.10
   3  -6  -4   15.40    1.70
   3  -6  -4   17.30    1.40
   3  -6  -4   17.90    1.30
  -3  -6   4   18.50    3.40
  -3  -6   4   18.10    3.60
  -3   6   4   14.90    3.00
   3   6  -4   16.10    2.80
  -2  -6   4  130.79    7.70
  -2  -6   4  151.98    7.70
   2  -6  -4  140.69    6.00
  -2   6   4  155.18    6.20
  -2   6   4  158.78    7.80
   2   6  -4  153.18    7.20
  -2   6   4  156.78    5.20
   1  -6  -4  187.28    7.90
   1  -6  -4  200.68    8.10
  -1  -6   4  189.48    8.80
  -1  -6   4  196.08    8.90
   1   6  -4  206.68    8.70
  -1   6   4  202.18    7.20
  -1   6   4  201.98    7.80
  -1   6   4  203.68    8.80
  -1   6   4  199.48    7.00
   1   6  -4  198.88    8.50
   0  -6   4  187.68    8.20
   0  -6  -4  193.08    8.20
   0  -6  -4  188.98    7.90
   0  -6   4  187.38    8.40
   0  -6  -4  201.78    8.50
   0   6  -4  204.18    8.50
   0   6  -4  185.48    7.60
   0   6   4  198.38    7.80
   0   6   4  194.38    8.00
   0   6   4  178.58    8.10
  -1  -6  -4 1839.12   61.09
  -1  -6  -4 1931.71   62.99
   1  -6   4 1884.01   62.09
  -1   6  -4 1744.23   61.99
  -1   6  -4 1892.41   60.69
   1   6   4 1902.11   62.39
   1   6   4 1911.51   62.29
   1   6   4 1880.81   62.29
   2  -6   4   61.19    4.30
  -2  -6  -4   61.89    3.40
  -2  -6  -4   61.69    5.20
   2  -6   4   66.59    3.20
  -2   6  -4   63.39    3.20
  -2   6  -4   67.39    4.50
   2   6   4   65.59    3.50
   2   6   4   70.09    4.90
  -2   6  -4   65.09    4.00
   3  -6   4  445.46   15.10
   3  -6   4  422.96   16.90
  -3  -6  -4  416.76   18.60
  -3  -6  -4  426.26   15.30
  -3   6  -4  433.26   15.40
  -3   6  -4  433.56   16.40
   3   6   4  450.75   15.20
   3   6   4  416.06   17.70
   4  -6   4   -1.00    1.00
  -4  -6  -4    1.00    2.60
   4  -6   4   -2.00    1.80
   4   6   4    1.70    1.10
  -4   6  -4   -0.80    1.70
   4   6   4    2.20    2.20
   5  -6   4   84.49    4.90
  -5  -6  -4   93.89   10.00
   5  -6   4   86.49    6.60
  -5   6  -4   88.89    6.30
   5   6   4   91.49    4.50
   5   6   4   96.49    7.70
   6  -6   4   -3.60    1.60
   6  -6   4   -3.60    2.40
  -6  -6  -4    3.90    4.20
   6   6   4    2.20    3.30
  -6   6  -4   -1.10    2.70
   7  -6   4   29.20    5.00
  -7  -6  -4   31.10    6.80
  -7   6  -4   16.40    4.30
   7   6   4   12.50    5.20
   7   6   4   16.10    5.10
   8  -6   4    2.30    3.80
  -8  -6  -4   -0.30    5.20
   8   6   4   -0.70    4.30
   8   6   4   -0.80    4.00
  -9  -6  -4   -2.10    5.70
   9  -6   4   -3.60    4.20
   9   6   4    4.10    4.80
   9   6   4   -3.50    4.80
  -9  -7   4   55.49    9.70
  -9  -7   4   56.79   10.10
  -9   7   4   44.40    8.10
   9   7  -4   38.90    6.50
   9   7  -4   49.99    8.40
  -8  -7   4   18.70    5.80
  -8  -7   4   19.90    6.20
   8   7  -4   20.00    5.90
  -8   7   4   21.70    5.80
   8   7  -4   34.90    5.70
  -7  -7   4   36.60    7.30
  -7  -7   4   33.30    6.80
   7  -7  -4   32.60    5.30
   7  -7  -4   37.50    4.30
   7   7  -4   30.70    5.00
  -7   7   4   24.00    6.00
  -6  -7   4   30.50    6.10
  -6  -7   4   30.50    6.20
   6  -7  -4   17.70    2.70
   6   7  -4   18.90    4.10
  -6   7   4    9.70    3.90
   5  -7  -4   14.40    2.50
  -5  -7   4   12.40    4.10
   5  -7  -4    7.30    1.80
  -5  -7   4   10.20    4.40
   5  -7  -4   12.70    1.90
  -5   7   4   13.10    4.00
   5   7  -4    8.00    3.00
   4  -7  -4   12.40    1.60
  -4  -7   4   14.40    4.00
   4  -7  -4   15.90    1.80
  -4  -7   4    6.60    3.50
   4  -7  -4   11.70    1.50
  -4   7   4   13.70    3.40
   4   7  -4   15.20    3.00
   3  -7  -4  179.78    6.80
  -3  -7   4  148.39    9.00
   3  -7  -4  179.98    6.40
  -3  -7   4  185.98   10.00
  -3   7   4  190.08    9.50
   3   7  -4  170.28    8.50
  -2  -7   4  126.59    7.30
  -2  -7   4  128.29    7.60
   2  -7  -4  126.09    5.60
  -2   7   4  145.69    7.50
  -2   7   4  139.89    5.10
  -2   7   4  148.69    5.80
   2   7  -4  129.29    6.90
  -1  -7   4   81.09    5.40
  -1  -7   4   92.49    5.40
   1  -7  -4   87.09    4.70
   1  -7  -4   79.99    4.40
  -1  -7   4   74.49    5.30
  -1   7   4   88.19    5.30
  -1   7   4   86.39    3.30
  -1   7   4   84.19    3.80
  -1   7   4   81.09    4.10
   1   7  -4   82.99    5.10
   0  -7   4    2.10    1.70
   0  -7  -4    0.60    1.40
   0  -7   4    3.90    1.60
   0  -7  -4    0.10    1.50
   0   7  -4    1.70    1.50
   0   7   4    1.50    1.20
   0   7   4    5.10    1.70
   0   7   4    4.00    1.30
   1  -7   4   21.10    2.90
  -1  -7  -4   21.50    2.30
  -1  -7  -4   22.30    3.40
   1  -7   4   22.30    2.80
  -1   7  -4   21.90    1.80
   1   7   4   22.30    3.00
  -1   7  -4   25.20    3.20
   1   7   4   22.30    3.00
   2  -7   4   52.89    4.30
  -2  -7  -4   52.19    3.30
  -2  -7  -4   66.29    5.70
   2   7   4   52.59    3.40
  -2   7  -4   56.89    2.80
   2   7   4   49.20    4.40
  -2   7  -4   56.59    3.90
  -2   7  -4   67.39    4.60
   3  -7   4  582.04   19.80
  -3  -7  -4  554.34   23.90
  -3  -7  -4  580.04   20.60
   3  -7   4  608.94   22.10
   3   7   4  603.84   20.50
   3   7   4  572.04   23.00
  -3   7  -4  583.54   20.10
  -3   7  -4  616.14   21.80
   4  -7   4   59.49    3.30
  -4  -7  -4   53.29    7.20
   4  -7   4   67.39    5.30
  -4  -7  -4   55.99    3.80
   4   7   4   50.69    6.10
   4   7   4   65.29    3.80
  -4   7  -4   58.99    5.00
   5  -7   4   61.59    6.20
   5  -7   4   72.29    4.10
  -5  -7  -4   68.29    8.90
   5   7   4   74.79    4.20
  -5   7  -4   67.59    5.80
   5   7   4   76.09    8.00
   6  -7   4   15.30    2.70
   6  -7   4   10.60    3.40
  -6  -7  -4   11.70    5.00
  -6   7  -4   16.40    3.80
   6   7   4   12.50    4.20
   7  -7   4    0.60    2.90
  -7  -7  -4    2.90    4.50
   7   7   4    5.90    4.10
  -7   7  -4    0.90    3.30
  -8  -7  -4   24.10    7.20
   8  -7   4   21.50    5.10
   8   7   4   10.50    5.70
   8   7   4   27.00    6.70
   9  -7   4   -5.00    3.90
  -9  -7  -4   -5.10    5.40
   9   7   4   -0.20    4.80
   9   7   4   -3.70    4.70
  -9  -8   4    1.50    5.60
  -9  -8   4    6.00    5.20
   9   8  -4    8.30    5.40
   9   8  -4   -4.70    4.50
  -9   8   4   -3.20    5.20
  -8  -8   4   14.20    5.90
  -8  -8   4    2.80    4.70
   8   8  -4   12.20    4.40
   8   8  -4    7.90    5.10
  -8   8   4    8.80    5.30
  -7  -8   4   30.70    6.90
  -7  -8   4   44.80    7.60
  -7   8   4   47.90    7.20
   7   8  -4   34.00    6.50
   7   8  -4   41.60    5.80
   6  -8  -4   34.80    3.40
   6  -8  -4   37.10    3.60
  -6  -8   4   28.90    6.20
  -6  -8   4   34.30    6.90
   6   8  -4   30.10    4.70
  -6   8   4   35.60    5.90
   5  -8  -4   36.60    2.90
  -5  -8   4   34.40    6.10
  -5  -8   4   32.90    5.90
  -5   8   4   31.80    5.60
   5   8  -4   26.30    4.10
  -4  -8   4   51.19    6.60
   4  -8  -4   46.70    2.70
   4  -8  -4   43.70    2.70
  -4  -8   4   42.20    5.90
   4  -8  -4   48.10    2.40
   4   8  -4   43.90    4.60
  -4   8   4   47.80    5.90
   3  -8  -4   93.19    4.10
  -3  -8   4   69.19    6.20
   3  -8  -4   99.49    3.90
  -3  -8   4   79.69    6.70
   3   8  -4   89.99    5.70
  -3   8   4   94.09    6.50
  -2  -8   4   59.09    4.90
  -2  -8   4   54.19    5.70
   2  -8  -4   60.09    3.30
  -2   8   4   53.89    2.70
  -2   8   4   51.09    4.50
  -2   8   4   59.19    3.10
   2   8  -4   47.60    4.60
   1  -8  -4   -0.60    1.30
  -1  -8   4    0.00    1.70
  -1  -8   4    1.20    1.80
  -1  -8   4   -0.10    1.60
   1  -8  -4    0.50    1.20
  -1   8   4    1.10    1.60
   1   8  -4    0.90    1.50
  -1   8   4    0.80    0.50
  -1   8   4    0.30    0.90
  -1   8   4    1.40    1.00
   0  -8   4   63.69    4.50
   0  -8  -4   61.89    5.00
   0  -8  -4   76.39    5.10
   0  -8   4   68.39    4.80
   0   8  -4   66.29    4.70
   0   8   4   69.79    3.90
   0   8   4   72.39    4.70
   0   8   4   78.19    4.40
   1  -8   4   49.90    4.20
  -1  -8  -4   57.59    5.00
   1  -8   4   56.89    3.90
  -1   8  -4   59.09    3.00
   1   8   4   44.70    3.90
   1   8   4   65.59    4.50
  -1   8  -4   65.69    4.60
  -2  -8  -4    1.50    1.30
   2  -8   4    2.70    1.80
  -2  -8  -4   -0.50    2.10
   2   8   4    2.00    1.80
  -2   8  -4    1.00    1.50
  -2   8  -4    0.00    1.40
  -2   8  -4    0.10    0.60
   2   8   4    1.30    1.30
   3  -8   4  229.18   10.50
  -3  -8  -4  219.68   12.30
  -3  -8  -4  213.18    9.20
   3   8   4  228.38   11.40
  -3   8  -4  237.08   10.50
   3   8   4  222.98    9.20
   4  -8   4   27.30    2.00
  -4  -8  -4   28.20    3.20
   4  -8   4   32.40    4.30
  -4  -8  -4   24.90    5.30
   4   8   4   31.90    3.00
  -4   8  -4   34.10    4.40
   4   8   4   31.00    4.80
  -5  -8  -4  127.09   10.40
   5  -8   4  126.49    8.20
   5  -8   4  114.19    5.30
   5   8   4  121.39    6.00
   5   8   4  131.99    9.40
  -5   8  -4  145.79    8.50
   6  -8   4   34.10    5.00
  -6  -8  -4   38.30    7.60
  -6   8  -4   44.80    5.80
   6   8   4   50.09    7.10
  -7  -8  -4    0.10    4.60
   7  -8   4   -1.40    3.10
   7   8   4   -0.70    3.60
  -7   8  -4    2.10    3.60
  -8  -8  -4    2.50    5.40
   8  -8   4   -5.90    3.30
   8   8   4   -3.90    4.30
   8   8   4    0.90    4.30
  -9  -9   4  164.48   14.50
  -9  -9   4  156.38   16.50
   9   9  -4  134.79   13.70
  -9   9   4  153.98   13.60
  -8  -9   4   21.70    6.80
  -8  -9   4   25.30    7.00
   8   9  -4   25.60    5.10
  -8   9   4   13.80    5.90
   8   9  -4   29.70    6.60
  -7  -9   4    1.10    4.00
  -7  -9   4    1.10    4.70
  -7   9   4    0.40    4.10
   7   9  -4    5.30    3.50
   7   9  -4    4.10    3.80
   6  -9  -4   16.40    2.70
  -6  -9   4   16.50    5.40
  -6  -9   4   17.10    5.20
   6   9  -4   23.10    4.10
  -6   9   4   24.50    5.60
  -5  -9   4   -0.20    3.10
   5  -9  -4    1.80    1.40
  -5  -9   4    0.70    3.30
   5   9  -4    2.40    2.70
  -5   9   4    2.30    3.10
  -4  -9   4   95.19    8.10
  -4  -9   4  104.59    8.30
   4  -9  -4  105.89    4.40
   4  -9  -4  102.39    4.70
   4   9  -4  122.49    7.10
  -4   9   4  104.69    7.80
  -3  -9   4    1.90    2.40
  -3  -9   4    1.80    2.60
   3  -9  -4    0.70    1.00
   3   9  -4   -1.20    2.00
  -3   9   4    1.60    0.90
  -3   9   4   -0.30    2.10
   2  -9  -4   49.40    3.20
  -2  -9   4   63.09    6.10
  -2  -9   4   61.09    6.00
  -2   9   4   53.19    3.10
  -2   9   4   50.99    2.80
  -2   9   4   58.19    5.90
   2   9  -4   55.69    4.80
   1  -9  -4    3.30    1.90
  -1  -9   4    3.50    2.20
   1  -9  -4    1.90    1.40
  -1  -9   4    1.60    1.90
  -1  -9   4    4.50    2.20
  -1   9   4    2.90    1.90
   1   9  -4    4.60    1.90
  -1   9   4    2.50    1.20
  -1   9   4    1.80    1.10
  -1   9   4    4.10    0.60
   0  -9   4   66.39    4.60
   0  -9   4   57.79    4.80
   0  -9  -4   80.19    5.40
   0   9   4   64.69    4.70
   0   9   4   62.99    3.80
   0   9   4   62.89    4.20
   0   9   4   65.59    4.20
   0   9  -4   72.99    5.10
   1  -9   4   12.00    2.70
  -1  -9  -4   11.30    3.20
   1  -9   4   11.70    2.40
   1   9   4    9.70    2.50
  -1   9  -4   16.40    2.70
  -1   9  -4    8.90    1.30
  -1   9  -4   12.30    2.90
   1   9   4    9.20    2.30
  -2  -9  -4  288.07   14.20
   2  -9   4  295.07   12.60
   2   9   4  303.97   13.40
   2   9   4  310.87   12.10
  -2   9  -4  275.97   12.30
  -2   9  -4  303.67   13.30
  -2   9  -4  297.97   10.20
  -3  -9  -4   82.89    8.70
   3  -9   4   99.19    6.40
   3   9   4   87.19    5.10
  -3   9  -4   80.69    5.90
   3   9   4   82.19    6.60
   4  -9   4   48.20    5.20
  -4  -9  -4   65.39    8.30
  -4   9  -4   43.90    5.30
   4   9   4   52.99    6.50
   4   9   4   56.99    4.00
   5  -9   4    6.10    2.90
  -5  -9  -4    7.40    4.30
   5   9   4    8.60    3.60
   5   9   4    8.10    1.90
  -5   9  -4    2.10    2.80
   6  -9   4    1.80    3.00
  -6  -9  -4   -0.20    4.20
   6   9   4    3.80    3.60
  -6   9  -4    0.80    2.90
   7  -9   4    6.50    3.50
  -7  -9  -4   -1.00    4.90
   7   9   4    8.40    4.80
  -7   9  -4    1.00    4.00
   8  -9   4   12.60    4.50
  -8  -9  -4   10.00    6.00
   8   9   4    1.10    4.70
  -9 -10   4    3.50    6.00
  -9 -10   4    9.20    6.80
  -9  10   4    4.60    5.90
   9  10  -4   -3.80    4.20
  -8 -10   4   10.40    6.00
  -8 -10   4    5.70    5.20
   8  10  -4   -2.30    3.70
   8  10  -4    8.30    4.80
  -8  10   4    4.20    4.60
  -7 -10   4   14.30    6.00
  -7 -10   4   14.10    5.60
  -7  10   4    8.00    4.60
   7  10  -4   10.20    4.90
   7  10  -4    7.90    3.90
  -6 -10   4   -1.80    3.80
  -6 -10   4   -0.80    3.60
  -6  10   4    0.40    3.60
   6  10  -4   -1.80    2.90
  -5 -10   4   99.39    9.10
  -5 -10   4  114.69    9.60
   5 -10  -4  113.09    5.40
  -5  10   4  119.19    9.10
   5  10  -4  118.59    7.80
  -4 -10   4   85.39    8.80
  -4 -10   4   76.69    8.30
   4 -10  -4   81.79    4.10
  -4  10   4   82.39    7.20
   4  10  -4   91.19    6.60
   3 -10  -4   37.70    2.40
  -3 -10   4   43.80    6.00
  -3 -10   4   37.00    5.50
   3  10  -4   39.10    4.60
  -3  10   4   37.90    2.60
  -3  10   4   36.80    5.20
   2 -10  -4    4.20    1.40
  -2 -10   4    2.00    2.40
  -2 -10   4    1.00    2.50
  -2  10   4    6.20    2.60
   2  10  -4    2.90    2.10
  -2  10   4    3.40    1.00
  -2  10   4    3.10    1.10
  -1 -10   4  124.59    7.30
   1 -10  -4  118.29    6.10
   1 -10  -4  121.09    6.90
  -1 -10   4  112.29    7.40
   1  10  -4  114.09    6.90
  -1  10   4  111.59    7.00
  -1  10   4  120.29    5.60
  -1  10   4  120.39    5.50
   0 -10  -4   -1.40    1.80
   0 -10   4    2.60    1.90
   0 -10   4   -0.20    1.70
   0  10   4   -0.20    1.80
   0  10   4   -0.60    1.10
   0  10  -4    1.20    1.80
   0  10   4    0.90    1.30
   1 -10   4   34.20    4.20
  -1 -10  -4   34.80    4.90
   1 -10   4   34.10    3.70
  -1  10  -4   32.10    2.30
  -1  10  -4   39.80    4.30
   1  10   4   34.30    4.10
  -1  10  -4   35.40    4.50
   2 -10   4    8.00    2.70
   2 -10   4    7.90    2.30
  -2 -10  -4    9.00    3.60
   2  10   4    6.90    2.50
  -2  10  -4    4.70    2.50
   2  10   4    5.70    2.10
  -2  10  -4    6.20    0.80
  -2  10  -4    4.00    2.20
  -3 -10  -4   22.70    5.30
   3 -10   4   22.10    3.70
   3  10   4   26.00    4.50
  -3  10  -4   21.40    3.70
   3  10   4   29.30    3.50
   4 -10   4    6.30    3.00
  -4 -10  -4    1.20    3.50
  -4  10  -4    8.80    3.10
   4  10   4    7.10    2.20
   4  10   4    3.80    2.90
  -5 -10  -4   35.40    6.80
   5 -10   4   35.70    4.80
   5  10   4   37.50    3.70
  -5  10  -4   37.00    5.40
   5  10   4   26.70    5.40
  -6 -10  -4   22.70    6.50
   6 -10   4   24.00    4.50
   6  10   4   25.30    5.70
  -6  10  -4   19.80    4.60
  -7 -10  -4    0.00    4.50
   7 -10   4   -0.20    3.30
   7  10   4    3.60    4.20
  -7  10  -4    4.10    4.00
  -8 -10  -4    8.40    6.00
   8 -10   4   -3.80    3.90
   8  10   4    3.70    5.10
  -8 -11   4    0.10    5.20
  -8 -11   4    3.60    4.70
   8  11  -4    3.10    4.50
   8  11  -4   -6.80    3.70
  -8  11   4   -0.10    4.70
  -7 -11   4    1.60    4.40
  -7 -11   4    1.50    4.90
   7  11  -4   -1.70    3.50
   7  11  -4    1.00    3.90
  -7  11   4    8.10    4.60
  -6 -11   4    0.70    4.20
  -6 -11   4   18.70    5.50
   6  11  -4   16.40    5.10
   6  11  -4   10.80    3.90
  -6  11   4   20.70    5.70
  -5 -11   4   46.00    7.30
  -5 -11   4   58.39    8.50
  -5  11   4   46.60    6.80
   5  11  -4   45.20    5.60
  -4 -11   4  254.87   14.40
  -4 -11   4  237.18   14.20
   4  11  -4  281.07   12.80
  -4  11   4  263.97   14.00
  -3 -11   4  132.99    9.10
  -3 -11   4  108.79    8.30
   3  11  -4  108.49    7.40
  -3  11   4  114.99    8.20
  -3  11   4  114.49    5.30
  -2 -11   4    8.30    3.30
  -2 -11   4    7.10    3.40
  -2  11   4    6.70    1.40
   2  11  -4   12.40    3.00
  -2  11   4   12.20    3.50
  -2  11   4    7.30    1.50
  -1 -11   4   82.59    6.60
  -1 -11   4   74.49    5.90
   1 -11  -4   74.69    5.60
  -1  11   4   83.59    6.10
  -1  11   4   65.09    4.20
  -1  11   4   72.89    4.20
   1  11  -4   64.09    5.50
   0 -11   4   43.20    4.70
   0 -11  -4   57.59    5.90
   0 -11   4   37.00    4.70
   0  11   4   50.39    3.90
   0  11   4   49.30    3.40
   0  11  -4   42.20    5.00
   0  11   4   59.09    5.70
  -1 -11  -4   42.00    5.70
   1 -11   4   35.50    4.10
   1 -11   4   28.00    3.90
  -1  11  -4   32.00    4.60
  -1  11  -4   26.40    2.30
  -1  11  -4   38.20    4.50
   1  11   4   39.50    4.50
   1  11   4   39.50    4.40
   2 -11   4  255.67   11.70
  -2 -11  -4  254.27   13.60
   2 -11   4  245.18   10.60
  -2  11  -4  230.28   12.00
   2  11   4  241.18   11.10
   2  11   4  240.28   11.90
  -2  11  -4  253.27   11.60
  -3 -11  -4   69.99    8.10
   3 -11   4   49.40    5.40
   3 -11   4   47.20    4.40
  -3  11  -4   58.29    5.90
   3  11   4   59.39    6.50
   3  11   4   55.89    4.50
   4 -11   4  188.68    9.90
  -4 -11  -4  158.58   11.70
   4  11   4  164.28    8.40
  -4  11  -4  164.18    9.90
   4  11   4  178.08   11.00
   5 -11   4   -1.00    2.50
  -5 -11  -4    6.90    4.70
  -5  11  -4    0.50    2.90
   5  11   4    1.80    3.10
   5  11   4    2.80    2.00
   6 -11   4    6.90    3.30
  -6 -11  -4    1.10    4.30
  -6  11  -4    0.40    3.50
   6  11   4    0.70    3.20
  -7 -11  -4   -3.40    4.90
   7 -11   4   -1.10    3.30
   7  11   4    2.60    4.50
  -7  11  -4    9.00    4.50
  -8 -11  -4   20.10    7.90
   8  11   4   19.00    6.20
  -8 -12   4   82.59   11.80
  -8 -12   4   92.49   12.50
  -8  12   4  104.39   12.20
   8  12  -4   82.59   10.60
   8  12  -4   84.19    8.60
  -7 -12   4    6.10    5.20
  -7 -12   4   24.20    7.30
   7  12  -4   11.90    4.30
  -7  12   4   14.90    5.40
   7  12  -4   16.20    5.30
  -6 -12   4   52.79    8.60
  -6 -12   4   79.39   10.30
  -6  12   4   46.20    7.60
   6  12  -4   63.29    8.90
   6  12  -4   59.39    6.60
  -5 -12   4    5.30    4.00
  -5 -12   4    4.40    3.80
   5  12  -4    3.50    3.50
  -5  12   4    6.50    3.80
   5  12  -4    4.10    3.60
  -4 -12   4  105.79   10.40
  -4 -12   4   82.99    9.40
   4  12  -4   90.99    7.20
  -4  12   4   85.19    8.80
  -3 -12   4   43.70    6.40
  -3 -12   4   48.90    6.70
  -3  12   4   38.30    5.60
   3  12  -4   34.40    4.70
  -2 -12   4  673.63   26.60
  -2 -12   4  689.23   27.40
   2 -12  -4  714.73   25.60
  -2  12   4  674.63   26.60
  -2  12   4  649.14   23.30
  -2  12   4  664.43   22.80
   2  12  -4  642.94   25.60
  -1 -12   4   15.70    3.60
  -1 -12   4   12.40    3.80
   1 -12  -4   13.40    3.30
  -1  12   4   15.30    2.30
  -1  12   4   16.50    3.60
   1  12  -4   13.50    3.50
   0 -12  -4  259.97   13.00
   0 -12   4  279.27   12.40
   0 -12   4  275.07   12.90
   0  12   4  264.17   10.50
   0  12  -4  252.57   12.70
   0  12   4  265.87   12.70
   0  12   4  285.07   11.60
   1 -12   4  114.29    7.50
   1 -12   4  110.39    6.60
  -1 -12  -4  113.49    8.10
  -1  12  -4  117.79    7.30
  -1  12  -4  107.09    4.90
   1  12   4  118.39    7.10
   1  12   4  115.89    7.40
  -1  12  -4  102.39    7.40
  -2 -12  -4    9.50    4.40
   2 -12   4   14.60    3.40
   2 -12   4   15.30    2.80
  -2  12  -4    8.90    3.40
  -2  12  -4   10.30    3.00
   2  12   4    7.10    3.00
   2  12   4   15.50    3.20
  -3 -12  -4   14.30    4.60
   3 -12   4   20.90    3.20
   3 -12   4   15.80    3.50
   3  12   4   17.90    3.30
   3  12   4   16.30    4.10
  -3  12  -4   18.50    4.10
   4 -12   4   34.20    4.80
  -4 -12  -4   39.50    7.20
   4  12   4   32.70    5.40
  -4  12  -4   27.30    4.80
   4  12   4   30.30    4.00
   5 -12   4   12.10    3.70
  -5 -12  -4   16.50    5.80
  -5  12  -4    7.50    4.00
   5  12   4   15.30    4.60
   6 -12   4   93.79    8.10
  -6 -12  -4   89.99   11.80
   6  12   4   86.79    9.80
  -6  12  -4   80.09    8.70
   7 -12   4   10.10    4.60
  -7 -12  -4    2.00    5.40
  -7  12  -4   10.80    4.90
   7  12   4    8.10    5.10
  -8 -13   4   20.20    7.90
  -8 -13   4   18.90    7.50
   8  13  -4   19.60    6.10
  -8  13   4   21.40    6.60
  -7 -13   4    4.40    5.20
  -7 -13   4    3.70    5.10
   7  13  -4    0.50    3.70
  -7  13   4   -1.70    4.70
   7  13  -4    5.50    4.30
  -6 -13   4    9.10    5.70
  -6 -13   4   12.20    6.20
   6  13  -4    6.30    4.40
   6  13  -4    4.40    3.80
  -6  13   4    9.20    5.10
  -5 -13   4    1.40    3.80
  -5 -13   4   -2.50    3.50
  -5  13   4   -3.00    3.70
   5  13  -4    5.80    3.70
   5  13  -4   -4.00    2.70
  -4 -13   4    1.20    3.40
  -4 -13   4    3.50    3.90
  -4  13   4    1.60    3.10
   4  13  -4   -3.00    2.50
   4  13  -4   -5.00    2.20
  -3 -13   4   -5.90    2.60
  -3 -13   4   -0.20    3.20
   3  13  -4    2.40    2.80
  -3  13   4    4.70    3.00
   2 -13  -4   13.10    3.60
  -2 -13   4   17.20    4.30
  -2 -13   4   17.20    4.50
   2  13  -4   13.20    3.60
  -2  13   4   13.90    1.80
  -2  13   4   15.10    4.10
  -1 -13   4  453.15   19.20
  -1 -13   4  435.86   19.90
   1 -13  -4  468.45   19.20
   1  13  -4  432.36   19.00
  -1  13   4  479.25   16.90
  -1  13   4  438.76   19.30
   0 -13   4  169.18   10.60
   0 -13   4  184.48    9.80
   0 -13  -4  192.98   11.00
   0  13   4  205.88    9.10
   0  13  -4  171.98   10.30
   0  13   4  185.18   10.30
   1 -13   4  132.59    8.20
   1 -13   4  136.79    7.50
  -1 -13  -4  125.29    9.10
   1  13   4  133.79    8.30
  -1  13  -4  122.79    8.00
  -1  13  -4  137.39    5.90
   1  13   4  122.89    7.60
  -1  13  -4  128.39    8.60
  -2 -13  -4   -1.90    3.10
   2 -13   4   -0.40    2.40
   2 -13   4    1.00    1.90
  -2  13  -4    0.20    2.50
   2  13   4   -1.80    2.10
   2  13   4    0.00    2.00
   3 -13   4    0.10    2.60
  -3 -13  -4   -3.00    3.20
   3 -13   4   -1.10    1.90
   3  13   4   -1.80    2.20
  -3  13  -4   -1.20    2.90
   3  13   4    0.60    2.00
   4 -13   4    0.10    2.60
  -4 -13  -4    1.00    3.90
   4  13   4   -0.20    2.70
  -4  13  -4   -1.00    3.00
   4  13   4    0.90    2.10
  -5 -13  -4    1.90    4.30
   5 -13   4    3.20    3.30
   5  13   4    0.00    3.40
  -5  13  -4    2.20    3.60
   6 -13   4    0.80    3.50
  -6 -13  -4   17.20    6.10
  -6  13  -4    9.30    4.80
   6  13   4    6.10    4.50
  -7 -13  -4    3.70    5.80
   7  13   4   -2.50    4.20
  -7 -14   4   15.50    6.70
  -7 -14   4   14.60    6.40
  -7  14   4    6.70    5.40
   7  14  -4    7.30    4.20
   7  14  -4    5.70    5.10
  -6 -14   4    0.20    4.80
  -6 -14   4   -2.30    4.50
  -6  14   4    0.30    4.90
   6  14  -4   -1.00    3.00
   6  14  -4    5.60    4.00
  -5 -14   4   -3.00    3.70
  -5 -14   4    3.40    4.30
   5  14  -4   -3.90    3.10
  -5  14   4    0.70    3.90
   5  14  -4    1.20    3.10
  -4 -14   4   -2.40    3.60
  -4 -14   4   -0.20    3.80
  -4  14   4   -2.90    2.90
   4  14  -4    0.90    3.30
   4  14  -4   -2.10    2.70
  -3 -14   4   49.00    7.20
  -3 -14   4   54.39    7.70
   3  14  -4   37.80    5.80
   3  14  -4   56.39    6.40
  -3  14   4   59.69    7.30
  -2 -14   4  201.88   11.50
   2 -14  -4  201.58   10.80
  -2 -14   4  199.88   12.20
   2  14  -4  196.98   10.80
  -2  14   4  184.28   11.40
  -2  14   4  180.78    7.60
   2  14  -4  206.68   11.10
   1 -14  -4    0.50    2.30
  -1 -14   4   -2.30    2.80
  -1 -14   4    0.80    2.70
  -1  14   4   -1.00    1.40
  -1  14   4   -0.50    2.40
   1  14  -4   -0.80    1.80
   1  14  -4    2.10    2.80
   0 -14   4  456.55   18.70
   0 -14  -4  466.85   20.20
   0 -14   4  457.35   20.30
   0  14  -4  414.56   19.30
   0  14  -4  457.75   17.30
   0  14   4  459.05   17.60
   0  14   4  422.66   19.20
  -1 -14  -4  102.09    8.50
   1 -14   4   90.79    6.30
   1 -14   4   93.39    7.10
  -1  14  -4   92.99    4.60
   1  14   4   94.49    7.30
  -1  14  -4   86.29    7.30
  -1  14  -4   92.69    7.50
   1  14   4   88.79    6.40
  -2 -14  -4  208.98   13.40
   2 -14   4  207.48   11.10
   2 -14   4  209.58    9.80
   2  14   4  200.78   11.10
  -2  14  -4  199.78   11.20
   3 -14   4  112.29    8.10
  -3 -14  -4  133.09   12.60
   3  14   4  106.89    8.40
   3  14   4  111.19    7.50
  -3  14  -4  118.89    8.80
  -4 -14  -4   -0.20    3.80
   4 -14   4   -0.40    2.70
   4  14   4    6.20    2.50
  -4  14  -4   -0.30    3.50
   4  14   4    0.00    3.10
   5 -14   4    7.00    3.70
  -5 -14  -4   15.90    6.00
  -5  14  -4    4.50    4.00
   5  14   4    8.30    4.40
  -6 -14  -4    3.90    4.80
   6 -14   4   -1.50    3.80
   6  14   4   -0.10    4.00
  -6  14  -4    1.00    4.60
   7  14   4   20.70    6.40
  -7 -15   4   52.79    9.50
  -7 -15   4   48.80    9.90
   7  15  -4   41.30    8.40
   7  15  -4   43.20    6.40
  -7  15   4   46.00    9.20
  -6 -15   4   17.90    6.30
  -6 -15   4   19.60    7.00
  -6  15   4   30.60    7.20
   6  15  -4   27.50    6.40
   6  15  -4   32.50    5.60
  -5 -15   4   42.00    8.70
  -5 -15   4   42.70    8.20
   5  15  -4   34.10    5.30
  -5  15   4   20.20    5.90
   5  15  -4   44.10    7.30
  -4 -15   4   47.60    7.60
  -4 -15   4   81.89   10.60
  -4  15   4   78.69    9.10
   4  15  -4   58.99    6.90
   4  15  -4   51.49    7.10
   3 -15  -4    4.80    3.50
  -3 -15   4    4.20    3.90
  -3 -15   4    4.40    3.60
   3  15  -4    1.60    2.90
   3  15  -4   10.20    3.90
  -3  15   4    6.10    3.60
  -2 -15   4  129.89   10.70
  -2 -15   4  130.99    9.60
   2 -15  -4  136.29    9.30
   2  15  -4  137.89    9.00
  -2  15   4  147.49   10.00
   2  15  -4  143.29    9.60
   1 -15  -4   57.59    6.80
  -1 -15   4   64.29    7.80
  -1 -15   4   45.40    5.90
   1  15  -4   50.79    6.30
  -1  15   4   47.00    3.80
  -1  15   4   43.30    6.20
   1  15  -4   51.99    5.30
   0 -15   4  163.88    9.70
   0 -15   4  185.08   11.40
   0 -15  -4  168.28   11.00
   0  15   4  155.08   10.20
   0  15  -4  175.48   10.70
   0  15   4  178.78    8.70
   0  15  -4  168.88    8.30
  -1 -15  -4   36.80    6.40
   1 -15   4   28.00    4.30
   1 -15   4   29.20    4.70
  -1  15  -4   38.70    5.60
   1  15   4   36.90    5.40
  -1  15  -4   35.90    5.60
   1  15   4   28.40    4.20
   2 -15   4   83.09    6.70
  -2 -15  -4   75.89    9.70
  -2  15  -4   76.49    7.70
   2  15   4   66.99    6.80
   2  15   4   68.29    7.20
   3 -15   4    4.20    3.00
  -3 -15  -4   12.80    5.20
  -3  15  -4    9.30    4.10
   3  15   4   10.30    3.80
   4 -15   4    0.30    3.10
  -4 -15  -4    5.30    5.20
   4  15   4   10.50    3.20
  -4  15  -4   13.00    4.40
   4  15   4    3.60    3.60
   5 -15   4   68.59    7.40
  -5 -15  -4  105.69   12.60
  -5  15  -4   63.49    8.20
   5  15   4   64.29    8.50
  -6 -15  -4   14.70    6.60
   6  15   4   10.00    5.80
  -6  15  -4    5.30    5.30
  -6 -16   4    9.50    5.90
  -6 -16   4    4.10    5.70
   6  16  -4   10.70    4.80
  -6  16   4    6.10    5.20
   6  16  -4   14.70    4.10
  -5 -16   4    5.10    4.80
  -5 -16   4    4.50    5.40
   5  16  -4    3.80    4.50
  -5  16   4    2.10    4.70
   5  16  -4   -0.80    3.40
  -4 -16   4    7.80    4.40
  -4 -16   4   -0.40    3.80
   4  16  -4    3.10    3.60
   4  16  -4   -0.60    3.30
  -4  16   4    2.70    3.80
   3 -16  -4    3.40    3.60
  -3 -16   4    2.00    3.80
  -3 -16   4    0.10    4.00
   3  16  -4    5.60    3.50
  -3  16   4   -0.90    3.30
   3  16  -4    2.70    3.10
  -2 -16   4  240.28   13.50
   2 -16  -4  249.38   13.20
  -2 -16   4  227.88   14.60
   2  16  -4  224.38   12.90
   2  16  -4  232.18   12.50
  -2  16   4  261.97   14.50
  -1 -16   4   27.00    6.00
   1 -16  -4   16.60    4.40
  -1 -16   4   19.90    4.20
  -1  16   4   19.00    4.70
   1  16  -4   13.00    4.00
   1  16  -4   14.30    3.10
   0 -16   4  189.38   12.50
   0 -16  -4  220.88   12.90
   0 -16   4  192.98   10.90
   0  16  -4  221.08   12.60
   0  16  -4  214.68   12.10
   0  16   4  216.28   10.10
   0  16   4  202.78   12.10
  -1 -16  -4    4.20    3.70
   1  16   4    2.50    3.00
  -1  16  -4    0.40    3.10
   1  16   4   -1.30    2.20
  -1  16  -4    2.30    3.40
  -2 -16  -4    6.30    4.90
   2 -16   4   11.50    3.70
  -2  16  -4    4.60    3.30
   2  16   4    4.40    3.20
   2  16   4    4.40    3.00
  -3 -16  -4    7.30    4.70
   3 -16   4   12.90    3.70
  -3  16  -4    3.60    3.90
   3  16   4    7.00    3.80
   4 -16   4    0.60    3.20
  -4 -16  -4    3.80    4.90
   4  16   4    1.80    4.00
  -4  16  -4   -1.80    3.80
  -5 -16  -4   13.00    6.40
  -5  16  -4   11.50    5.10
   5  16   4    2.20    3.90
  -6  16  -4   12.40    6.00
   6  16   4    4.70    4.80
  -6 -17   4   21.20    7.30
  -6 -17   4   42.10    9.30
  -6  17   4   35.60    8.00
   6  17  -4   23.50    5.40
   6  17  -4   29.30    7.30
  -5 -17   4   15.00    6.20
  -5 -17   4   24.80    6.70
  -5  17   4   12.80    5.30
   5  17  -4   14.40    5.10
   5  17  -4   16.50    4.80
   4 -17  -4    4.80    4.50
  -4 -17   4   15.60    5.50
  -4 -17   4   15.70    6.00
  -4  17   4    9.30    4.80
   4  17  -4    7.60    4.00
   4  17  -4    8.30    4.40
  -3 -17   4   21.90    6.70
  -3 -17   4   22.60    5.80
   3 -17  -4   24.80    5.20
   3  17  -4   17.10    4.60
  -3  17   4   23.60    5.90
   3  17  -4   15.80    4.50
  -2 -17   4    6.20    4.80
   2 -17  -4    9.20    4.10
  -2 -17   4    6.50    4.00
   2  17  -4   13.30    3.70
   2  17  -4   14.10    4.50
  -2  17   4    2.10    3.80
  -1 -17   4   48.40    6.60
   1 -17  -4   40.70    6.70
  -1 -17   4   59.29    8.10
   1  17  -4   49.30    6.10
   1  17  -4   54.59    7.60
  -1  17   4   42.10    6.70
   0 -17  -4   32.20    6.10
   0 -17   4   35.00    7.00
   0  17   4   30.70    5.60
   0  17   4   25.00    4.70
   0  17  -4   29.40    5.70
   0  17  -4   28.20    5.40
   1 -17   4   -6.70    3.50
  -1 -17  -4   -0.80    3.90
  -1  17  -4   -0.20    3.50
   1  17   4   -1.80    3.10
  -1  17  -4    0.30    3.10
   1  17   4    0.00    2.30
  -2 -17  -4   20.20    6.20
   2 -17   4   41.70    5.70
   2  17   4   29.10    4.90
   2  17   4   32.10    5.50
  -2  17  -4   25.60    5.40
  -3 -17  -4    5.90    5.00
   3 -17   4    8.70    3.50
   3  17   4    5.90    3.70
   3  17   4   -1.80    2.90
  -3  17  -4    2.10    4.20
  -4 -17  -4   -0.60    4.80
   4 -17   4    3.40    4.20
  -4  17  -4    6.70    4.70
   4  17   4    5.00    3.90
  -5 -17  -4   13.60    6.30
   5  17   4    6.50    4.70
  -5  17  -4    6.40    5.20
  -5 -18   4    2.10    5.10
  -5 -18   4    8.40    5.90
  -5  18   4    2.20    5.10
   5  18  -4    5.60    4.00
   5  18  -4   -5.30    4.40
  -4 -18   4   64.79   10.50
   4 -18  -4   61.19    7.80
  -4 -18   4   51.29    8.40
   4  18  -4   34.60    6.50
  -4  18   4   52.69    8.30
   4  18  -4   46.40    6.60
  -3 -18   4   39.30    7.40
   3 -18  -4   43.30    7.00
  -3 -18   4   24.00    6.90
   3  18  -4   40.10    6.60
   3  18  -4   42.10    6.60
  -3  18   4   27.50    6.50
  -2 -18   4   -2.60    4.00
   2 -18  -4   -2.00    3.40
   2  18  -4    2.80    3.20
  -2  18   4   -1.20    4.20
   2  18  -4    1.00    3.50
   1 -18  -4   27.20    6.00
  -1 -18   4   35.60    7.40
   1  18  -4   29.60    6.00
  -1  18   4   27.20    5.90
   0 -18   4   -4.20    3.80
   0 -18  -4    7.50    4.30
   0  18  -4   -2.10    3.30
   0  18  -4    3.30    3.70
   0  18   4   -2.30    3.40
   1 -18   4   23.70    6.00
  -1 -18  -4   22.00    6.20
  -1  18  -4   24.80    5.60
   1  18   4   17.70    3.70
   1  18   4   16.80    5.10
  -2 -18  -4   15.10    6.20
   2  18   4   10.80    4.00
   2  18   4   13.30    4.80
  -2  18  -4   16.80    4.80
  -3 -18  -4   29.00    7.50
   3 -18   4   40.60    5.90
  -3  18  -4   28.10    6.10
   3  18   4   27.40    5.20
   3  18   4   21.70    5.30
  -4 -18  -4   15.50    6.50
  -4  18  -4   10.70    5.30
   4  18   4   12.10    4.60
  -4 -19   4   33.30    8.80
   4 -19  -4   20.20    5.80
  -4 -19   4   19.80   10.50
  -4  19   4   29.20    7.40
   4  19  -4   18.50    5.30
   4  19  -4   13.10    4.90
   3 -19  -4   12.00    5.10
  -3 -19   4    9.50    5.20
   3  19  -4   11.20    4.80
   3  19  -4    8.40    4.90
  -3  19   4    9.30    5.20
  -2 -19   4   22.80    6.80
   2 -19  -4   22.60    5.90
   2  19  -4   14.50    4.80
  -2  19   4   22.10    6.00
   1 -19  -4   21.30    6.40
  -1 -19   4   26.80    6.50
   1  19  -4   10.30    4.80
   1  19  -4   25.80    5.90
  -1  19   4   23.50    5.90
   0 -19  -4   54.29    8.40
   0 -19   4   57.09    8.90
   0  19   4   54.39    7.70
   0  19  -4   67.29    8.80
   0  19  -4   48.80    7.50
   1 -19   4   25.00    6.20
  -1 -19  -4   33.00    7.10
  -1  19  -4   21.80    5.70
   1  19   4   21.00    5.30
   2 -19   4   80.89    9.90
  -2 -19  -4   64.59    9.90
   2  19   4   60.09    8.70
  -2  19  -4   74.49    8.90
   2  19   4   59.69    8.00
  -3 -19  -4   45.50    8.90
  -3  19  -4   33.10    7.00
   3  19   4   14.20    4.90
   3  19   4   22.10    5.50
   3  20  -4    5.70    4.40
  -3  20   4    6.60    5.10
   2 -20  -4   15.50    5.40
  -2 -20   4   10.20    6.20
  -2  20   4    5.70    4.90
   2  20  -4   18.60    5.50
   1 -20  -4   -5.30    4.40
  -1 -20   4   -3.30    4.50
   1  20  -4   -0.60    3.70
  -1  20   4   -0.90    4.20
   1  20  -4    1.70    4.00
   0 -20   4   12.30    5.70
   0 -20  -4    7.40    5.10
   0  20   4    3.50    4.60
   0  20  -4    6.20    4.50
  -1 -20  -4    7.10    5.20
   1 -20   4    2.30    5.10
  -1  20  -4    6.30    4.50
   1  20   4   -0.30    4.30
  -2 -20  -4    1.70    5.20
   2 -20   4   -2.60    4.80
  -2  20  -4   10.50    5.00
   2  20   4   -2.60    3.70
  10   0  -5    2.30    4.10
  10   0  -5   -2.00    3.80
  10   0  -5    1.40    4.70
   9   0  -5    5.80    4.20
  -9   0   5    4.60    4.40
   9   0  -5    6.20    4.70
   9   0  -5   -2.30    3.00
  -8   0   5    1.60    3.80
  -8   0   5   -0.50    3.80
   8   0  -5    0.10    3.00
   7   0  -5    6.70    3.30
  -7   0   5    2.00    3.40
  -7   0   5   -0.40    3.30
  -6   0   5   -0.10    2.60
  -6   0   5    2.50    2.90
   6   0  -5    1.30    2.70
  -6   0   5    1.10    3.00
   5   0  -5  173.58    9.60
  -5   0   5  180.88   10.10
  -5   0   5  170.58    9.80
  -5   0   5  191.48    9.80
  -4   0   5   -1.20    1.80
   4   0  -5   -1.00    1.50
  -4   0   5   -5.00    1.80
  -4   0   5    0.30    1.70
   3   0  -5   87.79    5.10
  -3   0   5   85.29    5.60
   3   0  -5   84.09    4.50
  -3   0   5   90.69    5.60
  -3   0   5   86.39    4.80
   2   0  -5    0.70    0.70
  -2   0   5   -1.60    1.20
   2   0  -5   -0.10    1.30
   2   0  -5    1.30    1.30
   2   0  -5    0.40    0.90
  -2   0   5    0.10    0.90
  -2   0   5   -2.30    1.00
   2   0  -5   -0.20    1.10
   2   0  -5   -0.50    1.20
  -1   0   5   27.30    2.60
   1   0  -5   34.50    2.80
  -1   0   5   29.90    2.00
   1   0  -5   26.20    2.30
  -1   0   5   26.10    2.30
   1   0  -5   28.70    2.30
  -1   0   5   27.50    2.60
   1   0  -5   28.80    2.00
   0   0  -5   -1.10    0.60
   0   0   5    0.00    0.90
   0   0  -5    0.50    0.90
   0   0  -5    1.30    1.00
   0   0   5    1.00    0.90
   0   0   5    0.80    0.90
   0   0  -5    0.00    1.00
   0   0   5   -0.20    0.80
   1   0   5 1634.04   52.99
   1   0   5 1620.94   53.99
  -1   0  -5 1665.93   54.19
  -1   0  -5 1638.14   54.59
   1   0   5 1631.24   54.69
  -1   0  -5 1700.33   52.89
   1   0   5 1604.34   54.39
   2   0   5    1.00    0.60
  -2   0  -5    1.00    1.20
   2   0   5    1.00    1.20
   2   0   5   -0.40    1.70
   2   0   5    0.00    0.40
   2   0   5    2.00    1.60
   3   0   5  674.13   22.80
   3   0   5  693.73   22.30
   3   0   5  654.63   24.30
   3   0   5  686.73   25.50
  -3   0  -5  684.43   26.20
   4   0   5   -0.70    1.10
   4   0   5    0.60    1.80
   4   0   5    0.40    1.60
   4   0   5   -0.60    0.80
   5   0   5   10.40    2.10
   5   0   5    4.30    2.30
   5   0   5    9.50    1.60
   5   0   5   12.10    3.30
   6   0   5   -0.90    2.60
   6   0   5   -0.30    2.30
   6   0   5    1.80    1.70
   7   0   5  212.68   11.90
   7   0   5  204.18   13.10
   8   0   5    6.10    4.40
   8   0   5   -0.90    3.40
   9   0   5   27.10    6.60
   9   0   5   38.70    6.50
  10  -1  -5   18.70    5.90
  10  -1  -5   12.10    4.70
  10  -1  -5   14.40    5.40
  10   1  -5   11.40    5.40
  10   1  -5    8.60    4.40
  10   1  -5    7.20    4.60
   9  -1  -5    6.60    4.30
   9  -1  -5   10.10    4.00
  -9  -1   5    1.90    4.70
  -9  -1   5    1.30    5.10
   9  -1  -5   -3.50    3.20
   9   1  -5   -1.70    3.40
   9   1  -5    7.00    4.10
   8  -1  -5   96.69    8.20
  -8  -1   5   80.79    9.50
  -8  -1   5  115.39    9.80
   8  -1  -5  106.99    8.60
   8   1  -5   82.09    8.50
  -8   1   5   96.39   10.30
  -7  -1   5  108.09    9.30
   7  -1  -5  123.09    8.80
  -7  -1   5  121.39    9.40
  -7   1   5   95.59    9.40
   7   1  -5   88.79    8.00
  -7   1   5  101.49    8.70
  -7   1   5  113.19    9.00
  -6  -1   5  165.18   10.30
  -6  -1   5  132.49    9.50
  -6   1   5  162.18   10.40
   6   1  -5  161.58    9.80
  -6   1   5  164.58    9.80
  -6   1   5  162.58   10.00
  -5  -1   5  120.09    7.80
  -5  -1   5  120.19    8.20
  -5  -1   5  114.69    8.10
  -5   1   5  122.89    7.90
  -5   1   5  126.79    7.60
  -5   1   5  122.99    8.10
   5   1  -5  131.49    7.80
  -4  -1   5 1177.38   42.80
   4  -1  -5 1227.08   41.60
  -4  -1   5 1211.08   42.30
  -4  -1   5 1224.38   42.90
  -4   1   5 1132.29   42.70
  -4   1   5 1215.58   41.80
   4   1  -5 1347.67   43.40
   4   1  -5 1190.98   42.40
  -4   1   5 1226.78   42.50
  -3  -1   5   35.00    4.00
  -3  -1   5   42.30    4.40
   3  -1  -5   38.50    2.90
   3  -1  -5   36.30    3.30
  -3  -1   5   38.00    3.30
   3   1  -5   45.00    3.10
   3   1  -5   38.20    3.00
  -3   1   5   38.30    3.00
  -3   1   5   28.70    3.70
   3   1  -5   41.30    4.10
  -3   1   5   35.40    3.70
  -2  -1   5   17.60    2.00
   2  -1  -5   18.90    1.40
   2  -1  -5   23.00    2.70
   2  -1  -5   21.90    2.30
  -2  -1   5   18.80    2.70
  -2  -1   5   19.50    2.70
   2  -1  -5   21.50    1.70
   2  -1  -5   18.90    2.20
   2   1  -5   24.90    2.80
  -2   1   5   18.20    2.60
   2   1  -5   23.90    2.80
  -2   1   5   19.00    1.60
  -2   1   5   19.70    2.40
   2   1  -5   17.50    1.90
   2   1  -5   22.00    2.80
   2   1  -5   20.60    1.90
   1  -1  -5  225.48    8.80
  -1  -1   5  228.98    9.00
  -1  -1   5  227.48    9.10
   1  -1  -5  230.68    8.30
   1  -1  -5  233.98    8.90
  -1  -1   5  239.18    9.10
  -1  -1   5  232.68    8.70
  -1   1   5  236.58    8.20
   1   1  -5  224.38    9.00
   1   1  -5  224.58    8.90
  -1   1   5  225.68    9.10
   1   1  -5  228.58    8.60
   1   1  -5  221.58    8.80
  -1   1   5  234.48    8.90
   0  -1  -5    7.00    1.30
   0  -1   5    7.60    1.40
   0  -1   5    7.60    1.40
   0  -1  -5    8.60    1.50
   0  -1  -5    9.40    1.50
   0  -1  -5    8.70    1.10
   0  -1   5    7.40    1.40
   0   1   5    6.10    1.40
   0   1   5    5.80    1.20
   0   1  -5    8.10    1.50
   0   1  -5    8.50    1.20
   0   1   5    7.40    1.20
   0   1   5    5.50    1.30
   0   1  -5    7.80    1.30
   0   1  -5    6.50    1.30
  -1  -1  -5 1262.87   39.80
  -1  -1  -5 1257.67   41.50
  -1  -1  -5 1221.78   41.80
   1  -1   5 1229.28   41.10
   1  -1   5 1229.58   41.60
  -1  -1  -5 1228.18   41.80
   1  -1   5 1227.78   40.30
   1   1   5 1212.18   41.60
  -1   1  -5 1280.67   40.30
   1   1   5 1223.38   41.30
  -1   1  -5 1239.68   41.80
   1   1   5 1234.68   41.90
   1   1   5 1247.78   40.00
  -1   1  -5 1255.67   41.20
  -2  -1  -5   39.30    4.30
   2  -1   5   28.70    1.90
   2  -1   5   30.60    2.70
   2  -1   5   29.90    3.40
   2   1   5   37.60    4.10
   2   1   5   22.90    3.10
   2   1   5   29.00    3.20
  -2   1  -5   32.40    3.10
   2   1   5   31.20    1.90
   3  -1   5    6.40    1.10
   3  -1   5    6.30    1.10
   3  -1   5    6.80    2.20
  -3  -1  -5    4.60    2.40
   3  -1   5    3.20    1.60
   3   1   5    6.70    2.30
   3   1   5    7.50    0.70
   3   1   5    6.10    1.30
   3   1   5    8.30    2.20
   3   1   5    8.00    0.80
   4  -1   5  267.57   12.90
   4  -1   5  294.57   12.20
   4  -1   5  281.67   10.40
  -4  -1  -5  272.77   14.00
   4  -1   5  285.47   10.60
   4   1   5  271.57   10.90
   4   1   5  286.47    9.80
   4   1   5  275.37   13.30
   4   1   5  300.07   12.80
   4   1   5  272.17   10.00
   5  -1   5  159.58    6.80
   5  -1   5  159.58    7.20
  -5  -1  -5  151.88   10.60
   5  -1   5  156.48    8.60
   5  -1   5  141.89    9.30
   5   1   5  162.58   10.00
   5   1   5  159.88    6.30
   5   1   5  149.19    6.50
   5   1   5  144.09    7.90
   5   1   5  160.78    9.20
  -6  -1  -5   -1.20    3.30
   6  -1   5    1.20    2.50
   6  -1   5   -1.60    2.50
   6   1   5   -1.20    1.30
   6   1   5   -1.50    2.70
   6   1   5   -0.30    2.80
   7  -1   5   -2.10    2.30
   7  -1   5   -1.70    3.00
   7   1   5    4.90    3.60
   7   1   5    2.10    3.40
   8  -1   5    0.40    3.50
   8  -1   5   -0.10    3.50
   8   1   5   -4.40    3.90
   8   1   5    5.70    4.00
   9  -1   5   32.70    6.90
   9  -1   5   27.00    6.10
   9   1   5   20.20    6.00
   9   1   5   29.90    7.10
 -10  -2   5    7.10    6.30
  10  -2  -5    3.00    5.10
  10  -2  -5    5.70    5.00
  10   2  -5    8.60    5.20
  10   2  -5    1.60    4.60
  10   2  -5   11.60    4.50
   9  -2  -5   37.30    6.00
  -9  -2   5   23.20    6.60
  -9  -2   5   35.60    7.40
   9  -2  -5   30.50    6.00
   9  -2  -5   31.20    6.20
   9   2  -5   31.60    6.00
   9   2  -5   34.40    6.50
   8  -2  -5   75.79    7.50
  -8  -2   5   66.29    8.60
  -8  -2   5   73.99    9.70
   8  -2  -5   58.59    7.40
   8   2  -5   65.99    7.40
  -8   2   5   68.19    8.60
  -8   2   5   61.19    8.00
  -7  -2   5    3.70    3.70
   7  -2  -5    5.80    3.00
  -7  -2   5    5.80    3.90
  -7   2   5    9.00    3.90
   7   2  -5    8.20    3.70
  -7   2   5    7.40    3.60
  -6  -2   5  736.53   29.80
  -6  -2   5  708.43   30.00
  -6   2   5  730.63   29.70
  -6   2   5  804.02   29.50
   6   2  -5  767.22   29.00
  -5  -2   5    8.30    3.00
  -5  -2   5    7.50    3.10
   5   2  -5   10.10    2.80
  -5   2   5    7.40    2.60
  -5   2   5    9.00    3.10
  -4  -2   5  274.77   13.00
   4  -2  -5  298.57   11.90
  -4  -2   5  270.37   12.50
  -4   2   5  291.27   12.30
  -4   2   5  269.37   12.80
   4   2  -5  294.57   12.60
   3  -2  -5    1.40    1.50
  -3  -2   5   -0.60    1.90
   3  -2  -5   -0.10    1.20
   3  -2  -5    1.90    1.10
  -3  -2   5    2.90    1.80
  -3   2   5    0.60    1.50
   3   2  -5    0.80    1.40
   3   2  -5    0.50    1.40
   3   2  -5    2.10    1.80
  -3   2   5   -0.30    1.70
   2  -2  -5  706.63   25.80
  -2  -2   5  704.63   26.00
  -2  -2   5  749.92   25.30
   2  -2  -5  724.53   25.10
   2  -2  -5  770.02   24.90
   2  -2  -5  752.22   24.20
  -2  -2   5  745.73   26.10
   2  -2  -5  752.22   24.10
   2   2  -5  714.03   25.80
  -2   2   5  744.63   25.20
  -2   2   5  727.63   26.20
   2   2  -5  752.62   26.10
   2   2  -5  756.42   25.40
   2   2  -5  734.23   25.70
  -1  -2   5    2.40    1.30
   1  -2  -5    0.70    1.00
  -1  -2   5    1.10    1.20
  -1  -2   5    0.10    1.40
   1  -2  -5   -0.20    0.90
   1  -2  -5   -0.30    0.60
   1   2  -5   -0.40    1.20
   1   2  -5   -2.00    0.80
  -1   2   5    0.90    1.00
  -1   2   5    0.60    0.60
   1   2  -5    0.60    1.00
  -1   2   5    0.80    1.10
   1   2  -5    1.50    1.10
   0  -2   5 1105.79   36.90
   0  -2   5 1106.29   36.60
   0  -2   5 1065.69   36.60
   0  -2  -5 1109.19   36.20
   0  -2  -5 1070.69   36.80
   0  -2  -5 1130.89   36.70
   0  -2  -5 1087.49   36.50
   0   2  -5 1088.39   36.40
   0   2  -5 1089.79   36.60
   0   2   5 1105.59   36.60
   0   2   5 1099.99   36.50
   0   2  -5 1147.69   37.00
   0   2   5 1145.19   36.90
   0   2   5 1106.39   36.40
  -1  -2  -5  180.88    7.80
   1  -2   5  178.88    7.20
  -1  -2  -5  191.58    8.10
   1  -2   5  180.48    6.90
   1  -2   5  170.18    7.70
   1   2   5  173.98    7.90
   1   2   5  180.88    6.50
   1   2   5  176.88    7.80
  -1   2  -5  181.58    7.20
  -1   2  -5  175.88    6.90
   1   2   5  174.58    7.60
  -1   2  -5  183.28    7.90
   2  -2   5  833.62   28.20
   2  -2   5  841.72   27.50
  -2  -2  -5  830.32   30.00
   2  -2   5  815.32   29.20
   2   2   5  825.52   29.00
  -2   2  -5  843.12   28.50
   2   2   5  815.32   29.50
  -2   2  -5  822.42   27.10
   3  -2   5  266.17   10.50
   3  -2   5  244.58   11.50
   3  -2   5  258.37    9.10
  -3  -2  -5  235.78   12.10
   3  -2   5  255.27    9.50
   3   2   5  237.28   11.70
   3   2   5  255.07    9.80
   3   2   5  263.77   11.30
  -3   2  -5  257.87    9.50
   4  -2   5    9.30    1.50
   4  -2   5    9.40    2.80
   4  -2   5    8.90    1.60
   4  -2   5    6.60    2.00
  -4  -2  -5    6.40    3.40
   4   2   5    7.00    0.90
   4   2   5    6.50    1.80
   4   2   5    2.00    2.10
  -4   2  -5    2.60    1.50
   4   2   5    6.80    2.60
   5  -2   5   15.60    2.30
  -5  -2  -5   16.50    4.60
   5  -2   5   15.10    3.60
   5  -2   5    8.90    2.60
   5   2   5   14.80    1.60
   5   2   5    6.70    3.20
   5   2   5    8.70    3.00
   6  -2   5   96.79    8.20
   6  -2   5   86.89    6.60
  -6  -2  -5   85.39    9.70
   6   2   5  102.59    8.60
   6   2   5   75.29    7.70
   6   2   5   88.99    4.50
   7  -2   5   -2.50    2.60
   7  -2   5    4.70    3.40
  -7  -2  -5    5.10    4.40
   7   2   5    0.60    3.50
   7   2   5    1.90    3.90
   8  -2   5   29.00    5.10
   8  -2   5   30.40    6.20
   8   2   5   36.20    6.50
   8   2   5   27.80    5.60
   9  -2   5   10.00    5.40
   9   2   5   14.90    6.60
   9   2   5   13.70    5.30
  10  -3  -5   11.50    4.90
 -10  -3   5   10.80    6.50
  10   3  -5    1.70    4.30
  10   3  -5   10.00    5.10
  -9  -3   5   -4.00    4.00
  -9  -3   5    7.10    5.60
   9  -3  -5    4.60    3.70
   9  -3  -5   -0.70    3.30
   9  -3  -5   -4.00    3.40
  -9   3   5    0.20    5.20
   9   3  -5    6.40    3.90
   9   3  -5    1.60    4.30
  -8  -3   5   26.50    6.50
   8  -3  -5   36.30    5.30
  -8  -3   5   38.00    7.60
   8   3  -5   26.50    5.30
  -8   3   5   31.40    6.40
  -7  -3   5   -0.20    3.40
   7  -3  -5    0.90    2.30
  -7  -3   5    2.40    3.70
  -7   3   5   -4.50    2.90
  -7   3   5    3.90    3.30
   7   3  -5    3.20    3.10
  -6  -3   5  101.19    8.60
  -6  -3   5  114.89    9.20
   6  -3  -5  117.79    7.10
  -6   3   5  112.99    7.90
  -6   3   5  129.09    9.20
   6   3  -5  113.69    7.80
  -5  -3   5    1.70    2.70
  -5  -3   5    4.20    2.80
  -5   3   5    8.10    2.70
  -5   3   5   -0.20    2.50
   5   3  -5    4.90    2.40
  -4  -3   5    9.80    2.90
   4  -3  -5    9.40    2.10
   4  -3  -5    7.60    2.00
  -4  -3   5    9.80    3.20
   4   3  -5    6.50    2.30
  -4   3   5    9.60    2.30
  -4   3   5   14.10    3.10
  -3  -3   5  165.28    7.80
  -3  -3   5  159.18    8.50
   3  -3  -5  158.88    6.80
   3  -3  -5  170.48    6.80
   3  -3  -5  154.08    6.80
   3   3  -5  149.09    7.10
  -3   3   5  138.39    7.90
  -3   3   5  151.78    7.10
   3   3  -5  156.08    7.70
   2  -3  -5  231.18    7.40
  -2  -3   5  207.48    9.60
  -2  -3   5  232.48    9.70
  -2  -3   5  218.58    9.10
   2  -3  -5  222.48    8.00
   2   3  -5  231.38    9.20
  -2   3   5  214.08    8.80
   2   3  -5  236.88    9.80
   2   3  -5  218.48    9.40
  -2   3   5  217.08    8.50
   2   3  -5  221.98    9.40
  -2   3   5  217.88    9.70
  -1  -3   5  205.88    8.50
   1  -3  -5  192.98    7.80
   1  -3  -5  197.48    6.90
  -1  -3   5  206.48    8.30
   1  -3  -5  194.38    8.00
  -1  -3   5  208.68    8.40
  -1   3   5  199.38    6.90
   1   3  -5  204.28    8.20
   1   3  -5  189.98    8.00
  -1   3   5  194.08    8.20
  -1   3   5  186.28    7.80
   1   3  -5  198.58    8.10
   0  -3   5  403.66   14.50
   0  -3  -5  407.16   14.50
   0  -3  -5  410.16   14.80
   0  -3   5  414.36   14.90
   0  -3   5  398.86   14.50
   0  -3  -5  406.06   14.20
   0   3   5  392.06   14.60
   0   3  -5  402.56   14.80
   0   3   5  403.46   14.40
   0   3  -5  402.26   14.40
   0   3   5  410.96   14.40
   0   3  -5  405.76   14.40
   0   3   5  421.36   14.30
  -1  -3  -5   52.89    4.00
  -1  -3  -5   51.39    3.70
   1  -3   5   61.79    3.30
   1  -3   5   54.09    3.80
  -1  -3  -5   52.49    2.40
   1  -3   5   49.00    3.10
  -1   3  -5   56.09    3.20
   1   3   5   56.59    2.90
   1   3   5   50.89    3.80
   1   3   5   59.19    3.70
  -1   3  -5   52.39    3.80
  -1   3  -5   53.29    3.10
   1   3   5   50.19    3.80
   2  -3   5 2765.32   89.29
   2  -3   5 2793.32   90.89
  -2  -3  -5 2713.13   91.59
   2  -3   5 2846.62   89.59
   2   3   5 2620.04   91.09
   2   3   5 2741.23   90.79
  -2   3  -5 2785.62   89.79
  -2   3  -5 2832.62   88.99
  -2   3  -5 2733.33   89.49
   3  -3   5   90.89    4.80
   3  -3   5   81.19    5.70
   3  -3   5   91.69    4.00
   3  -3   5   85.89    4.40
  -3  -3  -5   88.79    6.60
  -3   3  -5  100.69    4.60
  -3   3  -5   91.19    5.10
   3   3   5   92.59    6.40
   3   3   5   88.59    5.80
  -4  -3  -5  124.59    8.70
   4  -3   5  126.29    6.40
   4  -3   5  106.09    7.40
   4  -3   5  128.99    5.50
   4  -3   5  121.29    5.80
   4   3   5  122.59    4.40
   4   3   5  116.49    6.30
   4   3   5  120.79    7.60
  -4   3  -5  124.09    6.00
   4   3   5  124.69    8.20
  -5  -3  -5   52.49    7.10
   5  -3   5   44.10    5.50
   5  -3   5   58.39    4.60
   5   3   5   43.30    5.50
   5   3   5   45.00    2.60
  -5   3  -5   49.20    4.10
   5   3   5   49.40    6.10
  -6  -3  -5   18.00    5.80
   6  -3   5   23.10    4.70
   6  -3   5   21.80    3.60
   6   3   5   24.70    5.20
   6   3   5   21.10    4.50
  -7  -3  -5   49.30    8.00
   7  -3   5   43.10    6.40
   7  -3   5   56.09    5.90
   7   3   5   47.80    7.00
   7   3   5   40.90    6.80
   8  -3   5    9.30    3.80
   8  -3   5    5.30    4.40
  -8  -3  -5    5.20    6.20
   8   3   5    2.30    4.00
   8   3   5    2.90    4.70
   9  -3   5    0.20    4.70
   9   3   5    7.90    5.10
   9   3   5    4.10    5.40
 -10  -4   5   -0.70    4.90
  10  -4  -5    1.00    4.40
 -10  -4   5   -7.40    5.30
  10   4  -5   -2.40    6.00
  10   4  -5    0.90    4.60
   9  -4  -5    4.40    4.60
  -9  -4   5    5.80    5.30
  -9  -4   5   16.30    5.90
  -9   4   5    1.30    5.10
   9   4  -5    8.30    5.20
   9   4  -5    4.40    3.70
   8  -4  -5    8.30    3.30
  -8  -4   5    8.70    4.80
  -8  -4   5    8.30    5.20
  -8   4   5    7.90    5.30
   8   4  -5    8.70    3.60
  -7  -4   5    5.70    3.90
  -7  -4   5    1.70    3.70
   7  -4  -5    0.10    2.20
   7   4  -5    1.70    2.90
  -7   4   5    1.00    3.30
  -6  -4   5   93.69    7.90
  -6  -4   5   92.19    8.20
   6  -4  -5   93.59    6.10
  -6   4   5  105.59    7.20
  -6   4   5   96.09    9.10
   6   4  -5   87.99    7.10
  -5  -4   5  526.35   23.40
   5  -4  -5  584.64   20.60
  -5  -4   5  574.64   23.30
   5   4  -5  535.05   21.80
  -5   4   5  577.04   21.70
  -5   4   5  584.04   23.40
   4  -4  -5  496.55   17.80
   4  -4  -5  482.65   18.50
  -4  -4   5  462.75   20.10
   4  -4  -5  515.35   17.20
   4  -4  -5  461.75   17.60
  -4  -4   5  481.15   19.70
   4   4  -5  518.85   19.20
  -4   4   5  466.95   19.80
  -4   4   5  497.55   18.30
  -3  -4   5  634.24   23.80
   3  -4  -5  634.64   22.30
   3  -4  -5  659.63   22.60
   3  -4  -5  667.23   22.10
   3  -4  -5  658.23   21.30
  -3  -4   5  648.54   24.60
  -3   4   5  609.94   24.10
   3   4  -5  626.64   23.50
  -3   4   5  671.33   22.60
  -2  -4   5  241.88   11.10
   2  -4  -5  261.87    9.80
  -2  -4   5  246.68   10.60
  -2   4   5  279.27   11.30
  -2   4   5  265.17    9.50
   2   4  -5  262.87   10.70
  -2   4   5  261.47   10.00
  -1  -4   5  175.38    7.70
  -1  -4   5  162.98    7.50
   1  -4  -5  177.58    7.30
   1  -4  -5  169.78    7.00
  -1  -4   5  163.68    7.60
   1  -4  -5  174.78    6.50
   1   4  -5  168.08    7.50
   1   4  -5  168.78    7.40
  -1   4   5  176.78    6.10
  -1   4   5  165.28    7.50
   1   4  -5  171.78    7.50
  -1   4   5  172.38    7.00
   0  -4  -5  724.43   24.20
   0  -4  -5  687.93   24.30
   0  -4   5  683.63   24.10
   0  -4   5  692.33   24.40
   0   4   5  698.53   23.80
   0   4  -5  688.63   24.40
   0   4   5  682.53   23.90
   0   4   5  713.53   24.20
   0   4  -5  701.63   23.90
   0   4   5  756.72   24.20
   0   4  -5  680.53   24.10
  -1  -4  -5   33.90    3.70
   1  -4   5   25.20    2.90
   1  -4   5   31.90    2.50
   1  -4   5   32.60    2.70
  -1  -4  -5   31.60    1.90
   1   4   5   33.90    3.30
   1   4   5   31.80    2.40
   1   4   5   34.20    3.50
  -1   4  -5   27.40    2.80
  -1   4  -5   32.10    2.30
  -2  -4  -5   22.90    3.80
  -2  -4  -5   30.80    1.60
   2  -4   5   28.10    3.30
   2  -4   5   27.80    2.70
   2  -4   5   31.30    2.40
  -2   4  -5   28.00    2.40
  -2   4  -5   30.30    2.40
  -2   4  -5   29.50    2.90
   2   4   5   28.60    3.40
   3  -4   5  308.27   11.40
   3  -4   5  287.37   12.70
  -3  -4  -5  291.87   13.90
   3  -4   5  286.47   11.40
   3   4   5  291.37   12.90
  -3   4  -5  300.37   11.70
  -3   4  -5  299.47   11.30
   4  -4   5    2.90    2.30
   4  -4   5    1.50    1.50
   4  -4   5    1.10    1.20
  -4  -4  -5    3.80    3.00
   4   4   5   -2.30    1.70
  -4   4  -5    1.00    1.50
   4   4   5    1.70    0.60
   5  -4   5  118.29    8.20
  -5  -4  -5  112.79    9.80
   5  -4   5  133.79    6.90
  -5   4  -5  125.29    6.90
   5   4   5  124.89    4.90
   5   4   5  111.49    8.20
   5   4   5  116.59    9.00
   6  -4   5   20.40    4.70
   6  -4   5   17.60    3.20
  -6  -4  -5   22.10    5.70
  -6   4  -5   19.20    3.50
   6   4   5   27.10    5.40
   6   4   5   30.70    5.50
   7  -4   5   -3.80    3.30
  -7  -4  -5    1.70    4.20
   7  -4   5   -1.30    2.10
   7   4   5    3.30    3.70
   7   4   5   -1.50    3.20
   8  -4   5   19.30    5.50
  -8  -4  -5   32.30    7.80
   8   4   5   36.30    7.30
   8   4   5   31.50    6.80
   9  -4   5   12.50    5.00
   9   4   5    9.60    5.20
   9   4   5   16.90    6.30
 -10  -5   5   10.50    7.10
 -10  -5   5    8.40    6.30
  10  -5  -5   17.70    5.80
  10   5  -5   14.80    6.40
 -10   5   5   17.80    7.30
  -9  -5   5    1.90    5.00
  -9  -5   5    5.80    5.20
   9   5  -5    6.20    5.10
  -9   5   5    7.90    4.90
   9   5  -5   10.40    4.60
   8  -5  -5    1.40    2.90
  -8  -5   5    6.50    4.80
   8  -5  -5    2.40    2.60
  -8  -5   5    5.20    4.40
  -8   5   5   -0.50    4.40
   8   5  -5    0.20    3.30
   7  -5  -5  328.27   14.40
  -7  -5   5  333.97   18.10
  -7  -5   5  346.17   18.60
  -7   5   5  338.37   17.50
  -6  -5   5  635.24   26.20
   6  -5  -5  590.34   22.10
  -6  -5   5  581.74   26.00
  -6   5   5  625.14   23.60
   6   5  -5  619.54   23.90
  -6   5   5  556.04   25.00
   5  -5  -5  455.65   16.20
  -5  -5   5  417.96   19.20
  -5  -5   5  424.46   19.80
  -5   5   5  433.66   19.20
   5   5  -5  435.46   17.90
  -5   5   5  453.75   17.40
   4  -5  -5  755.42   24.70
  -4  -5   5  734.13   28.00
   4  -5  -5  742.93   25.40
  -4  -5   5  708.13   28.50
   4  -5  -5  710.73   26.40
   4  -5  -5  723.83   25.30
  -4   5   5  777.72   26.00
  -4   5   5  723.53   28.00
   4   5  -5  721.23   26.80
   3  -5  -5    7.10    1.80
  -3  -5   5   12.50    2.70
  -3  -5   5    3.60    2.30
   3  -5  -5    7.10    1.30
   3  -5  -5    6.50    1.40
   3   5  -5    9.80    2.50
  -3   5   5    7.40    1.50
  -3   5   5    4.30    2.20
  -2  -5   5    2.10    1.70
   2  -5  -5    5.70    1.30
  -2  -5   5    4.90    2.40
   2   5  -5    9.00    2.20
  -2   5   5    6.60    1.10
  -2   5   5    7.70    2.20
  -2   5   5    8.70    1.70
  -1  -5   5    5.50    1.80
   1  -5  -5    4.40    1.30
   1  -5  -5    4.20    1.70
   1  -5  -5    6.40    1.50
  -1  -5   5    5.60    2.20
  -1   5   5    6.90    1.90
   1   5  -5   10.50    2.50
   1   5  -5    6.70    1.90
  -1   5   5    4.20    0.80
  -1   5   5    5.20    1.30
   0  -5  -5   85.09    4.30
   0  -5   5   81.19    4.90
   0  -5   5   77.89    4.90
   0  -5  -5   82.29    4.60
   0  -5  -5   85.49    4.70
   0   5   5   87.59    4.60
   0   5   5   83.19    4.20
   0   5   5   88.19    4.60
   0   5  -5   79.99    4.60
   0   5  -5   76.79    4.10
  -1  -5  -5 1539.75   51.49
   1  -5   5 1661.13   53.19
   1  -5   5 1603.94   51.89
   1  -5   5 1588.74   52.89
  -1  -5  -5 1525.05   53.29
  -1   5  -5 1554.94   51.69
   1   5   5 1544.15   52.89
  -1   5  -5 1565.14   52.49
   1   5   5 1528.85   52.89
   1   5   5 1662.03   52.19
   1   5   5 1609.44   53.19
  -2  -5  -5   37.80    2.20
   2  -5   5   37.90    2.60
  -2  -5  -5   32.90    4.40
   2  -5   5   46.70    3.80
  -2   5  -5   35.20    3.10
  -2   5  -5   43.10    2.80
  -2   5  -5   41.50    2.90
   2   5   5   36.90    4.00
   3  -5   5  107.89    6.40
  -3  -5  -5   98.39    7.30
   3  -5   5  109.89    5.00
  -3  -5  -5   99.59    4.20
   3   5   5  101.29    4.10
  -3   5  -5  103.19    5.40
   3   5   5   90.49    6.40
  -3   5  -5  103.99    5.20
   4  -5   5  128.89    6.30
   4  -5   5  131.79    8.00
  -4  -5  -5  136.99    9.60
   4   5   5  128.69    5.00
   4   5   5  136.89    8.40
  -4   5  -5  128.19    6.70
  -5  -5  -5   -0.60    3.00
   5  -5   5   -1.20    2.10
   5  -5   5    0.10    1.60
  -5   5  -5   -0.10    2.10
   5   5   5    0.30    0.90
   5   5   5   -2.90    2.10
   6  -5   5   33.10    3.90
   6  -5   5   28.00    5.00
  -6  -5  -5   44.90    7.60
  -6   5  -5   21.10    4.00
   6   5   5   39.10    6.00
   6   5   5   29.20    5.80
  -7  -5  -5   11.20    5.50
   7  -5   5    8.30    3.00
   7  -5   5   10.00    4.10
   7   5   5   14.30    4.70
  -7   5  -5    5.60    3.10
   7   5   5   12.60    4.80
   8  -5   5   -3.50    3.30
  -8  -5  -5    4.40    5.50
   8   5   5    2.00    4.80
   8   5   5   -5.30    3.80
   9  -5   5   -1.50    4.00
  -9  -5  -5    9.20    7.40
   9   5   5   -2.50    4.40
   9   5   5   -4.20    4.60
  -9  -6   5   26.00    7.30
  -9  -6   5   33.00    8.10
  -9   6   5   22.10    6.60
   9   6  -5   34.10    6.50
   9   6  -5   40.40    8.10
  -8  -6   5  324.67   19.10
  -8  -6   5  304.67   19.00
  -8   6   5  349.07   18.90
   8   6  -5  355.26   16.50
  -7  -6   5    1.40    3.70
   7  -6  -5   -1.70    2.00
  -7  -6   5    0.50    3.30
  -7   6   5    3.40    4.20
   7   6  -5   -0.90    2.70
  -6  -6   5   16.70    4.90
  -6  -6   5   10.40    4.40
   6  -6  -5   15.90    2.70
  -6   6   5    9.30    4.10
   6   6  -5   14.60    3.80
   5  -6  -5   23.20    2.40
  -5  -6   5   22.70    5.10
  -5  -6   5   16.50    4.10
   5  -6  -5   27.90    3.10
   5   6  -5   28.10    4.20
  -5   6   5   23.40    4.70
  -4  -6   5   85.99    7.10
   4  -6  -5   95.89    4.80
  -4  -6   5   95.79    7.20
   4  -6  -5   98.59    4.00
   4  -6  -5   97.89    4.60
  -4   6   5   94.69    6.90
   4   6  -5   83.79    6.00
  -4   6   5   94.69    4.90
   3  -6  -5    3.70    1.20
  -3  -6   5    4.40    2.60
  -3  -6   5    3.30    2.20
  -3   6   5    1.50    0.90
  -3   6   5    2.70    1.90
   3   6  -5    4.40    2.20
  -2  -6   5   32.30    4.20
  -2  -6   5   35.60    3.90
   2  -6  -5   30.20    2.50
   2   6  -5   27.70    3.30
  -2   6   5   32.60    2.60
  -2   6   5   32.60    1.70
  -2   6   5   32.10    3.80
   1  -6  -5  459.25   16.00
  -1  -6   5  437.46   17.00
   1  -6  -5  443.06   16.10
  -1  -6   5  441.06   17.00
   1   6  -5  461.15   16.80
  -1   6   5  407.86   16.70
  -1   6   5  471.45   16.10
   0  -6  -5   43.00    3.50
   0  -6  -5   47.60    3.70
   0  -6   5   46.40    3.80
   0  -6   5   48.40    3.90
   0  -6  -5   43.80    3.20
   0   6   5   43.00    3.10
   0   6  -5   40.90    3.50
   0   6  -5   41.70    3.00
   0   6   5   46.20    3.20
   0   6   5   49.50    3.50
   0   6   5   48.70    3.50
   1  -6   5  260.47   11.30
  -1  -6  -5  277.17   12.00
  -1  -6  -5  263.87   10.20
   1   6   5  283.47   11.50
  -1   6  -5  259.97   10.10
   1   6   5  305.87   12.80
   1   6   5  281.57   10.90
   1   6   5  284.07   11.70
  -1   6  -5  287.37   11.30
   2  -6   5   40.40    2.70
  -2  -6  -5   41.10    4.90
   2  -6   5   40.40    4.00
  -2  -6  -5   42.50    2.60
  -2   6  -5   40.20    3.00
  -2   6  -5   43.30    3.50
  -2   6  -5   38.00    2.60
   2   6   5   37.70    4.10
   3  -6   5  179.18    7.30
   3  -6   5  181.68    9.00
  -3  -6  -5  181.18    7.10
  -3  -6  -5  161.38   10.10
  -3   6  -5  191.28    8.30
   3   6   5  190.88    9.80
  -3   6  -5  175.88    7.60
   3   6   5  188.98    7.10
  -4  -6  -5  394.26   19.60
   4  -6   5  440.06   15.70
   4  -6   5  436.46   17.90
  -4   6  -5  440.56   16.90
   4   6   5  446.86   15.00
   4   6   5  419.46   18.60
   5  -6   5   75.39    7.10
  -5  -6  -5   84.49    9.40
   5  -6   5   76.29    4.80
   5   6   5   69.09    7.40
  -5   6  -5   71.19    5.70
   5   6   5   79.49    3.70
   6  -6   5   19.20    4.30
  -6  -6  -5   20.20    5.80
   6  -6   5   21.10    3.10
   6   6   5   23.10    4.80
  -6   6  -5   19.90    3.90
   7  -6   5    2.40    3.20
  -7  -6  -5    6.10    4.90
   7   6   5    1.00    4.40
   7   6   5    1.40    3.60
  -7   6  -5    3.60    3.20
  -8  -6  -5    2.00    5.30
   8  -6   5    5.20    4.30
   8   6   5   -1.90    4.10
   8   6   5    5.80    4.60
   9  -6   5    2.20    4.80
   9   6   5   -4.20    4.50
   9   6   5   -3.90    4.60
  -9  -7   5   68.29   10.50
  -9  -7   5   88.99   12.00
   9   7  -5  101.29   11.70
  -9   7   5   64.79   10.10
   9   7  -5   82.49    8.70
  -8  -7   5  186.38   14.50
  -8  -7   5  191.58   14.20
   8   7  -5  183.38   13.60
  -8   7   5  188.88   13.40
   8   7  -5  206.88   12.00
   7  -7  -5   35.80    5.90
  -7  -7   5   37.20    6.80
  -7  -7   5   40.80    7.40
  -7   7   5   40.30    7.20
   7   7  -5   44.60    5.90
  -6  -7   5  379.06   19.10
   6  -7  -5  367.26   13.90
  -6  -7   5  358.26   18.60
  -6   7   5  345.27   17.70
   6   7  -5  378.56   16.40
   5  -7  -5   12.50    2.20
   5  -7  -5   20.20    2.00
  -5  -7   5   15.60    4.20
  -5  -7   5   19.70    4.90
   5  -7  -5   19.20    2.50
  -5   7   5   12.30    4.00
   5   7  -5   15.80    3.70
   4  -7  -5   34.50    2.40
   4  -7  -5   36.20    2.80
  -4  -7   5   41.20    5.80
  -4  -7   5   34.90    5.20
   4  -7  -5   37.30    2.00
   4   7  -5   40.20    4.70
  -4   7   5   40.30    5.40
   3  -7  -5  102.69    4.70
  -3  -7   5   87.79    6.60
  -3  -7   5  102.89    7.20
  -3   7   5  104.39    6.80
   3   7  -5  101.39    6.10
  -2  -7   5    6.50    2.50
  -2  -7   5    7.40    2.40
   2  -7  -5    7.20    1.50
  -2   7   5    6.10    1.40
  -2   7   5    6.00    2.20
   2   7  -5    8.30    2.20
  -1  -7   5  127.79    7.00
   1  -7  -5  127.69    6.10
   1  -7  -5  136.99    6.20
  -1  -7   5  124.89    6.90
  -1   7   5  131.29    5.20
  -1   7   5  134.29    6.90
  -1   7   5  118.59    5.80
   1   7  -5  120.79    6.50
  -1   7   5  130.49    5.20
   0  -7   5   94.79    5.60
   0  -7  -5   95.29    5.70
   0  -7   5   98.79    6.00
   0   7   5   97.69    5.10
   0   7  -5  105.39    5.00
   0   7   5  110.29    5.40
   0   7   5  105.69    5.60
   0   7  -5  111.29    5.90
  -1  -7  -5  366.36   15.30
   1  -7   5  379.06   14.70
  -1  -7  -5  345.67   13.40
  -1   7  -5  364.76   14.50
  -1   7  -5  363.36   13.10
   1   7   5  377.96   14.80
   1   7   5  379.96   14.70
   1   7   5  378.16   14.20
   2  -7   5  157.08    8.00
  -2  -7  -5  151.28    9.10
  -2  -7  -5  149.09    6.60
   2   7   5  168.48    8.50
  -2   7  -5  163.08    8.00
  -2   7  -5  164.28    6.50
  -2   7  -5  165.88    7.40
  -3  -7  -5   85.99    4.50
   3  -7   5   99.69    4.50
  -3  -7  -5   90.19    7.60
   3  -7   5   97.09    6.20
   3   7   5   93.29    4.60
  -3   7  -5  108.69    5.90
   3   7   5   95.69    6.80
  -3   7  -5   94.89    4.70
   4  -7   5   12.80    1.90
   4  -7   5   11.50    3.10
  -4  -7  -5   10.50    4.00
   4   7   5   11.50    3.40
  -4   7  -5   17.50    3.00
   4   7   5   17.10    2.00
  -5  -7  -5   94.99   10.30
   5  -7   5  102.39    7.40
   5  -7   5   97.69    5.20
  -5   7  -5   96.39    6.60
   5   7   5  103.79    8.30
   5   7   5  102.29    4.70
   6  -7   5   22.50    4.50
  -6  -7  -5   29.10    6.50
   6   7   5   29.50    5.50
  -6   7  -5   24.10    4.40
  -7  -7  -5   25.70    6.70
   7  -7   5   16.70    4.50
   7   7   5   18.80    5.90
  -7   7  -5   23.70    4.70
   7   7   5   16.40    5.20
   8  -7   5   11.60    4.70
  -8  -7  -5   16.20    6.30
   8   7   5    8.10    5.10
   8   7   5   14.00    5.50
  -9  -8   5   36.00    8.20
  -9  -8   5   55.79    9.90
   9   8  -5   42.20    7.70
   9   8  -5   29.30    6.10
  -9   8   5   42.20    8.40
  -8  -8   5    4.30    5.10
  -8  -8   5   -4.30    3.90
   8   8  -5    5.70    4.60
   8   8  -5   -3.00    3.60
  -8   8   5   -3.30    4.00
  -7  -8   5   99.59   11.20
  -7  -8   5   84.69   10.50
  -7   8   5   76.39    9.20
   7   8  -5   87.99    8.20
  -6  -8   5  111.89    9.90
  -6  -8   5  104.49   10.80
   6  -8  -5  110.19    5.50
  -6   8   5  108.29    9.00
   6   8  -5  108.69    7.70
  -5  -8   5  267.97   15.20
   5  -8  -5  279.87   10.30
  -5  -8   5  271.37   14.90
   5   8  -5  301.57   13.40
  -5   8   5  304.17   15.00
   4  -8  -5  260.87    8.60
  -4  -8   5  250.87   13.30
   4  -8  -5  248.18    9.40
  -4  -8   5  226.58   12.90
   4   8  -5  252.97   11.70
  -4   8   5  225.78   12.40
  -3  -8   5  191.48   10.90
   3  -8  -5  214.68    8.20
  -3  -8   5  204.58   10.90
  -3   8   5  205.28   10.70
   3   8  -5  212.08    9.90
  -2  -8   5    5.50    2.40
   2  -8  -5    6.30    1.60
  -2  -8   5    3.50    2.60
  -2   8   5    7.80    2.40
  -2   8   5    5.50    1.40
  -2   8   5    5.40    0.70
   2   8  -5    3.20    1.90
  -1  -8   5  137.39    7.70
   1  -8  -5  137.19    6.60
   1  -8  -5  148.39    6.90
  -1  -8   5  124.79    7.40
  -1   8   5  143.59    5.40
   1   8  -5  137.09    7.20
  -1   8   5  130.99    7.30
  -1   8   5  137.19    5.70
  -1   8   5  151.68    6.40
   0  -8   5    3.70    1.90
   0  -8  -5    2.30    1.80
   0  -8   5    2.70    1.80
   0   8  -5    0.60    1.20
   0   8   5    1.10    1.30
   0   8   5    0.50    1.20
   0   8  -5    4.10    1.90
   0   8   5    1.60    1.50
  -1  -8  -5   52.79    5.40
   1  -8   5   64.79    4.40
   1  -8   5   56.79    4.60
   1   8   5   59.59    5.20
   1   8   5   67.69    4.50
  -1   8  -5   55.99    3.20
   1   8   5   56.99    4.50
  -1   8  -5   55.69    4.50
  -2  -8  -5   31.80    2.80
  -2  -8  -5   41.10    5.20
   2  -8   5   39.20    4.20
   2   8   5   32.70    4.10
  -2   8  -5   34.80    3.60
  -2   8  -5   33.30    2.30
  -2   8  -5   41.50    4.50
  -3  -8  -5  385.56   18.60
   3  -8   5  413.06   16.70
  -3  -8  -5  392.36   14.90
   3   8   5  401.56   17.60
  -3   8  -5  407.36   14.50
   3   8   5  423.76   15.10
  -3   8  -5  434.36   16.40
   4  -8   5   18.90    2.00
   4  -8   5   21.10    3.80
  -4  -8  -5   16.20    2.50
  -4  -8  -5   19.50    4.60
   4   8   5   23.40    2.50
  -4   8  -5   25.80    3.90
   4   8   5   11.40    3.50
   5  -8   5   16.00    2.10
   5  -8   5   16.00    3.80
  -5  -8  -5   14.80    5.10
  -5   8  -5   15.00    3.50
   5   8   5   21.60    2.40
   5   8   5   15.50    4.20
  -6  -8  -5    5.40    4.50
   6  -8   5    2.30    3.00
   6   8   5    3.60    3.50
  -6   8  -5    3.90    3.10
   7  -8   5    3.40    3.50
  -7  -8  -5   -8.60    4.40
  -7   8  -5    6.10    4.40
   7   8   5    1.70    4.00
  -8  -8  -5   26.00    7.40
   8  -8   5   14.60    4.80
   8   8   5   10.50    6.00
   8   8   5   25.30    6.40
  -9  -9   5   29.50    7.70
  -9  -9   5   13.90    6.30
   9   9  -5   10.50    5.00
  -9   9   5   27.70    7.10
   9   9  -5   29.10    6.70
  -8  -9   5    7.00    5.30
  -8  -9   5   10.10    5.80
   8   9  -5    6.30    4.10
  -8   9   5    6.10    5.20
   8   9  -5    7.90    5.10
  -7  -9   5  169.28   13.20
  -7  -9   5  171.28   13.20
   7   9  -5  174.28   10.70
  -7   9   5  194.78   13.30
  -6  -9   5    9.70    4.80
  -6  -9   5    3.20    4.20
  -6   9   5   10.10    4.20
   6   9  -5    9.20    3.70
   5  -9  -5   -2.20    0.90
  -5  -9   5   -0.40    2.90
  -5  -9   5    2.40    3.40
   5   9  -5    2.40    3.00
  -5   9   5   -3.10    2.70
  -4  -9   5  157.08   10.30
  -4  -9   5  149.79   10.00
   4  -9  -5  158.28    6.40
  -4   9   5  142.19    9.50
   4   9  -5  161.08    8.90
  -3  -9   5    1.30    2.70
  -3  -9   5    6.20    2.90
   3  -9  -5    2.60    1.20
  -3   9   5    4.70    2.60
   3   9  -5    0.20    1.90
  -2  -9   5  156.88    8.80
   2  -9  -5  140.99    6.50
  -2  -9   5  142.29    8.60
  -2   9   5  145.29    5.50
  -2   9   5  137.09    8.10
   2   9  -5  142.59    7.90
  -2   9   5  148.39    6.30
  -1  -9   5   75.39    5.80
   1  -9  -5   89.19    5.30
   1  -9  -5   78.49    4.90
  -1  -9   5   81.59    5.80
  -1  -9   5   92.39    6.20
  -1   9   5   79.99    4.50
  -1   9   5   81.89    3.40
  -1   9   5   74.39    4.00
   1   9  -5   81.49    5.50
  -1   9   5   84.09    5.70
   0  -9  -5   32.80    4.10
   0  -9   5   30.70    3.80
   0  -9   5   27.90    3.70
   0   9  -5   32.30    3.00
   0   9  -5   31.50    4.00
   0   9   5   30.90    3.20
   0   9   5   35.80    4.00
   0   9   5   33.00    3.20
   1  -9   5  365.16   14.30
   1  -9   5  351.76   14.80
  -1  -9  -5  345.67   15.70
  -1   9  -5  352.16   12.90
  -1   9  -5  361.06   15.10
   1   9   5  380.96   14.90
   1   9   5  376.46   14.70
   2  -9   5  409.46   17.30
  -2  -9  -5  430.16   19.10
  -2   9  -5  482.95   17.30
   2   9   5  452.65   18.10
  -2   9  -5  433.86   17.90
  -2   9  -5  426.86   15.10
   3  -9   5  398.06   16.40
  -3  -9  -5  389.66   18.50
   3   9   5  408.56   17.50
  -3   9  -5  392.16   13.70
  -3   9  -5  382.76   16.00
   3   9   5  400.26   15.00
   4  -9   5   82.99    6.80
  -4  -9  -5   99.39    8.80
   4   9   5   96.99    7.70
   4   9   5   84.99    4.90
  -4   9  -5   94.59    6.70
   5  -9   5   42.70    5.40
  -5  -9  -5   40.30    7.30
  -5   9  -5   40.70    5.40
   5   9   5   42.10    6.10
   6  -9   5   20.50    4.30
  -6  -9  -5   21.80    6.30
  -6   9  -5   20.60    4.40
   6   9   5   22.20    5.40
   7  -9   5    4.10    4.10
  -7  -9  -5    2.20    5.00
   7   9   5    9.00    4.80
  -8  -9  -5    4.50    6.10
   8  -9   5    0.80    3.70
   8   9   5   -2.90    5.30
   8   9   5   -0.70    4.40
  -9 -10   5    0.30    5.50
  -9 -10   5    1.00    6.40
  -9  10   5    6.00    5.80
   9  10  -5   -1.30    4.80
  -8 -10   5   44.00    9.30
  -8 -10   5   33.40    7.40
   8  10  -5   41.70    8.00
   8  10  -5   26.30    5.20
  -8  10   5   33.70    7.10
  -7 -10   5    1.30    4.80
  -7 -10   5    4.00    4.60
  -7  10   5   10.60    5.10
   7  10  -5    4.30    3.40
  -6 -10   5    0.00    3.70
  -6 -10   5   -3.40    3.50
   6  10  -5   -2.60    2.60
  -6  10   5   -2.00    3.30
  -5 -10   5  155.38   11.30
  -5 -10   5  118.19   10.10
   5  10  -5  141.19    8.90
  -5  10   5  153.08   10.50
  -4 -10   5    1.70    3.10
  -4 -10   5    2.10    3.10
  -4  10   5    5.40    3.10
   4  10  -5    0.90    2.40
   3 -10  -5   77.89    4.20
  -3 -10   5   87.29    8.30
  -3 -10   5   58.19    6.90
   3  10  -5   86.29    6.10
  -3  10   5   79.59    3.40
  -3  10   5   82.89    6.80
   2 -10  -5  349.47   13.10
  -2 -10   5  341.37   15.50
   2 -10  -5  362.66   14.00
  -2 -10   5  358.56   15.60
   2  10  -5  343.47   14.70
  -2  10   5  317.67   15.00
  -2  10   5  341.67   12.70
  -2  10   5  328.57   12.00
  -1 -10   5  340.97   15.40
  -1 -10   5  346.47   15.10
   1 -10  -5  356.36   14.50
  -1 -10   5  331.97   15.10
   1  10  -5  350.46   14.90
  -1  10   5  357.06   13.50
  -1  10   5  371.86   11.80
  -1  10   5  337.57   15.00
  -1  10   5  354.96   12.90
   0 -10  -5  316.07   13.30
   0 -10   5  282.57   12.80
   0 -10   5  282.47   12.50
   0  10   5  291.57   11.90
   0  10  -5  282.17   12.80
   0  10  -5  286.97   11.30
   0  10   5  291.57   11.40
   0  10   5  267.67   12.50
   1 -10   5    2.70    2.10
   1 -10   5    1.60    2.00
  -1 -10  -5   -1.80    2.10
  -1  10  -5    3.00    2.20
   1  10   5    5.50    2.20
   1  10   5    1.60    1.70
  -1  10  -5    0.00    1.00
  -1  10  -5    3.20    2.00
   2 -10   5   33.40    4.00
  -2 -10  -5   44.20    6.20
   2 -10   5   41.10    4.70
   2  10   5   43.50    5.00
  -2  10  -5   33.30    4.60
  -2  10  -5   38.10    2.30
  -2  10  -5   41.10    4.40
  -3 -10  -5   65.19    7.80
   3 -10   5   84.69    6.50
   3  10   5   81.69    7.70
   3  10   5   75.99    4.90
  -3  10  -5   70.29    5.50
  -4 -10  -5   54.99    7.90
   4 -10   5   47.60    5.20
   4  10   5   38.10    5.60
  -4  10  -5   42.20    5.10
   4  10   5   40.30    3.90
  -5 -10  -5   21.80    6.00
   5 -10   5    9.10    3.30
   5  10   5    8.30    4.10
  -5  10  -5   18.60    4.20
   6 -10   5    9.60    3.60
  -6 -10  -5    6.80    5.20
   6  10   5    9.30    4.50
  -7 -10  -5    2.40    4.70
   7 -10   5   -0.60    3.60
   7  10   5    0.10    4.20
   8 -10   5    2.00    4.30
  -8 -10  -5   14.70    6.70
   8  10   5    1.30    5.60
   8  10   5    5.60    5.30
  -8 -11   5    6.90    5.90
  -8 -11   5    0.00    5.10
  -8  11   5   -5.00    4.50
   8  11  -5   -1.20    5.00
   8  11  -5    1.90    4.00
  -7 -11   5   -3.40    4.00
  -7 -11   5   -1.00    4.40
  -7  11   5    8.70    4.70
   7  11  -5   -6.80    3.00
   7  11  -5   -0.60    3.80
  -6 -11   5   11.90    5.20
  -6 -11   5    8.30    5.00
   6  11  -5    5.70    3.40
  -6  11   5   10.00    4.70
  -5 -11   5   30.80    6.40
  -5 -11   5   27.70    6.10
  -5  11   5   32.60    6.10
   5  11  -5   29.40    4.70
  -4 -11   5   31.80    6.10
  -4 -11   5   19.10    5.20
   4  11  -5   22.80    4.10
  -4  11   5   26.60    5.20
  -3 -11   5   -2.20    2.40
  -3 -11   5    4.50    3.20
   3  11  -5    1.20    2.30
  -3  11   5    0.60    0.80
  -3  11   5    1.10    2.70
   2 -11  -5  225.48    9.20
   2 -11  -5  215.38   10.10
  -2 -11   5  209.88   11.50
  -2 -11   5  203.48   11.60
  -2  11   5  206.08   11.30
   2  11  -5  203.68   10.60
  -2  11   5  228.18    8.70
  -2  11   5  213.28    8.30
   1 -11  -5   33.00    4.30
  -1 -11   5   40.40    5.00
  -1 -11   5   33.90    4.90
  -1  11   5   27.80    2.70
   1  11  -5   29.10    4.20
  -1  11   5   31.60    4.60
  -1  11   5   35.90    3.30
   0 -11  -5    1.30    2.20
   0 -11   5    0.00    2.00
   0 -11   5    2.10    2.10
   0  11  -5   -0.80    1.90
   0  11   5    2.20    1.60
   0  11   5    1.60    1.50
   0  11   5    0.20    1.90
  -1 -11  -5  609.64   24.30
   1 -11   5  583.04   22.20
   1 -11   5  574.74   22.90
   1  11   5  616.84   22.80
   1  11   5  589.34   22.80
  -1  11  -5  610.24   23.50
  -1  11  -5  623.54   22.80
  -1  11  -5  562.74   20.40
  -2 -11  -5   19.30    4.50
   2 -11   5   23.90    3.50
   2 -11   5   25.50    3.90
  -2  11  -5   15.70    3.40
  -2  11  -5   20.90    1.60
  -2  11  -5   25.00    4.40
   2  11   5   29.70    4.50
  -3 -11  -5   -0.20    3.40
   3 -11   5   -2.60    2.20
  -3  11  -5   -2.00    2.10
   3  11   5    7.20    2.10
   3  11   5    0.80    2.40
   4 -11   5   -0.20    2.70
  -4 -11  -5    1.00    3.30
   4  11   5    2.00    1.80
  -4  11  -5    2.60    2.80
   4  11   5    2.10    2.80
  -5 -11  -5   82.59   10.30
   5 -11   5   75.09    7.20
  -5  11  -5   66.79    7.10
   5  11   5   60.59    7.60
  -6 -11  -5   17.60    6.90
   6 -11   5   12.90    4.20
   6  11   5   13.00    5.20
  -6  11  -5   10.50    4.20
  -7 -11  -5    5.40    6.10
   7 -11   5    8.40    4.20
   7  11   5    2.50    4.60
  -8 -12   5   21.20    7.10
  -8 -12   5   15.20    7.30
  -8  12   5   17.90    6.70
   8  12  -5   11.30    5.00
   8  12  -5   13.20    5.60
  -7 -12   5   39.90    8.60
  -7 -12   5   44.90    8.30
  -7  12   5   43.30    7.70
   7  12  -5   39.90    7.80
   7  12  -5   31.00    5.50
  -6 -12   5    7.70    5.10
  -6 -12   5    7.50    5.30
  -6  12   5    8.50    4.70
   6  12  -5    6.40    3.50
  -5 -12   5   48.70    8.00
  -5 -12   5   55.19    8.40
  -5  12   5   57.99    8.20
   5  12  -5   67.49    6.80
  -4 -12   5    0.70    3.50
  -4 -12   5   -1.40    3.20
   4  12  -5    2.60    3.10
  -4  12   5    3.30    3.40
  -3 -12   5   43.90    6.60
  -3 -12   5   53.89    7.00
   3  12  -5   43.30    5.60
  -3  12   5   42.80    6.10
  -2 -12   5  105.19    8.10
   2 -12  -5  119.69    7.10
  -2 -12   5   99.19    7.90
  -2  12   5   96.89    4.80
  -2  12   5   96.79    7.50
  -2  12   5   99.99    5.00
   2  12  -5   95.09    6.90
  -1 -12   5  231.38   12.00
  -1 -12   5  200.78   11.00
   1 -12  -5  217.98   10.90
  -1  12   5  214.08    9.20
  -1  12   5  209.98   11.20
   1  12  -5  203.18   10.80
   0 -12   5   -0.40    2.20
   0 -12   5   -2.30    2.20
   0 -12  -5   -0.80    2.30
   0  12  -5   -0.10    2.20
   0  12   5    2.00    1.50
   0  12   5    0.20    1.60
   0  12   5    1.40    2.50
   1 -12   5  202.98   10.00
  -1 -12  -5  233.48   12.20
   1 -12   5  230.78   11.10
  -1  12  -5  206.08    8.20
  -1  12  -5  196.48   11.10
  -1  12  -5  198.78   10.40
   1  12   5  212.58   10.80
   1  12   5  213.48   10.50
   2 -12   5   36.80    4.90
  -2 -12  -5   28.70    5.40
   2 -12   5   45.50    4.70
   2  12   5   52.09    5.70
  -2  12  -5   50.89    5.60
  -2  12  -5   44.00    5.80
   3 -12   5  641.04   24.60
   3 -12   5  605.44   23.10
  -3 -12  -5  638.04   27.60
  -3  12  -5  636.54   24.70
   3  12   5  597.64   25.20
   4 -12   5    1.20    2.70
  -4 -12  -5    1.40    3.80
  -4  12  -5    2.70    3.10
   4  12   5    2.30    2.00
   4  12   5   -5.00    2.80
   5 -12   5   12.30    3.70
  -5 -12  -5   21.20    6.30
  -5  12  -5   12.10    4.20
   5  12   5    9.10    4.30
   6 -12   5    2.50    3.40
  -6 -12  -5    4.20    5.00
  -6  12  -5    2.90    3.90
   6  12   5    8.30    4.60
  -7 -12  -5    7.90    6.00
   7 -12   5   -8.20    3.60
   7  12   5    3.40    4.80
  -8 -13   5   15.40    7.00
  -8 -13   5    5.60    6.70
   8  13  -5   13.20    5.80
   8  13  -5    9.00    4.80
  -8  13   5    6.30    5.80
  -7 -13   5   13.70    6.20
  -7 -13   5   26.30    7.60
   7  13  -5   18.50    6.00
   7  13  -5   26.00    5.50
  -7  13   5   23.50    6.70
  -6 -13   5   15.40    6.10
  -6 -13   5   13.70    5.70
  -6  13   5   12.60    5.20
   6  13  -5   11.40    4.30
   6  13  -5   25.20    6.20
  -5 -13   5   11.70    5.80
  -5 -13   5    6.20    4.50
  -5  13   5   10.70    4.50
   5  13  -5   11.30    4.10
  -4 -13   5   -2.80    3.70
  -4 -13   5    5.70    3.90
   4  13  -5   -5.20    2.30
  -4  13   5    2.20    3.40
  -3 -13   5   98.19    8.40
  -3 -13   5  101.89    8.90
   3  13  -5   80.79    6.80
  -3  13   5   93.89    9.30
  -2 -13   5    2.40    3.10
   2 -13  -5    1.00    2.60
  -2 -13   5    3.90    3.10
  -2  13   5    2.40    2.80
   2  13  -5   -2.70    2.20
  -2  13   5    0.70    1.30
  -1 -13   5  368.86   17.40
  -1 -13   5  362.26   16.40
   1 -13  -5  370.06   16.20
  -1  13   5  374.36   14.20
   1  13  -5  361.16   16.40
  -1  13   5  338.77   16.30
   0 -13  -5   65.99    7.10
   0 -13   5   61.89    5.60
   0 -13   5   59.49    6.40
   0  13   5   62.39    6.50
   0  13   5   64.99    5.00
   0  13  -5   72.39    7.30
  -1 -13  -5   30.60    5.50
   1 -13   5   29.10    4.80
   1 -13   5   50.29    5.20
  -1  13  -5   37.30    5.10
   1  13   5   31.80    4.30
  -1  13  -5   29.90    4.90
   1  13   5   31.80    4.70
   2 -13   5    0.30    2.20
   2 -13   5   -0.20    2.80
  -2 -13  -5   -1.50    3.30
   2  13   5    2.70    2.70
   2  13   5    2.20    2.40
  -2  13  -5    5.50    3.00
  -2  13  -5    1.10    2.50
   3 -13   5    3.10    2.40
   3 -13   5    0.20    2.80
  -3 -13  -5    3.50    4.10
  -3  13  -5    2.30    2.80
   3  13   5    1.60    2.90
   4 -13   5    7.30    3.30
  -4 -13  -5   14.50    5.80
   4 -13   5    8.50    3.60
  -4  13  -5    8.70    3.60
   4  13   5   11.50    4.30
   4  13   5   18.00    3.10
   5 -13   5   47.00    6.30
  -5 -13  -5   60.29    9.80
   5  13   5   42.60    7.00
  -5  13  -5   55.29    7.20
   6 -13   5   20.40    5.10
  -6 -13  -5   31.60    7.70
   6  13   5   26.60    6.30
  -6  13  -5   35.30    6.40
  -7 -13  -5    3.30    6.00
   7  13   5    2.60    4.80
  -7 -14   5    2.10    5.70
  -7 -14   5   -2.10    4.80
  -7  14   5    0.50    5.20
   7  14  -5    1.90    4.40
   7  14  -5   -3.60    4.00
  -6 -14   5   16.00    6.50
  -6 -14   5   25.60    6.70
   6  14  -5   32.30    6.90
   6  14  -5   14.20    4.60
  -6  14   5   21.60    6.30
  -5 -14   5   26.70    6.70
  -5 -14   5   19.70    5.60
   5  14  -5   15.30    4.60
  -5  14   5   15.90    5.80
   5  14  -5   18.40    4.40
  -4 -14   5   18.50    5.10
  -4 -14   5   16.90    5.20
  -4  14   5   22.50    5.50
   4  14  -5   21.60    4.70
   3 -14  -5    2.20    2.90
  -3 -14   5    9.00    4.10
  -3 -14   5    6.50    3.90
   3  14  -5    5.10    2.90
  -3  14   5    7.20    3.60
  -2 -14   5   16.40    4.60
  -2 -14   5   15.10    4.30
   2 -14  -5   28.50    4.60
   2  14  -5   12.60    3.70
  -2  14   5   14.00    2.10
  -2  14   5   18.80    4.70
  -1 -14   5   50.29    6.30
   1 -14  -5   54.69    6.30
  -1 -14   5   51.09    6.80
  -1  14   5   39.40    3.90
   1  14  -5   58.59    6.50
  -1  14   5   44.40    6.20
   0 -14  -5   87.29    7.60
   0 -14   5   87.09    6.90
   0 -14   5   85.29    9.00
   0  14   5   83.89    7.10
   0  14  -5   89.99    7.60
   0  14   5   94.89    6.10
  -1 -14  -5   23.50    5.30
   1 -14   5   25.60    4.60
   1 -14   5   25.50    4.10
  -1  14  -5   22.50    4.50
  -1  14  -5   19.50    2.60
   1  14   5   26.90    4.60
  -1  14  -5   30.10    4.80
   1  14   5   16.70    3.40
  -2 -14  -5   11.20    4.50
   2 -14   5   12.10    2.90
   2 -14   5   15.60    3.80
   2  14   5    7.80    3.20
  -2  14  -5   13.70    3.90
  -2  14  -5    8.90    3.50
   2  14   5   10.50    3.30
  -3 -14  -5    8.30    5.00
   3 -14   5   10.50    4.30
   3 -14   5    7.50    3.60
  -3  14  -5    5.60    3.30
   3  14   5   12.60    3.90
  -4 -14  -5   37.40    7.40
   4 -14   5   21.50    4.60
   4  14   5   26.50    5.40
  -4  14  -5   15.40    4.50
  -5 -14  -5   58.79   10.10
   5 -14   5   58.79    7.10
  -5  14  -5   66.29    8.10
   5  14   5   32.30    6.30
   6 -14   5    1.50    3.90
  -6 -14  -5    8.70    5.40
  -6  14  -5   -2.90    4.40
   6  14   5   -2.60    3.80
  -7 -15   5   37.20    8.90
  -7 -15   5   32.40    9.00
  -7  15   5   40.80    8.70
   7  15  -5   27.50    5.60
   7  15  -5   28.20    6.70
  -6 -15   5    2.50    4.80
  -6 -15   5    2.90    4.80
   6  15  -5    2.10    3.90
  -6  15   5    8.50    5.20
   6  15  -5    0.40    4.50
  -5 -15   5    7.90    5.40
  -5 -15   5    3.90    4.90
   5  15  -5    3.90    3.50
  -5  15   5    1.90    4.50
   5  15  -5    5.00    4.50
  -4 -15   5   12.20    5.40
  -4 -15   5   11.40    4.90
   4  15  -5   15.90    4.60
  -4  15   5   16.70    5.10
   4  15  -5   18.60    4.40
  -3 -15   5   -0.90    3.80
   3 -15  -5    5.10    3.10
  -3 -15   5    0.20    3.40
   3  15  -5   -1.70    2.60
   3  15  -5    0.30    2.70
  -3  15   5    2.30    3.20
  -2 -15   5   50.19    7.00
  -2 -15   5   53.89    7.60
   2 -15  -5   60.29    6.70
   2  15  -5   44.80    6.10
   2  15  -5   52.69    6.20
  -2  15   5   59.09    7.60
   1 -15  -5  119.49    8.90
  -1 -15   5  104.69    8.10
  -1 -15   5  125.79    9.90
   1  15  -5  114.09    7.50
  -1  15   5  110.19    8.90
  -1  15   5  116.09    6.30
   1  15  -5  127.99    9.10
   0 -15   5    9.00    3.50
   0 -15  -5   12.20    4.20
   0 -15   5    9.70    4.40
   0  15   5    6.60    2.40
   0  15   5   11.10    3.60
   0  15  -5    6.80    3.70
   0  15  -5    6.10    2.00
  -1 -15  -5   73.29    8.60
   1 -15   5   90.39    8.40
   1 -15   5   95.79    6.80
  -1  15  -5   97.49    9.30
   1  15   5   90.79    7.90
  -1  15  -5   93.69    7.50
   1  15   5   93.39    6.70
  -2 -15  -5  121.29   10.70
   2 -15   5  145.39    9.40
   2  15   5  137.79    9.20
   2  15   5  132.09    8.90
  -2  15  -5  142.19    9.50
   3 -15   5    1.90    2.90
  -3 -15  -5    4.10    4.20
   3  15   5    0.00    2.60
  -3  15  -5    3.70    3.80
   4 -15   5   62.79    7.00
  -4 -15  -5   63.89    9.60
  -4  15  -5   54.29    7.20
   4  15   5   48.20    6.90
   5 -15   5  153.58   10.80
  -5 -15  -5  151.98   13.80
   5  15   5  180.18   12.50
  -5  15  -5  168.18   11.80
  -6 -15  -5    3.40    6.00
   6  15   5    4.40    4.60
  -6  15  -5   17.70    9.10
  -6 -16   5   29.40    7.90
  -6 -16   5   42.30    8.90
   6  16  -5   34.90    5.80
  -6  16   5   31.10    7.90
   6  16  -5   36.30    7.60
  -5 -16   5   94.29   12.20
  -5 -16   5   82.09   10.60
   5  16  -5  116.69    9.10
   5  16  -5   73.39    9.20
  -5  16   5   84.89   10.60
  -4 -16   5    3.50    4.30
   4 -16  -5   -7.00    3.00
  -4 -16   5    5.80    4.90
  -4  16   5   -1.10    3.80
   4  16  -5   -1.60    3.40
   4  16  -5   -1.40    3.00
  -3 -16   5   41.00    6.90
   3 -16  -5   53.79    6.60
  -3 -16   5   58.79    8.70
  -3  16   5   51.49    7.60
   3  16  -5   48.50    6.40
   3  16  -5   48.20    6.40
   2 -16  -5   78.79    8.00
  -2 -16   5   75.99    9.40
  -2 -16   5   84.69    8.70
   2  16  -5   95.49    9.10
   2  16  -5   79.79    7.10
  -2  16   5   74.09    8.80
  -1 -16   5   18.20    4.40
  -1 -16   5   12.90    4.80
   1 -16  -5   18.10    4.90
   1  16  -5   18.80    3.40
   1  16  -5   17.40    4.80
  -1  16   5   22.70    5.10
   0 -16   5   39.20    5.50
   0 -16   5   35.30    6.30
   0 -16  -5   34.00    5.90
   0  16   5   35.10    5.70
   0  16  -5   39.70    6.10
   0  16   5   32.00    4.20
   0  16  -5   31.20    5.70
  -1 -16  -5   94.59    9.90
   1 -16   5  105.09    8.30
   1  16   5   89.69    7.90
  -1  16  -5   85.59    9.00
   1  16   5   79.69    6.60
  -1  16  -5  102.79    8.50
  -2 -16  -5   33.00    7.00
   2 -16   5   29.60    5.00
   2  16   5   29.40    4.90
  -2  16  -5   32.80    5.70
   2  16   5   25.50    4.90
  -3 -16  -5   19.50    5.90
   3 -16   5   11.30    3.70
   3  16   5   25.70    5.20
   3  16   5   13.90    4.50
  -3  16  -5   24.70    5.60
   4 -16   5   -5.20    3.00
  -4 -16  -5    4.50    5.20
   4  16   5   -1.70    3.40
  -4  16  -5   -0.10    4.10
  -5 -16  -5  112.89   13.90
   5 -16   5  106.89   11.60
  -5  16  -5   74.79    9.10
   5  16   5  113.39   11.10
  -6 -17   5    7.00    5.70
  -6 -17   5   14.10    6.60
  -6  17   5   11.30    5.90
   6  17  -5    5.50    4.50
   6  17  -5    9.50    4.60
  -5 -17   5   82.09   12.10
  -5 -17   5   69.39   10.00
  -5  17   5   65.69    9.60
   5  17  -5   60.39    8.80
   5  17  -5   68.89    8.20
  -4 -17   5   25.00    7.00
  -4 -17   5   32.10    7.20
   4 -17  -5   33.60    5.90
   4  17  -5   26.40    5.50
  -4  17   5   26.50    6.40
   4  17  -5   20.00    5.50
  -3 -17   5    7.70    4.80
  -3 -17   5    7.50    4.60
   3 -17  -5    2.70    3.80
   3  17  -5    1.60    3.50
   3  17  -5    3.00    3.10
  -3  17   5    4.80    4.30
  -2 -17   5    6.20    5.00
   2 -17  -5    9.80    4.20
  -2 -17   5    2.20    4.00
   2  17  -5   10.10    3.90
  -2  17   5    8.60    4.50
   2  17  -5    6.50    3.30
  -1 -17   5   -0.50    3.90
   1 -17  -5   -3.20    3.40
  -1 -17   5    3.10    3.30
   1  17  -5    2.10    3.40
  -1  17   5    0.30    3.10
   0 -17  -5    1.80    3.50
   0 -17   5    3.50    4.10
   0  17   5    7.80    3.50
   0  17  -5    8.20    4.10
   0  17   5    1.70    2.30
   0  17  -5    2.40    3.60
   1 -17   5   76.89    9.30
  -1 -17  -5   70.49    9.00
   1  17   5   57.89    7.30
  -1  17  -5   56.09    7.20
  -1  17  -5   68.49    8.60
   1  17   5   46.20    5.30
   2 -17   5   12.90    4.30
  -2 -17  -5   14.10    5.20
   2  17   5    5.90    3.40
   2  17   5   15.60    4.30
  -2  17  -5   12.30    4.40
   3 -17   5   26.40    5.10
  -3 -17  -5   28.50    6.80
   3  17   5   15.40    4.50
  -3  17  -5   15.50    5.20
   3  17   5   17.70    4.80
   4 -17   5    4.00    3.70
  -4 -17  -5    2.20    5.20
  -4  17  -5    6.50    4.90
   4  17   5   -1.30    3.40
  -5 -17  -5   35.00    8.70
   5  17   5   22.00    5.70
  -5  17  -5   35.00    6.60
  -5 -18   5   16.50    6.40
  -5 -18   5    9.20    6.40
  -5  18   5   18.40    6.30
   5  18  -5   21.50    5.20
   5  18  -5    3.40    4.50
  -4 -18   5   58.29   10.00
   4 -18  -5   34.00    6.20
  -4 -18   5   36.90    7.70
  -4  18   5   52.99    8.50
   4  18  -5   36.40    6.70
   4  18  -5   38.80    6.40
   3 -18  -5    4.90    4.20
  -3 -18   5    8.50    5.20
  -3 -18   5    6.20    4.70
  -3  18   5    6.40    4.50
   3  18  -5    8.10    4.10
   3  18  -5    6.10    3.80
  -2 -18   5    9.20    4.90
   2 -18  -5    4.80    4.00
  -2 -18   5    0.70    4.90
   2  18  -5    7.30    4.40
  -2  18   5    5.40    4.40
  -1 -18   5    7.40    4.80
   1 -18  -5    5.50    4.20
  -1  18   5    9.50    4.90
   1  18  -5   17.90    4.80
   0 -18  -5   55.69    8.00
   0 -18   5   51.29    8.30
   0  18  -5   45.10    6.80
   0  18   5   50.29    7.30
   0  18  -5   63.09    8.50
   1 -18   5   22.50    6.50
  -1 -18  -5   30.50    6.70
  -1  18  -5   29.20    6.00
  -1  18  -5   23.50    5.70
   1  18   5   20.50    5.30
   1  18   5   14.30    3.70
  -2 -18  -5   31.90    7.10
  -2  18  -5   27.10    5.90
   2  18   5   19.10    5.30
   2  18   5   22.30    4.70
  -3 -18  -5   82.89   10.90
   3 -18   5   63.19    7.40
  -3  18  -5   55.59    7.90
   3  18   5   59.99    7.50
   3  18   5   37.30    6.00
  -4 -18  -5   46.30    9.50
   4  18   5   38.60    6.80
  -4  18  -5   40.40    7.30
   4  18   5   22.40    5.60
  -4 -19   5  154.58   13.20
  -4 -19   5  188.68   14.90
   4  19  -5  165.08   12.30
  -4  19   5  148.49   13.00
  -3 -19   5    0.00    4.60
   3 -19  -5    6.50    4.30
  -3  19   5    0.80    4.30
   3  19  -5    0.30    4.10
   2 -19  -5   22.80    5.60
  -2 -19   5   21.90    6.70
  -2  19   5   20.00    6.30
   2  19  -5   15.40    5.00
   1 -19  -5   -1.00    4.20
  -1 -19   5   -4.90    4.30
   1  19  -5    5.30    4.30
  -1  19   5    7.40    4.80
   1  19  -5   -1.30    4.20
   0 -19   5   -2.40    3.90
   0 -19  -5   -0.50    4.20
   0  19  -5   -0.80    3.70
   0  19  -5   -0.40    3.90
   0  19   5    4.30    4.00
  -1 -19  -5    2.60    4.80
   1 -19   5    8.60    4.90
   1  19   5   11.80    4.60
  -1  19  -5    4.20    4.50
   2 -19   5   38.30    7.80
  -2 -19  -5   42.20    8.40
   2  19   5   28.50    6.10
  -2  19  -5   48.70    7.50
   2  19   5   23.70    4.90
  -3 -19  -5    5.70    5.70
   3  19   5    0.50    3.90
  -3  19  -5    5.00    5.10
   3  19   5   -0.10    3.70
   2 -20  -5   10.40    5.30
  -2 -20   5    7.70    5.40
  -2  20   5    6.20    4.80
   2  20  -5    1.50    3.80
   1 -20  -5  101.19   10.60
  -1 -20   5  108.19   12.60
   1  20  -5   84.79    9.70
   1  20  -5   91.39   10.40
  -1  20   5   82.49   10.20
   0 -20  -5    1.50    4.90
   0 -20   5    1.00    4.50
   0  20  -5    6.50    4.70
   0  20   5    1.70    4.10
   0  20  -5    0.40    4.00
   1 -20   5   20.30    6.30
  -1 -20  -5   13.10    6.40
  -1  20  -5   10.90    5.90
   1  20   5   15.60    5.10
  10   0  -6   39.20    7.50
  10   0  -6   42.60    7.60
  10   0  -6   29.80    6.20
  -9   0   6    0.40    4.30
   9   0  -6   -3.70    3.40
   9   0  -6   -1.80    3.40
  -8   0   6   15.00    4.90
  -8   0   6   15.40    5.40
   8   0  -6   13.80    4.80
   7   0  -6    1.00    3.10
  -7   0   6   -4.20    2.90
  -7   0   6   -3.00    3.00
  -7   0   6   -4.30    3.00
  -6   0   6   55.79    7.00
  -6   0   6   45.70    5.70
  -6   0   6   47.00    6.30
   6   0  -6   44.70    5.70
  -5   0   6   -1.10    2.00
  -5   0   6   -4.30    1.60
  -5   0   6   -2.20    1.80
   5   0  -6    0.40    2.00
  -4   0   6  450.85   17.50
  -4   0   6  465.65   18.80
  -4   0   6  463.95   18.40
   4   0  -6  459.85   17.10
   4   0  -6  435.86   18.20
   3   0  -6    0.00    1.20
  -3   0   6   -1.60    1.50
  -3   0   6   -2.30    1.60
   3   0  -6   -0.50    1.80
   3   0  -6    0.40    1.00
  -3   0   6   -0.60    1.10
   3   0  -6   -2.20    1.40
   2   0  -6   -0.40    1.40
   2   0  -6    0.90    1.30
  -2   0   6    0.50    1.00
   2   0  -6    1.20    1.30
  -2   0   6   -0.80    1.50
  -2   0   6   -0.20    0.80
   2   0  -6    0.20    1.50
   2   0  -6    0.90    1.00
  -2   0   6    0.60    1.50
  -1   0   6    1.10    1.20
   1   0  -6   -1.20    1.20
  -1   0   6    1.80    1.00
   1   0  -6    0.40    0.90
  -1   0   6    1.60    1.20
  -1   0   6    1.00    1.20
   1   0  -6    0.60    0.90
   1   0  -6    1.70    1.10
   0   0  -6  168.08    6.70
   0   0   6  165.78    7.10
   0   0  -6  161.38    6.40
   0   0  -6  173.08    7.20
   0   0   6  177.78    6.60
   0   0   6  166.18    7.00
   0   0  -6  177.78    7.20
  -1   0  -6    1.80    0.70
   1   0   6    0.40    1.30
   1   0   6   -0.50    1.10
   1   0   6   -1.10    1.00
  -1   0  -6    2.30    1.40
  -1   0  -6   -0.10    1.20
   1   0   6    0.10    0.80
   2   0   6  127.19    6.50
   2   0   6  134.39    4.80
   2   0   6  138.89    7.20
   3   0   6   -0.50    0.60
   3   0   6   -0.10    0.60
   3   0   6    0.00    1.60
   3   0   6   -1.80    1.30
   4   0   6   25.40    3.70
   4   0   6   38.60    2.60
   4   0   6   32.20    4.60
   4   0   6   38.70    2.10
   5   0   6   -0.60    2.00
   5   0   6    2.40    2.80
   5   0   6    0.90    1.40
   5   0   6    0.10    1.10
   5   0   6    1.30    1.10
   6   0   6  113.19    9.10
   6   0   6  117.49    8.30
   7   0   6    2.30    3.50
   7   0   6   -1.60    2.80
   8   0   6  194.78   12.70
   8   0   6  214.98   14.10
   9   0   6    2.90    5.10
   9   0   6    4.50    5.10
  10  -1  -6    7.50    4.70
  10  -1  -6   14.30    5.40
  10   1  -6    1.40    4.70
  10   1  -6    6.40    5.50
  10   1  -6    4.60    4.50
  -9  -1   6   31.70    7.40
   9  -1  -6   36.50    5.80
   9  -1  -6   31.00    6.30
  -9  -1   6   32.60    6.80
  -9   1   6   30.30    6.60
   9   1  -6   38.00    6.60
  -8  -1   6    2.70    4.20
   8  -1  -6    6.50    3.60
  -8  -1   6    8.70    4.50
  -8   1   6    9.40    4.50
  -8   1   6   10.00    4.90
   8   1  -6    3.70    3.60
  -7  -1   6    3.30    3.60
   7  -1  -6    5.80    3.30
  -7  -1   6    8.50    3.80
   7   1  -6    2.40    3.20
  -7   1   6    5.20    3.60
  -7   1   6    5.20    4.00
  -7   1   6    6.10    3.60
  -6  -1   6   13.00    4.10
  -6  -1   6   14.60    3.90
   6   1  -6   15.30    3.80
  -6   1   6   19.20    4.00
  -6   1   6   14.90    4.10
  -6   1   6   16.60    4.30
  -5  -1   6    2.40    2.50
  -5  -1   6    0.60    2.60
  -5  -1   6    0.70    2.10
   5   1  -6   -2.20    1.90
  -5   1   6    0.60    2.10
  -5   1   6   -0.80    2.30
  -5   1   6   -2.40    1.70
  -4  -1   6   55.39    4.50
  -4  -1   6   57.49    5.20
   4  -1  -6   47.20    3.70
  -4  -1   6   43.60    5.00
   4   1  -6   51.69    5.40
  -4   1   6   50.79    5.40
   4   1  -6   50.59    3.90
  -4   1   6   53.89    5.40
  -4   1   6   54.89    4.10
   3  -1  -6  496.25   17.20
  -3  -1   6  478.75   18.90
  -3  -1   6  510.75   19.40
  -3  -1   6  497.85   18.10
   3  -1  -6  498.95   18.00
   3  -1  -6  510.65   17.30
   3   1  -6  509.25   17.80
   3   1  -6  495.55   19.00
  -3   1   6  490.75   17.50
   3   1  -6  488.85   17.50
  -3   1   6  470.65   18.50
  -3   1   6  480.55   19.10
  -2  -1   6  401.26   15.30
  -2  -1   6  388.86   14.40
   2  -1  -6  409.96   14.40
   2  -1  -6  387.86   14.50
  -2  -1   6  394.56   14.00
   2  -1  -6  399.26   13.70
   2  -1  -6  401.96   15.10
  -2  -1   6  380.46   15.00
   2   1  -6  407.16   14.70
  -2   1   6  401.56   14.70
   2   1  -6  405.26   15.30
  -2   1   6  386.86   15.30
  -2   1   6  400.46   13.90
  -2   1   6  395.06   13.30
   2   1  -6  368.66   14.60
   2   1  -6  405.86   14.30
   2   1  -6  389.06   15.10
  -1  -1   6   22.50    2.60
  -1  -1   6   25.10    2.40
  -1  -1   6   23.80    2.60
  -1  -1   6   22.30    2.60
   1  -1  -6   16.10    2.00
  -1  -1   6   22.60    2.50
   1  -1  -6   22.30    1.90
   1  -1  -6   17.20    2.10
  -1   1   6   18.20    1.70
   1   1  -6   19.90    2.40
  -1   1   6   23.80    2.50
  -1   1   6   24.00    2.60
   1   1  -6   19.00    2.00
   1   1  -6   22.00    2.40
   1   1  -6   14.60    2.00
  -1   1   6   21.40    1.30
   0  -1   6    3.30    1.20
   0  -1  -6    1.40    0.80
   0  -1   6   -0.90    1.00
   0  -1  -6    2.40    1.10
   0  -1  -6    2.40    1.10
   0  -1   6    3.40    1.30
   0  -1  -6    2.10    1.20
   0   1   6    1.90    1.10
   0   1   6    2.60    1.20
   0   1   6    2.20    1.00
   0   1  -6    0.80    1.00
   0   1   6    2.60    1.10
   0   1  -6    1.20    1.10
   0   1  -6    5.80    1.20
   0   1  -6    1.80    0.90
  -1  -1  -6  154.98    7.20
   1  -1   6  150.68    5.90
   1  -1   6  155.68    7.40
  -1  -1  -6  155.58    5.40
   1  -1   6  155.78    7.10
   1  -1   6  152.48    6.60
  -1  -1  -6  147.29    6.90
   1   1   6  147.29    6.80
   1   1   6  141.99    7.10
   1   1   6  155.48    5.40
  -1   1  -6  153.88    5.80
  -1   1  -6  147.59    7.10
   1   1   6  137.99    6.90
  -1   1  -6  145.89    6.60
   2  -1   6   24.50    1.80
   2  -1   6   20.70    2.60
   2  -1   6   27.70    3.40
  -2  -1  -6   24.50    3.60
   2   1   6   23.60    3.20
   2   1   6   23.00    2.80
   2   1   6   24.40    1.40
   3  -1   6   82.39    4.90
   3  -1   6   79.19    5.70
   3  -1   6   79.99    3.50
  -3  -1  -6   76.09    6.10
   3  -1   6   77.89    3.10
   3   1   6   73.49    5.60
   3   1   6   80.59    5.20
   3   1   6   79.29    3.60
   4  -1   6    2.50    1.00
   4  -1   6    1.50    1.90
   4  -1   6    1.40    0.90
   4  -1   6   -2.10    1.60
  -4  -1  -6    3.60    2.90
   4   1   6    0.90    1.20
   4   1   6    4.00    2.30
   4   1   6    1.20    0.60
   4   1   6    3.30    2.20
   4   1   6    0.00    0.50
  -5  -1  -6  165.08   11.60
   5  -1   6  173.08    9.30
   5  -1   6  175.68   10.40
   5  -1   6  181.28    7.20
   5  -1   6  163.78    7.30
   5   1   6  147.19   10.00
   5   1   6  174.18    7.80
   5   1   6  179.08    9.70
   5   1   6  166.58    6.50
   5   1   6  174.18    6.40
   6  -1   6    8.90    3.10
   6  -1   6    7.40    3.50
   6   1   6    7.10    3.70
   6   1   6    2.20    3.00
   7  -1   6    5.40    3.60
   7  -1   6    1.60    2.80
   7   1   6    3.80    4.00
   7   1   6   -2.50    3.10
   8  -1   6    2.80    3.60
   8  -1   6    2.90    4.30
   8   1   6   -0.80    3.50
   8   1   6    1.00    4.30
   9  -1   6    0.60    4.60
   9  -1   6    1.70    4.40
   9   1   6    4.00    4.70
   9   1   6   -5.60    4.20
 -10  -2   6   21.30    7.40
 -10  -2   6   17.80    7.00
  10  -2  -6   14.50    5.50
  10  -2  -6   24.20    5.90
  10   2  -6   11.20    5.20
  10   2  -6   18.70    6.40
  -9  -2   6   -2.20    4.90
  -9  -2   6    4.10    4.90
   9  -2  -6    2.80    4.10
   9  -2  -6    1.80    3.60
   9  -2  -6    2.80    3.50
   9   2  -6    6.30    4.30
   8  -2  -6   -0.30    3.20
  -8  -2   6   -0.80    3.90
  -8  -2   6    3.40    3.90
   8  -2  -6    1.50    2.90
  -8   2   6   -2.00    3.30
   8   2  -6    1.60    3.20
  -8   2   6   -1.10    4.10
  -7  -2   6    4.80    4.10
  -7  -2   6    2.60    3.50
  -7   2   6   15.30    4.40
  -7   2   6   20.70    5.20
   7   2  -6    8.60    3.70
  -6  -2   6   17.70    4.40
  -6  -2   6   13.30    4.50
   6   2  -6   11.60    3.50
  -6   2   6   11.00    3.60
  -6   2   6   18.50    4.40
  -5  -2   6  561.64   23.40
  -5  -2   6  562.34   22.60
   5   2  -6  563.34   22.60
  -5   2   6  599.74   22.60
  -5   2   6  548.45   23.10
  -4  -2   6  396.96   15.80
   4  -2  -6  381.76   14.60
  -4  -2   6  368.36   16.30
   4   2  -6  370.16   15.80
  -4   2   6  397.96   15.60
  -4   2   6  371.26   16.30
   3  -2  -6   32.40    2.20
  -3  -2   6   36.90    3.70
   3  -2  -6   29.60    3.30
   3  -2  -6   29.20    2.30
  -3  -2   6   29.40    4.00
   3  -2  -6   34.10    3.00
  -3   2   6   33.00    4.00
  -3   2   6   34.30    3.60
   3   2  -6   32.00    2.80
   3   2  -6   31.30    3.10
   3   2  -6   31.70    3.80
  -2  -2   6  537.75   18.90
   2  -2  -6  498.15   19.10
  -2  -2   6  558.64   20.50
  -2  -2   6  517.65   19.40
   2  -2  -6  509.65   18.50
   2  -2  -6  537.95   17.50
  -2  -2   6  518.15   18.50
   2   2  -6  515.65   19.30
   2   2  -6  530.25   19.40
  -2   2   6  543.55   18.60
   2   2  -6  510.35   18.60
  -2   2   6  535.35   19.60
   2   2  -6  519.45   19.10
   1  -2  -6   55.79    2.90
  -1  -2   6   59.99    3.80
   1  -2  -6   47.70    3.20
  -1  -2   6   51.69    3.60
   1  -2  -6   53.69    3.30
  -1  -2   6   51.19    3.70
   1   2  -6   58.79    3.50
   1   2  -6   57.09    3.40
   1   2  -6   60.69    3.60
  -1   2   6   58.99    3.50
  -1   2   6   59.59    3.80
  -1   2   6   58.49    2.80
   1   2  -6   54.19    3.70
   0  -2   6  527.35   18.70
   0  -2  -6  535.45   18.50
   0  -2  -6  517.85   18.60
   0  -2  -6  518.45   17.80
   0  -2   6  524.45   18.50
   0  -2  -6  533.15   18.20
   0  -2   6  510.55   18.20
   0   2   6  538.45   18.20
   0   2   6  511.25   18.00
   0   2  -6  498.85   18.30
   0   2  -6  514.15   18.60
   0   2   6  531.35   18.30
   0   2  -6  512.55   18.10
   0   2   6  528.05   18.60
   0   2  -6  536.95   18.00
   1  -2   6   47.30    3.20
  -1  -2  -6   43.30    3.70
  -1  -2  -6   46.80    2.20
   1  -2   6   41.50    3.50
   1  -2   6   52.79    2.90
   1   2   6   41.20    3.30
  -1   2  -6   48.30    2.80
   1   2   6   47.50    2.40
   1   2   6   41.40    3.60
  -1   2  -6   46.90    3.20
   1   2   6   45.90    3.50
   2  -2   6   75.69    3.50
  -2  -2  -6   72.79    5.30
   2  -2   6   68.09    4.00
   2  -2   6   77.59    5.00
  -2   2  -6   71.49    3.50
   2   2   6   62.99    4.50
  -2   2  -6   59.09    2.60
   2   2   6   65.99    4.90
   3  -2   6  141.39    6.80
   3  -2   6  129.09    5.60
   3  -2   6  125.19    7.50
  -3  -2  -6  135.09    8.50
  -3   2  -6  140.59    5.40
   3   2   6  146.69    8.20
   3   2   6  138.89    5.90
   3   2   6  140.19    7.50
   4  -2   6   10.70    1.50
   4  -2   6   10.20    2.20
   4  -2   6   10.60    1.70
  -4  -2  -6    6.00    3.00
   4  -2   6    9.50    2.90
   4   2   6   11.70    2.90
   4   2   6    6.70    1.80
   4   2   6    8.80    3.00
   5  -2   6    3.30    1.70
  -5  -2  -6   -3.00    3.10
   5  -2   6    3.20    1.70
   5  -2   6    4.50    2.70
   5  -2   6    0.80    2.00
   5   2   6    3.30    2.70
   5   2   6    4.50    3.00
   5   2   6    4.10    1.90
  -6  -2  -6   97.79   10.50
   6  -2   6   98.69    8.40
   6  -2   6  107.39    7.40
   6   2   6   97.59    7.90
   6   2   6  107.09    9.00
   7  -2   6   37.00    6.70
   7  -2   6   32.40    5.20
   7   2   6   35.40    6.30
   7   2   6   44.10    6.30
   8  -2   6    2.80    3.30
   8  -2   6   -3.40    3.50
   8   2   6    0.10    4.00
   8   2   6   -0.80    4.40
   9  -2   6   13.00    5.70
   9   2   6   21.70    6.50
   9   2   6    7.60    5.40
  10  -3  -6    2.40    4.60
 -10  -3   6    4.90    5.80
 -10  -3   6    3.50    6.00
  10   3  -6   14.30    6.10
  10   3  -6    5.40    4.60
  -9  -3   6    9.70    5.10
   9  -3  -6    1.40    4.00
  -9  -3   6   -0.10    4.30
   9  -3  -6    9.80    4.20
   9   3  -6    9.20    4.40
  -9   3   6    2.60    4.80
  -8  -3   6    9.20    5.00
  -8  -3   6    9.00    5.40
   8  -3  -6    7.10    3.30
  -8   3   6   11.10    4.40
   8   3  -6    3.00    3.50
  -8   3   6   10.50    5.10
  -7  -3   6   78.69    8.90
  -7  -3   6   71.59    9.00
   7  -3  -6   62.99    6.10
   7   3  -6   70.79    7.40
  -7   3   6   77.69    8.10
  -7   3   6   63.69    8.40
  -6  -3   6   13.90    4.10
  -6  -3   6   21.60    5.00
  -6   3   6   27.70    4.60
   6   3  -6   21.60    4.30
  -6   3   6   24.00    4.80
  -5  -3   6    5.10    2.90
  -5  -3   6   11.20    3.30
   5   3  -6    7.70    2.80
  -5   3   6    7.10    2.70
  -5   3   6    4.50    3.00
   4  -3  -6  376.46   14.70
  -4  -3   6  386.36   16.10
   4  -3  -6  380.56   14.70
  -4  -3   6  369.86   16.60
   4   3  -6  389.46   16.00
  -4   3   6  399.46   15.50
  -4   3   6  394.96   16.80
  -3  -3   6    1.40    2.00
   3  -3  -6    0.10    0.90
   3  -3  -6    0.10    1.20
   3  -3  -6    1.30    1.20
   3  -3  -6   -0.80    0.70
  -3  -3   6    1.80    1.80
  -3   3   6    0.20    1.80
   3   3  -6    1.80    1.40
   3   3  -6    2.40    1.90
  -3   3   6   -1.10    1.30
  -2  -3   6   60.19    4.50
  -2  -3   6   54.29    3.70
  -2  -3   6   57.39    4.00
   2  -3  -6   57.29    2.30
   2  -3  -6   60.49    2.40
   2  -3  -6   58.09    3.60
  -2   3   6   57.09    3.70
   2   3  -6   59.89    4.30
  -2   3   6   53.79    3.40
  -2   3   6   55.19    4.30
   2   3  -6   57.69    4.20
   2   3  -6   55.89    3.80
  -1  -3   6   85.39    4.70
  -1  -3   6   78.39    4.60
   1  -3  -6   86.59    3.70
   1  -3  -6   77.19    4.30
  -1  -3   6   83.69    4.80
   1  -3  -6   84.99    3.20
  -1   3   6   80.69    4.60
   1   3  -6   73.19    4.40
  -1   3   6   78.39    3.40
   1   3  -6   79.19    4.40
  -1   3   6   70.29    4.20
   1   3  -6   77.39    4.40
   0  -3  -6  142.39    6.70
   0  -3   6  156.58    7.00
   0  -3   6  150.68    6.60
   0  -3  -6  146.19    6.40
   0  -3  -6  162.18    6.20
   0  -3   6  151.58    6.70
   0   3  -6  153.18    6.90
   0   3  -6  147.89    6.40
   0   3   6  151.98    6.30
   0   3   6  152.38    6.40
   0   3  -6  146.29    6.40
   0   3   6  151.78    6.50
   0   3   6  152.98    6.80
   1  -3   6  333.87   13.00
  -1  -3  -6  313.87   13.10
   1  -3   6  327.27   12.10
   1  -3   6  358.06   12.50
   1   3   6  315.07   12.80
  -1   3  -6  334.07   12.10
   1   3   6  325.27   13.10
   1   3   6  349.77   11.80
   1   3   6  327.87   13.10
  -1   3  -6  317.87   12.30
   2  -3   6    4.00    1.80
   2  -3   6    5.60    1.40
   2  -3   6    4.30    1.40
  -2  -3  -6    4.60    2.20
  -2   3  -6    4.60    1.00
   2   3   6    4.30    1.80
  -2   3  -6    4.50    1.30
  -2   3  -6    2.70    1.30
   2   3   6    6.50    2.10
   3  -3   6   16.70    3.00
   3  -3   6   18.10    2.10
   3  -3   6   19.70    2.50
  -3  -3  -6   17.80    3.70
  -3   3  -6   18.30    1.90
   3   3   6   14.10    2.80
   3   3   6   15.00    3.20
  -4  -3  -6  299.07   15.00
   4  -3   6  300.17   13.70
   4  -3   6  303.17   12.10
   4  -3   6  286.27   10.40
   4  -3   6  269.27   10.90
   4   3   6  281.57   13.20
   4   3   6  267.37   13.80
   4   3   6  274.77   11.40
  -4   3  -6  297.87   11.10
  -5  -3  -6   18.70    4.90
   5  -3   6   21.60    3.30
   5  -3   6   23.60    4.30
  -5   3  -6   18.40    2.70
   5   3   6   17.60    4.20
   5   3   6   23.30    4.30
   6  -3   6   16.80    4.30
  -6  -3  -6   12.30    5.00
   6  -3   6   18.80    3.50
   6   3   6    5.40    3.40
   6   3   6   13.20    4.40
   7  -3   6  237.98   14.00
   7  -3   6  231.68   12.00
  -7  -3  -6  227.88   15.70
   7   3   6  259.57   14.20
   7   3   6  225.28   14.60
   8  -3   6   56.69    8.30
   8  -3   6   62.49    6.60
   8   3   6   52.19    8.10
   8   3   6   53.59    7.80
   9  -3   6   59.49    9.10
   9   3   6   53.69    8.20
   9   3   6   45.20    9.00
 -10  -4   6    1.70    5.80
 -10  -4   6   -3.90    5.60
  10  -4  -6    0.40    4.30
  10   4  -6   -2.80    5.30
  10   4  -6    2.00    4.80
   9  -4  -6   70.49    8.30
  -9  -4   6   70.29   10.40
  -9  -4   6   80.39   10.20
   9   4  -6   80.49    8.90
  -9   4   6   50.09    8.60
  -8  -4   6   -0.40    3.80
  -8  -4   6    6.30    4.30
   8  -4  -6    0.80    2.70
   8   4  -6    7.30    3.90
  -8   4   6    3.50    4.40
   7  -4  -6  115.99    7.40
  -7  -4   6  114.49    9.90
  -7  -4   6  121.69   10.00
  -7   4   6  111.59    9.60
  -7   4   6  116.79    8.50
   7   4  -6  101.99    8.10
   6  -4  -6  122.59    7.10
  -6  -4   6  119.69    9.20
  -6  -4   6  142.79   10.10
   6   4  -6  144.59    9.00
  -6   4   6  142.49    8.60
  -6   4   6  117.79    9.10
  -5  -4   6   29.10    4.70
  -5  -4   6   40.80    5.90
   5  -4  -6   40.30    3.30
  -5   4   6   34.20    5.20
  -5   4   6   36.50    4.40
   5   4  -6   34.00    4.50
  -4  -4   6   91.29    7.00
   4  -4  -6  106.09    5.30
   4  -4  -6   97.49    5.50
   4  -4  -6  102.79    4.60
  -4  -4   6   95.89    6.60
  -4   4   6  102.19    5.80
   4   4  -6  103.69    6.50
  -4   4   6   99.49    7.00
   3  -4  -6  407.86   13.10
   3  -4  -6  408.06   14.30
   3  -4  -6  405.26   14.50
  -3  -4   6  383.86   16.60
   3  -4  -6  406.96   13.20
   3  -4  -6  391.46   14.70
  -3  -4   6  382.16   15.80
  -3   4   6  413.76   16.70
  -3   4   6  420.06   15.00
   3   4  -6  396.76   15.90
  -2  -4   6   52.49    3.80
   2  -4  -6   45.00    3.20
  -2  -4   6   45.10    4.20
  -2  -4   6   47.50    4.70
   2   4  -6   45.70    3.80
  -2   4   6   53.29    3.60
  -2   4   6   45.10    4.40
  -2   4   6   54.89    3.10
  -1  -4   6  892.91   31.30
   1  -4  -6  907.31   29.60
  -1  -4   6  891.41   31.00
   1  -4  -6  900.61   30.60
  -1   4   6  908.01   30.60
   1   4  -6  882.31   30.70
  -1   4   6  892.81   29.40
   1   4  -6  923.81   30.90
  -1   4   6  887.21   31.00
   0  -4  -6   23.40    2.70
   0  -4   6   18.60    2.60
   0  -4  -6   19.00    2.30
   0  -4   6   20.40    2.50
   0   4   6   20.80    2.20
   0   4  -6   22.80    2.50
   0   4   6   22.50    2.50
   0   4  -6   20.70    2.20
   0   4   6   22.90    2.60
   0   4   6   20.10    2.20
  -1  -4  -6    1.40    1.70
  -1  -4  -6    0.60    0.80
   1  -4   6    2.00    1.40
   1  -4   6    2.50    1.30
   1  -4   6    2.50    1.60
   1   4   6   -0.80    1.50
   1   4   6    2.20    1.20
   1   4   6   -0.80    1.20
  -1   4  -6    1.80    1.10
   1   4   6    1.80    1.40
  -1   4  -6    1.50    1.20
   2  -4   6   75.79    4.10
  -2  -4  -6   75.09    5.70
  -2  -4  -6   70.49    2.60
   2  -4   6   64.69    4.00
   2  -4   6   76.29    5.00
   2   4   6   64.49    4.80
  -2   4  -6   75.19    3.60
   2   4   6   63.29    5.00
  -2   4  -6   63.49    4.00
  -2   4  -6   68.69    4.10
  -3  -4  -6   95.79    7.30
   3  -4   6  109.19    5.70
   3  -4   6   97.69    5.10
   3  -4   6   97.39    6.30
  -3   4  -6   95.39    4.70
   3   4   6   91.89    6.30
   3   4   6   90.49    6.70
   4  -4   6  373.56   14.30
   4  -4   6  366.96   16.00
  -4  -4  -6  323.07   17.10
   4   4   6  361.36   16.00
  -4   4  -6  374.76   13.90
   4   4   6  345.37   16.70
   4   4   6  387.56   14.70
   5  -4   6   60.79    6.40
  -5  -4  -6   69.79    8.40
   5  -4   6   67.49    4.90
   5   4   6   48.70    6.70
  -5   4  -6   55.29    4.50
   5   4   6   66.79    7.00
   6  -4   6  186.18    9.70
   6  -4   6  207.68   11.90
  -6  -4  -6  195.68   13.80
  -6   4  -6  191.08    9.40
   6   4   6  192.38   12.00
   6   4   6  177.58   12.20
   7  -4   6   20.20    5.00
   7  -4   6   19.90    3.80
  -7  -4  -6   25.70    6.60
   7   4   6   12.80    4.50
   7   4   6   17.50    5.30
   8  -4   6    4.90    4.00
  -8  -4  -6    7.90    6.50
   8   4   6    4.70    4.30
   8   4   6    5.50    4.70
   9  -4   6   61.89    9.30
   9   4   6   64.09    9.00
   9   4   6   84.19   11.10
 -10  -5   6    4.20    6.00
 -10  -5   6   13.30    6.70
  10  -5  -6   13.40    5.10
  10   5  -6    3.80    5.00
 -10   5   6   10.40    6.80
  10   5  -6   20.10    6.20
  -9  -5   6   28.30    7.00
  -9  -5   6   35.00    8.00
  -9   5   6   18.80    6.60
   9   5  -6   28.00    6.20
   9   5  -6   18.20    6.00
  -8  -5   6   67.69    9.80
  -8  -5   6  101.59   10.90
  -8   5   6   79.49    9.90
   8   5  -6   85.49    8.50
  -7  -5   6   71.19    8.80
   7  -5  -6   66.09    5.40
  -7  -5   6   64.39    8.70
  -7   5   6   80.59    9.00
   7   5  -6   74.09    7.60
  -6  -5   6   71.49    8.10
   6  -5  -6   74.09    5.00
  -6  -5   6   85.39    9.30
  -6   5   6   80.69    6.30
   6   5  -6   87.69    7.20
  -6   5   6   70.19    8.10
  -5  -5   6    9.90    3.80
   5  -5  -6   10.80    1.80
  -5  -5   6    5.00    3.00
  -5   5   6   10.50    3.60
   5   5  -6   11.70    3.30
  -5   5   6    9.40    2.50
  -4  -5   6  121.09    8.50
   4  -5  -6  125.79    6.80
  -4  -5   6  149.79    8.60
   4  -5  -6  141.39    6.30
   4  -5  -6  147.39    5.40
  -4   5   6  123.49    8.20
  -4   5   6  135.99    6.80
   4   5  -6  147.29    7.90
  -3  -5   6  188.58    9.40
  -3  -5   6  188.88   10.10
   3  -5  -6  194.38    8.10
   3  -5  -6  186.48    8.00
  -3   5   6  217.18    8.20
   3   5  -6  193.28    9.20
  -3   5   6  205.08   10.10
  -2  -5   6   46.90    4.80
  -2  -5   6   46.80    4.40
   2  -5  -6   43.60    3.20
  -2  -5   6   48.40    4.20
  -2   5   6   47.20    4.10
  -2   5   6   49.80    2.80
   2   5  -6   54.19    4.10
  -2   5   6   48.50    3.40
   1  -5  -6  639.94   21.10
  -1  -5   6  602.34   22.40
  -1  -5   6  592.54   22.40
  -1   5   6  628.74   22.40
  -1   5   6  628.34   20.60
  -1   5   6  611.94   21.70
   1   5  -6  594.54   21.90
   1   5  -6  645.94   22.20
   0  -5   6    2.70    1.70
   0  -5  -6    0.70    1.40
   0  -5   6    3.70    1.80
   0   5   6   -0.70    0.90
   0   5   6    3.10    1.40
   0   5   6    0.10    1.10
   0   5  -6   -0.50    1.30
   0   5   6    1.10    1.10
   0   5  -6    0.10    1.10
  -1  -5  -6   41.80    4.20
   1  -5   6   35.40    3.70
   1  -5   6   41.10    3.00
  -1  -5  -6   42.10    2.50
  -1   5  -6   39.90    2.80
  -1   5  -6   42.80    3.40
   1   5   6   36.50    3.70
   1   5   6   44.40    3.00
   1   5   6   41.30    3.90
  -2  -5  -6  476.05   19.30
  -2  -5  -6  481.05   16.00
   2  -5   6  444.76   18.20
   2  -5   6  478.35   17.00
  -2   5  -6  491.05   16.90
  -2   5  -6  475.75   17.20
   2   5   6  478.65   18.60
  -2   5  -6  493.75   17.70
  -3  -5  -6  210.48   11.50
   3  -5   6  231.48    9.00
   3  -5   6  212.18   10.40
  -3   5  -6  223.78    9.30
   3   5   6  197.28   10.40
  -3   5  -6  211.58    8.90
  -4  -5  -6   -1.20    3.10
   4  -5   6   -0.70    1.40
   4  -5   6    1.70    2.10
   4   5   6    3.60    2.60
  -4   5  -6    1.10    1.60
   4   5   6    1.20    2.60
   5  -5   6   60.49    6.30
   5  -5   6   53.49    4.30
  -5  -5  -6   43.80    7.10
   5   5   6   50.59    6.30
  -5   5  -6   49.40    4.30
   5   5   6   45.90    6.50
   6  -5   6   13.80    2.90
   6  -5   6   16.60    4.20
  -6  -5  -6   18.90    5.50
   6   5   6   15.10    4.50
  -6   5  -6   14.70    3.30
   6   5   6   16.60    4.60
   7  -5   6    7.10    2.80
   7  -5   6    5.60    3.60
  -7  -5  -6    3.90    5.50
   7   5   6   -0.10    3.60
   7   5   6   -2.50    3.30
  -8  -5  -6    2.10    5.40
   8  -5   6    1.50    4.10
   8   5   6    4.60    4.70
   8   5   6    2.00    4.30
  -9  -6   6    2.60    5.20
  -9  -6   6    8.20    6.20
  -9   6   6   -6.20    4.60
   9   6  -6    5.40    4.50
   9   6  -6    0.50    4.00
  -8  -6   6  176.68   13.30
  -8  -6   6  162.58   13.00
  -8   6   6  157.18   12.30
   8   6  -6  171.88   11.00
  -7  -6   6   25.80    5.90
   7  -6  -6   26.30    3.40
  -7  -6   6   22.00    5.80
  -7   6   6   23.20    5.80
   7   6  -6   37.00    5.70
  -6  -6   6   90.49    9.50
  -6  -6   6   89.59    9.70
   6  -6  -6   83.19    5.00
   6   6  -6   89.59    7.30
  -6   6   6   93.79    9.40
   5  -6  -6   50.79    3.70
  -5  -6   6   43.50    6.10
   5  -6  -6   43.60    2.80
  -5  -6   6   45.10    6.60
  -5   6   6   46.40    6.10
  -5   6   6   47.80    4.00
   5   6  -6   39.30    5.00
   4  -6  -6  104.49    3.60
  -4  -6   6   91.99    7.10
   4  -6  -6  102.99    5.20
  -4  -6   6   91.69    7.50
   4  -6  -6  102.39    4.70
   4  -6  -6  102.39    5.90
   4   6  -6   96.49    6.60
  -4   6   6   95.59    7.20
  -4   6   6  101.49    5.20
  -3  -6   6   96.99    6.50
  -3  -6   6  103.99    7.10
   3  -6  -6   98.89    4.90
  -3   6   6   97.69    6.70
   3   6  -6   97.49    6.00
  -3   6   6   96.89    4.50
  -2  -6   6   12.60    2.70
  -2  -6   6   14.70    3.10
   2  -6  -6   14.90    2.00
  -2  -6   6   17.30    2.80
  -2   6   6   15.70    1.50
   2   6  -6   12.10    2.50
  -2   6   6   17.80    3.10
  -2   6   6   14.20    2.10
  -1  -6   6   65.69    4.70
   1  -6  -6   56.59    4.00
  -1  -6   6   69.19    4.90
   1  -6  -6   63.79    3.70
  -1   6   6   62.49    4.40
   1   6  -6   64.29    4.40
  -1   6   6   72.39    4.00
  -1   6   6   68.39    3.20
   0  -6  -6  776.82   26.20
   0  -6   6  733.83   26.30
   0  -6  -6  715.63   25.50
   0  -6   6  709.33   26.40
   0   6   6  720.93   25.90
   0   6  -6  739.03   25.50
   0   6   6  765.72   26.10
   0   6   6  746.83   25.50
   0   6  -6  749.33   26.20
   1  -6   6  209.58    9.80
  -1  -6  -6  218.48    8.50
  -1  -6  -6  224.78   10.40
  -1   6  -6  220.88    9.60
   1   6   6  231.78    9.20
   1   6   6  231.38   10.00
  -1   6  -6  216.08    8.70
  -2  -6  -6   21.10    1.90
   2  -6   6   23.00    3.20
   2  -6   6   20.80    2.30
  -2  -6  -6   16.30    3.40
  -2   6  -6   26.70    2.60
   2   6   6   20.90    3.20
  -2   6  -6   22.90    3.10
  -2   6  -6   22.60    2.40
  -3  -6  -6  468.15   20.70
   3  -6   6  478.85   17.30
   3  -6   6  476.45   19.10
  -3  -6  -6  485.05   16.50
   3   6   6  482.25   19.70
  -3   6  -6  498.35   17.80
  -3   6  -6  494.35   17.90
  -4  -6  -6   16.00    4.40
   4  -6   6   17.10    2.30
   4  -6   6    8.20    2.80
   4   6   6   11.10    3.40
  -4   6  -6   13.90    2.70
  -5  -6  -6   15.30    5.10
   5  -6   6   14.40    3.70
   5  -6   6   11.80    2.40
   5   6   6   10.80    3.80
  -5   6  -6    5.40    2.40
   5   6   6   16.50    4.60
   6  -6   6  107.19    8.40
   6  -6   6   95.19    6.20
  -6  -6  -6  116.89   12.00
   6   6   6  110.19    9.40
   6   6   6  107.99   10.70
  -6   6  -6  101.39    7.00
   7  -6   6   21.50    5.20
  -7  -6  -6   22.20    6.70
   7   6   6   19.10    5.80
   7   6   6   14.50    5.20
   8  -6   6   21.00    5.50
  -8  -6  -6   11.30    6.40
   8   6   6    8.80    5.00
   8   6   6   23.30    6.20
  -9  -7   6   53.99    9.30
  -9  -7   6   45.40    9.30
  -9   7   6   51.49    9.20
   9   7  -6   66.69    9.70
   9   7  -6   36.90    6.70
  -8  -7   6   39.10    8.30
  -8  -7   6   32.60    7.70
  -8   7   6   40.20    7.50
   8   7  -6   33.80    6.20
  -7  -7   6  139.29   11.40
  -7  -7   6  143.59   11.50
   7   7  -6  147.39    9.60
  -7   7   6  137.79   11.00
  -6  -7   6   12.50    4.50
   6  -7  -6   22.20    2.40
  -6  -7   6   18.20    5.30
   6   7  -6   20.70    4.50
  -6   7   6   21.20    5.20
   5  -7  -6   93.99    4.10
   5  -7  -6  109.09    5.30
  -5  -7   6   95.79    8.40
  -5  -7   6  102.59    8.30
  -5   7   6   92.29    7.80
   5   7  -6   93.39    6.90
   4  -7  -6   43.10    3.30
  -4  -7   6   57.29    6.80
   4  -7  -6   48.60    5.40
  -4  -7   6   52.99    6.00
   4   7  -6   48.90    5.20
  -4   7   6   44.30    5.70
  -3  -7   6   23.80    3.80
  -3  -7   6   29.50    4.70
   3  -7  -6   30.80    2.80
  -3   7   6   23.40    1.60
  -3   7   6   22.20    3.80
   3   7  -6   25.00    3.60
  -2  -7   6    2.00    1.80
   2  -7  -6    0.00    1.10
   2  -7  -6    0.60    1.20
  -2  -7   6    2.10    2.00
  -2   7   6   -1.50    1.00
   2   7  -6   -1.20    1.60
  -2   7   6    0.20    0.60
  -2   7   6    0.00    1.60
   1  -7  -6    8.20    2.10
  -1  -7   6    6.10    2.30
   1  -7  -6    8.50    1.80
  -1  -7   6    6.80    2.30
  -1   7   6    8.30    1.40
   1   7  -6    5.40    2.00
  -1   7   6    4.20    1.90
  -1   7   6    4.20    1.40
   0  -7   6   11.00    2.40
   0  -7   6    9.60    2.30
   0  -7  -6   10.20    2.30
   0   7   6   10.10    2.00
   0   7   6   13.10    2.30
   0   7   6   12.80    2.30
   0   7  -6   12.70    2.50
   0   7   6   12.30    2.20
   0   7  -6   11.30    1.90
   1  -7   6    8.80    2.30
  -1  -7  -6    5.30    2.20
  -1  -7  -6    9.90    1.60
   1   7   6    7.50    1.80
   1   7   6    8.00    2.10
  -1   7  -6    9.90    2.20
  -1   7  -6    5.30    1.30
   2  -7   6   24.90    3.40
   2  -7   6   27.80    2.50
  -2  -7  -6   21.40    3.90
  -2  -7  -6   24.50    2.30
   2   7   6   29.10    3.90
  -2   7  -6   22.30    2.30
  -2   7  -6   22.00    2.70
  -2   7  -6   20.10    3.00
  -3  -7  -6   51.49    3.10
   3  -7   6   47.90    5.00
   3  -7   6   56.99    3.50
  -3  -7  -6   64.59    7.10
  -3   7  -6   52.19    4.10
  -3   7  -6   54.59    3.60
   3   7   6   51.09    5.60
   4  -7   6  232.28    9.30
  -4  -7  -6  229.88   13.50
   4  -7   6  242.08   11.70
  -4   7  -6  214.88    9.70
   4   7   6  235.58   12.30
  -4   7  -6  236.68   10.60
   5  -7   6   84.09    4.90
  -5  -7  -6   82.39    9.60
   5  -7   6   84.39    7.00
  -5   7  -6   85.19    6.00
   5   7   6   66.69    7.50
  -6  -7  -6   29.90    7.00
   6  -7   6   17.10    4.30
  -6   7  -6   30.20    4.40
   6   7   6   23.10    5.40
   6   7   6   22.10    5.50
  -7  -7  -6   83.79   11.20
   7  -7   6   70.89    8.00
   7   7   6   65.99    9.50
   7   7   6   62.59    8.40
   8  -7   6   21.00    5.70
  -8  -7  -6   11.90    7.00
   8   7   6   20.10    6.00
   8   7   6   14.80    5.40
  -9  -8   6   46.30    9.10
  -9  -8   6   41.80    8.90
  -9   8   6   43.10    8.10
   9   8  -6   39.50    7.70
   9   8  -6   38.10    6.60
  -8  -8   6   42.10    8.50
  -8  -8   6   46.90    8.50
   8   8  -6   28.90    5.90
  -8   8   6   30.80    7.10
  -7  -8   6  118.99   12.20
  -7  -8   6  101.59   11.40
   7   8  -6  114.29    8.90
  -7   8   6   86.89    9.90
  -6  -8   6    4.80    4.00
  -6  -8   6   -0.30    3.30
  -6   8   6    5.10    3.80
   6   8  -6    3.20    3.10
   5  -8  -6  251.47    8.50
  -5  -8   6  226.28   14.00
  -5  -8   6  235.38   13.60
   5   8  -6  269.17   12.50
  -5   8   6  230.98   13.30
   4  -8  -6   16.30    2.30
  -4  -8   6   24.60    4.80
  -4  -8   6   13.40    3.90
  -4   8   6   19.80    4.10
   4   8  -6   19.40    3.80
  -3  -8   6  128.29    8.30
  -3  -8   6  138.49    8.80
   3  -8  -6  148.99    6.40
  -3   8   6  142.19    8.50
   3   8  -6  136.89    7.70
  -2  -8   6  349.07   15.40
   2  -8  -6  374.96   13.50
  -2  -8   6  340.37   15.00
   2  -8  -6  370.86   13.50
   2   8  -6  320.57   14.30
  -2   8   6  363.76   13.30
  -2   8   6  354.86   15.20
  -1  -8   6  181.58    9.40
   1  -8  -6  196.78    8.60
  -1  -8   6  185.68    9.50
  -1   8   6  202.48    8.30
  -1   8   6  182.08    9.20
  -1   8   6  188.68    7.30
  -1   8   6  187.78    7.40
   1   8  -6  183.78    9.10
   0  -8   6  320.27   13.60
   0  -8  -6  338.77   13.60
   0  -8   6  311.67   13.30
   0   8  -6  322.57   13.40
   0   8   6  335.87   13.00
   0   8   6  320.67   13.20
   0   8   6  315.87   12.60
   0   8  -6  315.07   12.30
   1  -8   6   52.49    4.20
  -1  -8  -6   48.30    5.30
   1  -8   6   54.39    5.10
   1   8   6   54.39    4.00
  -1   8  -6   50.69    4.30
   1   8   6   50.29    4.20
  -1   8  -6   44.80    3.10
  -2  -8  -6    8.50    1.70
  -2  -8  -6    5.70    3.00
   2  -8   6   11.90    2.80
  -2   8  -6   10.90    2.70
   2   8   6    7.60    2.40
  -2   8  -6   10.30    2.30
  -2   8  -6    8.30    1.50
   3  -8   6    3.20    1.30
  -3  -8  -6   14.60    4.10
  -3  -8  -6    4.30    1.50
   3  -8   6    4.70    2.50
  -3   8  -6    6.40    1.50
  -3   8  -6    6.10    2.30
   3   8   6    5.70    2.70
   4  -8   6  297.97   13.90
   4  -8   6  288.47   11.20
  -4  -8  -6  306.77   16.40
  -4   8  -6  313.17   13.20
   4   8   6  291.37   14.70
   5  -8   6   -1.70    2.60
   5  -8   6    1.00    1.60
  -5  -8  -6   -2.40    3.70
  -5   8  -6   -0.10    2.50
   5   8   6   -0.60    2.70
   6  -8   6   22.50    4.40
  -6  -8  -6   22.70    6.50
  -6   8  -6   16.00    3.90
   6   8   6   27.50    5.90
  -7  -8  -6   10.00    5.50
   7  -8   6    4.40    3.40
   7   8   6   -1.90    3.70
   7   8   6    2.40    4.30
  -8  -8  -6   10.90    6.50
   8  -8   6    0.00    3.80
   8   8   6   14.80    5.70
   8   8   6    4.70    4.80
  -9  -9   6   27.90    7.40
  -9  -9   6   42.50    9.40
   9   9  -6   28.50    7.20
   9   9  -6    9.70    5.40
  -9   9   6   26.80    7.30
  -8  -9   6   21.70    6.70
  -8  -9   6   17.90    7.00
  -8   9   6   24.00    6.70
   8   9  -6   17.80    5.40
  -7  -9   6  160.98   12.70
  -7  -9   6  143.49   14.00
  -7   9   6  137.49   11.40
   7   9  -6  153.38   10.20
  -6  -9   6  100.29   10.60
  -6  -9   6  117.19   11.90
  -6   9   6  119.09    9.90
   6   9  -6  102.99    8.20
  -5  -9   6   21.00    5.20
  -5  -9   6   13.50    4.60
  -5   9   6    3.50    3.50
   5   9  -6   12.90    3.70
  -4  -9   6   76.09    7.80
  -4  -9   6   60.79    7.60
   4  -9  -6   62.99    3.90
  -4   9   6   87.59    8.20
   4   9  -6   67.89    5.80
  -3  -9   6  553.04   22.80
  -3  -9   6  520.45   22.20
   3  -9  -6  541.55   19.20
   3   9  -6  553.24   21.20
  -3   9   6  537.25   22.20
  -2  -9   6  217.28   11.20
   2  -9  -6  223.38    9.60
   2  -9  -6  215.68    9.30
  -2  -9   6  214.98   11.40
   2   9  -6  220.58   10.50
  -2   9   6  209.88   10.90
  -2   9   6  229.98    7.70
  -2   9   6  227.48    9.10
  -1  -9   6  129.49    7.80
  -1  -9   6  139.69    7.90
   1  -9  -6  136.19    7.10
  -1   9   6  127.69    6.40
  -1   9   6  132.69    5.70
  -1   9   6  149.69    8.00
  -1   9   6  139.29    5.60
   1   9  -6  123.39    7.30
   0  -9  -6   -1.40    1.70
   0  -9   6    1.20    2.00
   0  -9   6    1.90    2.00
   0   9   6   -1.10    1.30
   0   9   6    2.50    1.80
   0   9  -6    0.50    1.80
   0   9   6   -0.20    1.20
   0   9  -6   -0.20    1.40
  -1  -9  -6   76.69    6.20
   1  -9   6   82.39    5.40
   1  -9   6   77.69    5.90
  -1   9  -6   76.39    5.50
   1   9   6   78.49    5.20
  -1   9  -6   71.69    4.00
   1   9   6   86.19    5.60
   2  -9   6  225.28   10.90
  -2  -9  -6  221.48   12.10
  -2   9  -6  220.38    8.80
  -2   9  -6  240.08   10.30
   2   9   6  238.18   11.40
  -2   9  -6  231.78   11.20
   3  -9   6    4.40    2.80
  -3  -9  -6   -0.60    2.80
  -3  -9  -6    1.30    1.50
  -3   9  -6    1.00    1.10
   3   9   6    3.10    2.60
  -3   9  -6    1.80    2.10
  -4  -9  -6   18.20    4.90
   4  -9   6   19.80    4.10
  -4   9  -6   15.60    3.40
   4   9   6   15.90    4.10
   5  -9   6   81.19    7.50
  -5  -9  -6   70.59    9.40
  -5   9  -6   61.19    6.30
   5   9   6   65.49    8.00
  -6  -9  -6   12.20    5.70
   6  -9   6   17.10    4.40
  -6   9  -6   11.80    3.70
   6   9   6   11.30    4.60
  -7  -9  -6    7.80    5.40
   7  -9   6    1.90    3.60
   7   9   6    3.10    4.60
   7   9   6    4.00    4.80
  -8  -9  -6    1.60    5.90
   8  -9   6  -10.50    3.50
   8   9   6   -5.70    4.00
   8   9   6    2.50    4.60
  -9 -10   6    9.40    7.10
  -9 -10   6   12.70    6.60
  -9  10   6   25.80    7.30
   9  10  -6   20.80    6.80
   9  10  -6   12.40    5.10
  -8 -10   6   -2.40    4.60
  -8 -10   6    1.80    4.30
   8  10  -6   -0.40    4.20
  -8  10   6    1.60    4.70
   8  10  -6    1.10    4.00
  -7 -10   6    2.80    4.30
  -7 -10   6   -3.10    3.80
   7  10  -6   -2.80    3.20
  -7  10   6   -1.00    3.80
  -6 -10   6    5.60    4.20
  -6 -10   6    6.00    4.70
   6  10  -6   12.60    4.10
  -6  10   6    6.50    4.00
  -5 -10   6  256.77   15.30
  -5 -10   6  292.67   16.10
   5  10  -6  291.07   13.90
  -5  10   6  294.07   15.50
  -4 -10   6  333.57   17.40
  -4 -10   6  370.56   17.60
  -4  10   6  349.96   17.20
   4  10  -6  371.86   15.90
  -3 -10   6  154.58   10.20
  -3 -10   6  178.08   10.70
   3 -10  -6  158.68    7.40
   3  10  -6  180.18    9.50
  -3  10   6  183.48   10.30
   2 -10  -6   24.90    3.40
  -2 -10   6   27.00    4.40
   2 -10  -6   24.30    3.30
  -2 -10   6   26.70    4.50
  -2  10   6   20.00    2.50
  -2  10   6   27.20    4.50
   2  10  -6   22.20    3.70
  -2  10   6   20.00    1.60
  -1 -10   6    7.10    2.90
  -1 -10   6    8.60    3.20
   1 -10  -6   12.00    2.80
  -1 -10   6   10.40    3.20
  -1  10   6    8.70    1.60
   1  10  -6   13.00    3.10
  -1  10   6   16.10    3.30
  -1  10   6   13.30    1.50
  -1  10   6   14.80    2.40
   0 -10   6   88.29    6.40
   0 -10  -6   83.59    6.20
   0 -10   6   98.89    6.30
   0  10   6   89.79    5.10
   0  10   6   86.29    5.50
   0  10   6   78.29    5.80
   0  10  -6   93.59    6.30
  -1 -10  -6   83.59    6.70
   1 -10   6   80.99    5.70
   1 -10   6   79.49    6.00
   1  10   6   75.99    5.70
  -1  10  -6   81.99    4.20
  -1  10  -6   78.39    6.10
   1  10   6   73.89    5.60
   2 -10   6   98.89    6.40
   2 -10   6  110.89    7.50
  -2 -10  -6   97.79    8.10
   2  10   6  104.49    7.00
  -2  10  -6   99.89    4.60
  -2  10  -6   99.39    6.40
  -2  10  -6  108.09    7.30
   3 -10   6   13.00    3.40
  -3 -10  -6   14.10    4.50
  -3  10  -6   14.10    2.50
  -3  10  -6    8.10    2.80
   3  10   6   12.00    3.60
  -4 -10  -6    1.70    3.60
   4 -10   6   -1.50    2.30
   4  10   6    0.50    2.70
  -4  10  -6    0.80    2.50
  -5 -10  -6   -0.10    4.00
   5 -10   6    6.60    3.20
  -5  10  -6    4.30    3.30
   5  10   6   -0.70    2.90
   6 -10   6    2.70    3.40
  -6 -10  -6    0.30    4.90
  -6  10  -6    9.70    3.60
   6  10   6   -1.60    3.40
   7 -10   6   53.49    6.90
  -7 -10  -6   75.59   11.20
   7  10   6   54.09    8.50
   7  10   6   52.19    8.90
   8  10   6    2.40    4.70
  -8 -11   6   26.60    7.90
  -8 -11   6   24.60    7.20
   8  11  -6   15.10    5.20
  -8  11   6   19.60    6.30
   8  11  -6   19.80    6.60
  -7 -11   6    0.50    4.80
  -7 -11   6    3.80    4.80
  -7  11   6    3.90    4.30
   7  11  -6   -7.40    3.20
  -6 -11   6   65.99    9.00
  -6 -11   6   64.89    9.00
  -6  11   6   59.89    8.80
   6  11  -6   64.69    7.10
  -5 -11   6   25.00    6.00
  -5 -11   6   22.20    5.60
  -5  11   6   24.40    5.40
   5  11  -6   25.40    4.90
  -4 -11   6   26.30    5.70
  -4 -11   6   28.50    5.70
   4  11  -6   25.20    4.60
  -4  11   6   36.50    5.90
  -3 -11   6  263.07   13.70
  -3 -11   6  250.17   13.70
   3  11  -6  258.97   12.50
  -3  11   6  233.98   13.00
  -2 -11   6  137.09    9.40
  -2 -11   6  145.09    9.40
   2 -11  -6  152.98    8.10
  -2  11   6  155.38    7.00
   2  11  -6  168.28    9.20
  -2  11   6  151.28    6.00
  -2  11   6  158.18    9.60
   1 -11  -6   80.49    6.20
  -1 -11   6   86.29    7.00
  -1 -11   6   76.09    6.60
  -1 -11   6   78.59    6.50
  -1  11   6   92.59    3.60
   1  11  -6   95.19    6.70
  -1  11   6   97.09    6.80
  -1  11   6   87.89    4.70
  -1  11   6   84.99    5.10
   0 -11  -6   12.20    3.20
   0 -11   6   11.90    3.20
   0 -11   6    9.30    3.10
   0  11   6   14.20    3.40
   0  11  -6   21.30    4.00
   0  11   6   11.20    2.50
   0  11   6   20.00    2.60
  -1 -11  -6   34.10    5.30
   1 -11   6   35.30    4.40
   1 -11   6   31.40    4.50
  -1  11  -6   31.50    4.70
  -1  11  -6   34.20    4.20
   1  11   6   36.00    4.50
  -1  11  -6   22.90    2.40
   1  11   6   29.60    4.00
   2 -11   6   69.59    6.50
  -2 -11  -6   64.59    7.50
   2 -11   6   64.49    5.30
  -2  11  -6   62.09    5.40
  -2  11  -6   59.49    3.30
  -2  11  -6   64.79    6.70
   2  11   6   68.69    5.40
   2  11   6   67.29    6.50
   3 -11   6    8.50    3.20
  -3 -11  -6   11.20    4.20
   3  11   6   17.10    3.90
  -3  11  -6   13.00    3.30
  -4 -11  -6    8.80    4.30
   4 -11   6    8.00    3.20
   4  11   6    2.70    3.00
  -4  11  -6    9.30    3.20
  -5 -11  -6   88.19   10.90
   5 -11   6   68.89    7.30
  -5  11  -6   89.79    7.50
   5  11   6   83.99    9.30
   6 -11   6    1.50    3.50
  -6 -11  -6    2.90    4.50
  -6  11  -6   10.20    4.00
   6  11   6    0.20    4.20
   7 -11   6   17.00    5.20
  -7 -11  -6   25.60    7.20
   7  11   6   38.20    7.20
  -8 -12   6   27.30    7.80
  -8 -12   6   25.10    7.40
  -8  12   6   53.29    9.10
   8  12  -6   22.30    7.10
   8  12  -6   21.40    5.80
  -7 -12   6   -1.60    4.30
  -7 -12   6   -0.80    5.10
   7  12  -6   -4.00    3.60
  -7  12   6    5.30    4.90
   7  12  -6    3.60    4.20
  -6 -12   6    9.90    5.00
  -6 -12   6    9.50    4.90
  -6  12   6    2.60    4.30
   6  12  -6   -2.10    3.30
  -5 -12   6    0.10    4.20
  -5 -12   6   -1.70    3.90
   5  12  -6    5.50    3.60
  -5  12   6    6.50    3.80
  -4 -12   6   98.99   10.10
  -4 -12   6   89.19    9.80
  -4  12   6   93.59    9.40
   4  12  -6   80.69    6.90
  -3 -12   6    2.60    3.40
  -3 -12   6    1.40    3.50
   3 -12  -6    0.40    2.20
   3  12  -6    0.00    2.60
  -3  12   6    0.90    2.80
  -2 -12   6  174.68   10.70
  -2 -12   6  155.48    9.90
   2 -12  -6  172.58    8.90
  -2  12   6  170.98   10.30
   2  12  -6  145.99    9.20
  -2  12   6  171.78    7.50
  -1 -12   6  187.58   10.40
   1 -12  -6  180.18   10.00
  -1 -12   6  206.38   11.40
  -1  12   6  199.88    8.80
  -1  12   6  191.68   10.60
   1  12  -6  191.28   10.50
  -1  12   6  184.18    8.10
   0 -12   6  265.17   12.40
   0 -12  -6  270.07   13.10
   0 -12   6  237.78   12.50
[truncated: 524,211 more chars]
