# Supplementary material for: Crystal structure of (1,4-diphenyl-4H-1,2,4-triazol-3-yl)phenyl­amine di­fluoro­phosphate, and a survey of the di­fluoro­phosphate anion (PO2F2 −)
Source: Acta Crystallogr E Crystallogr Commun. 2020 Jun 2;76(Pt 7):1003–6. doi: 10.1107/S2056989020006933 (PMC7336792; doi:10.1107/S2056989020006933)
Supplement: Supplementary file 2 [file e-76-01003-Isup2.hkl]

data_I                                                                          
_shelx_title ' sadabs_a.res in P2(1)/n'                                         
_shelx_refln_list_code          4                                               
_shelx_F_calc_maximum      211.27                                               
_exptl_crystal_F_000       856.00                                               
_reflns_d_resolution_high  0.7115                                               
                                                                                
loop_                                                                           
 _space_group_symop_operation_xyz                                               
 'x, y, z'                                                                      
 '-x+1/2, y+1/2, -z+1/2'                                                        
 '-x, -y, -z'                                                                   
 'x-1/2, -y-1/2, z-1/2'                                                         
                                                                                
_cell_length_a     7.3811                                                       
_cell_length_b    14.9963                                                       
_cell_length_c    16.9217                                                       
_cell_angle_alpha  90.000                                                       
_cell_angle_beta  102.138                                                       
_cell_angle_gamma  90.000                                                       
                                                                                
_shelx_F_squared_multiplier     1.000                                           
                                                                                
loop_                                                                           
 _refln_index_h                                                                 
 _refln_index_k                                                                 
 _refln_index_l                                                                 
 _refln_F_squared_calc                                                          
 _refln_F_squared_meas                                                          
 _refln_F_squared_sigma                                                         
 _refln_observed_status                                                         
   2   0   0      28099.83      28221.48       370.13 o                         
   4   0   0        241.14        245.38        11.46 o                         
   6   0   0        537.43        533.23        18.54 o                         
   8   0   0        877.25        979.62        34.08 o                         
  10   0   0          0.20        -15.34        15.34 o                         
   1   1   0          0.96          0.25         0.99 o                         
   2   1   0      38065.67      38297.95       340.26 o                         
   3   1   0        479.56        449.88         7.04 o                         
   4   1   0        179.79        189.08         6.83 o                         
   5   1   0        921.76        995.35        17.72 o                         
   6   1   0          2.44         -4.06         4.06 o                         
   7   1   0         58.86         49.25         7.05 o                         
   8   1   0         97.47         99.41         8.52 o                         
   9   1   0          0.77        -11.46        11.46 o                         
  10   1   0        104.24         95.10        14.47 o                         
   0   2   0        960.88        856.34        12.23 o                         
   1   2   0       1189.99       1173.91        13.38 o                         
   2   2   0       2238.83       2253.66        24.20 o                         
   3   2   0       3335.69       3599.08        39.97 o                         
   4   2   0          0.11         -1.74         2.62 o                         
   5   2   0         15.79         17.84         3.96 o                         
   6   2   0          0.90          4.62         4.37 o                         
   7   2   0          3.98          5.98         5.32 o                         
   8   2   0        318.18        308.58        14.63 o                         
   9   2   0         51.61         67.16         9.74 o                         
  10   2   0        134.55        149.34        19.17 o                         
   1   3   0      19979.82      20305.81       196.45 o                         
   2   3   0      15949.76      16151.77       150.77 o                         
   3   3   0         36.74         36.88         2.93 o                         
   4   3   0         25.72         23.06         3.53 o                         
   5   3   0          1.33         -3.06         3.06 o                         
   6   3   0        251.91        250.23        11.71 o                         
   7   3   0        701.96        724.03        18.73 o                         
   8   3   0         10.34          7.54         6.56 o                         
   9   3   0         86.38         78.00         9.94 o                         
  10   3   0        412.22        402.48        28.27 o                         
   0   4   0       5754.39       5479.73        67.86 o                         
   1   4   0         26.94         35.58         2.14 o                         
   2   4   0        350.21        390.10         5.73 o                         
   3   4   0       1629.18       1627.02        19.04 o                         
   4   4   0        457.50        455.08        10.42 o                         
   5   4   0         27.99         28.73         4.30 o                         
   6   4   0        689.63        665.35        15.58 o                         
   7   4   0          2.07         -4.69         4.69 o                         
   8   4   0        512.14        522.88        17.73 o                         
   9   4   0         26.31          7.23        11.54 o                         
   1   5   0         47.89         29.70         1.78 o                         
   2   5   0        224.78        296.78         5.81 o                         
   3   5   0        872.24        968.98        14.03 o                         
   4   5   0        587.51        541.59        10.86 o                         
   5   5   0         16.67          9.41         3.73 o                         
   6   5   0        255.98        255.02        11.42 o                         
   7   5   0        192.80        203.40        10.21 o                         
   8   5   0        259.43        244.03        14.99 o                         
   9   5   0        709.51        720.23        29.38 o                         
   0   6   0       1010.75       1066.16        16.86 o                         
   1   6   0       2653.00       2724.15        25.46 o                         
   2   6   0       1129.41       1184.60        16.44 o                         
   3   6   0       3500.33       3560.21        37.62 o                         
   4   6   0        158.96        166.83         6.07 o                         
   5   6   0        696.89        663.94        14.58 o                         
   6   6   0        513.19        526.35        13.73 o                         
   7   6   0        527.18        505.94        14.99 o                         
   8   6   0         32.29         32.31        13.47 o                         
   9   6   0        294.51        263.91        19.65 o                         
   1   7   0        386.47        374.44         5.95 o                         
   2   7   0       1358.81       1359.38        20.98 o                         
   3   7   0          1.11         -1.07         2.40 o                         
   4   7   0        458.76        421.55        11.52 o                         
   5   7   0         63.35         74.67         7.08 o                         
   6   7   0        248.32        243.69        14.64 o                         
   7   7   0        743.14        761.12        21.67 o                         
   8   7   0          0.97          0.37         8.36 o                         
   9   7   0         25.63         23.02        14.20 o                         
   0   8   0         29.35         50.74         4.09 o                         
   1   8   0        228.27        234.42         4.92 o                         
   2   8   0       1095.38       1052.96        15.97 o                         
   3   8   0        307.77        305.88        10.33 o                         
   4   8   0         54.29         47.64         4.81 o                         
   5   8   0        104.64         93.64         4.92 o                         
   6   8   0         60.61         60.34         7.03 o                         
   7   8   0        128.92        114.55         9.75 o                         
   8   8   0        187.52        175.49        15.66 o                         
   9   8   0         11.52          6.98        14.76 o                         
   1   9   0       1072.48       1086.82        14.60 o                         
   2   9   0         74.80         79.49         4.96 o                         
   3   9   0         10.91          3.31         4.15 o                         
   4   9   0       1337.26       1333.83        23.06 o                         
   5   9   0          0.56         -3.51         4.56 o                         
   6   9   0        310.57        304.90        13.06 o                         
   7   9   0         13.22         18.41         6.84 o                         
   8   9   0         79.47         86.95        16.74 o                         
   9   9   0          0.11         -3.18        13.92 o                         
   0  10   0        297.04        320.28         9.49 o                         
   1  10   0         50.50         60.54         4.73 o                         
   2  10   0         46.62         60.93         5.16 o                         
   3  10   0       1449.55       1410.91        25.02 o                         
   4  10   0        545.37        571.07        15.44 o                         
   5  10   0        675.49        671.56        17.58 o                         
   6  10   0        153.24        125.67         9.47 o                         
   7  10   0         11.88         16.65         6.73 o                         
   8  10   0          4.39          9.78        12.85 o                         
   1  11   0        514.96        508.70        10.21 o                         
   2  11   0         12.07          7.99         3.17 o                         
   3  11   0        902.54        930.92        15.67 o                         
   4  11   0          4.83          6.54         4.85 o                         
   5  11   0         15.57         18.42         5.96 o                         
   6  11   0        172.87        139.86        13.34 o                         
   7  11   0         26.69         44.97        11.40 o                         
   8  11   0         44.86         24.78        16.46 o                         
   0  12   0        958.61        909.76        20.03 o                         
   1  12   0         35.78         30.64         4.25 o                         
   2  12   0       1012.32        975.36        17.92 o                         
   3  12   0        145.03        134.96         6.46 o                         
   4  12   0          8.21         11.08         5.30 o                         
   5  12   0         64.50         49.98         7.31 o                         
   6  12   0        122.45        117.85        10.66 o                         
   7  12   0          0.22          5.76        10.57 o                         
   8  12   0          7.45         12.29        13.65 o                         
   1  13   0       2068.78       2071.43        29.47 o                         
   2  13   0        258.06        265.36        11.01 o                         
   3  13   0        298.30        307.66        15.48 o                         
   4  13   0        584.12        555.69        20.84 o                         
   5  13   0        305.48        324.00        14.17 o                         
   6  13   0         16.35         12.60         8.13 o                         
   7  13   0        383.32        442.71        27.11 o                         
   0  14   0        190.42        175.43         9.85 o                         
   1  14   0        320.86        296.03         8.80 o                         
   2  14   0        109.04        121.98        11.87 o                         
   3  14   0        627.07        656.61        26.86 o                         
   4  14   0         38.46         37.89         6.71 o                         
   5  14   0        206.90        218.64        14.65 o                         
   6  14   0          5.08          0.63         8.33 o                         
   7  14   0        144.63        107.32        18.77 o                         
   1  15   0        889.67        940.07        24.29 o                         
   2  15   0        506.45        474.61        17.36 o                         
   3  15   0         27.26         25.90         7.40 o                         
   4  15   0        126.47        138.53        12.67 o                         
   5  15   0        410.08        472.11        28.22 o                         
   6  15   0         36.66         20.87        10.33 o                         
   7  15   0        108.83        103.20        19.28 o                         
   0  16   0          1.05          9.80         8.88 o                         
   1  16   0          6.81         17.52         5.35 o                         
   2  16   0        202.34        207.11        13.06 o                         
   3  16   0        239.42        219.16        19.73 o                         
   4  16   0         67.82         65.53         9.81 o                         
   5  16   0         26.53         30.72        14.76 o                         
   6  16   0        245.24        277.04        21.97 o                         
   1  17   0        197.71        199.40        11.71 o                         
   2  17   0          7.01          2.76         6.23 o                         
   3  17   0          5.17         14.08         7.67 o                         
   4  17   0          0.03          5.00         9.21 o                         
   5  17   0         96.24        103.78        12.59 o                         
   0  18   0        178.27        204.52        32.49 o                         
   1  18   0         25.13         35.33        10.22 o                         
   2  18   0        118.25        109.53        10.98 o                         
   3  18   0        535.31        608.87        30.43 o                         
   4  18   0         29.24         38.56        10.39 o                         
   5  18   0         90.05        123.99        13.94 o                         
   1  19   0        588.32        706.14        32.14 o                         
   2  19   0         18.46         18.50         8.62 o                         
   3  19   0        143.61        190.78        14.69 o                         
   4  19   0         17.54         20.70        10.31 o                         
   0  20   0        198.11        175.92        24.85 o                         
   1  20   0          1.20         11.41        13.68 o                         
   2  20   0         40.63         30.78        11.24 o                         
   3  20   0          5.94          7.46        11.08 o                         
  -9   0   1        191.19        197.27        17.61 o                         
  -7   0   1          0.75          4.37         6.52 o                         
  -5   0   1         60.22         41.86         7.85 o                         
  -3   0   1         24.19          7.10         2.98 o                         
  -1   0   1         91.02         96.31         4.01 o                         
   1   0   1      11299.77      10988.14       133.80 o                         
   3   0   1       1569.55       1621.93        26.42 o                         
   5   0   1        150.19        150.04        12.21 o                         
   7   0   1        110.26        111.94        10.92 o                         
   9   0   1        337.02        343.28        36.00 o                         
 -10   1   1         14.56          7.62        11.35 o                         
  -9   1   1        195.95        188.41        12.40 o                         
  -8   1   1        178.94        174.13        11.76 o                         
  -7   1   1       1355.88       1472.69        32.53 o                         
  -6   1   1          4.87         10.92         4.30 o                         
  -5   1   1        678.43        655.25        15.98 o                         
  -4   1   1       1143.94       1233.17        22.51 o                         
  -3   1   1        140.36        137.63         4.42 o                         
  -2   1   1       6023.98       6136.35        58.87 o                         
  -1   1   1       4448.81       4382.04        43.36 o                         
   1   1   1       1579.91       1574.45        14.55 o                         
   2   1   1       4207.38       4082.44        38.43 o                         
   3   1   1        359.17        374.25         6.54 o                         
   4   1   1         40.98         34.47         3.31 o                         
   5   1   1         20.12         19.31         3.93 o                         
   6   1   1         21.02         14.58         7.38 o                         
   7   1   1        734.94        778.31        24.23 o                         
   8   1   1         19.13         19.01         6.14 o                         
   9   1   1          1.42         -9.03         9.03 o                         
  10   1   1         67.38         91.55        16.60 o                         
 -10   2   1        105.96        111.10        17.13 o                         
  -9   2   1         21.08         24.02         8.05 o                         
  -8   2   1        209.77        198.14        12.91 o                         
  -7   2   1         18.26         16.99         5.56 o                         
  -6   2   1        221.28        203.23        10.12 o                         
  -5   2   1       1086.99       1135.22        22.13 o                         
  -4   2   1          4.91          4.27         3.30 o                         
  -3   2   1         70.53         80.84         3.53 o                         
  -2   2   1      16423.07      17069.16       159.21 o                         
  -1   2   1       3671.54       3532.84        33.69 o                         
   0   2   1        886.21        972.21         9.09 o                         
   1   2   1         33.41         30.56         1.28 o                         
   2   2   1       1532.47       1519.84        15.72 o                         
   3   2   1         10.90          6.30         2.05 o                         
   4   2   1        165.29        165.30         6.57 o                         
   5   2   1        151.71        146.95         7.59 o                         
   6   2   1        104.89         91.72         7.22 o                         
   7   2   1          6.12         -2.37         4.74 o                         
   8   2   1         95.21        110.03        11.83 o                         
   9   2   1         21.06         19.66         9.53 o                         
 -10   3   1          0.11          5.35        11.27 o                         
  -9   3   1         85.79         94.14        10.32 o                         
  -8   3   1         49.56         57.09        10.97 o                         
  -7   3   1          0.07          1.93         4.92 o                         
  -6   3   1         60.35         61.98         6.08 o                         
  -5   3   1         27.14         22.09         4.38 o                         
  -4   3   1       4386.01       4784.72        71.20 o                         
  -3   3   1         11.18         13.92         2.26 o                         
  -2   3   1        167.35        201.57         4.19 o                         
  -1   3   1       6245.02       6165.70        55.72 o                         
   0   3   1        909.29        867.57         8.85 o                         
   1   3   1      16699.28      16346.43       135.64 o                         
   2   3   1        849.56        910.12        10.26 o                         
   3   3   1         76.41         78.79         3.73 o                         
   4   3   1         19.36         10.51         3.01 o                         
   5   3   1         17.13         17.59         3.96 o                         
   6   3   1        762.27        772.08        17.99 o                         
   7   3   1        331.07        330.38        14.23 o                         
   8   3   1          0.11         -6.74         6.74 o                         
   9   3   1          0.59         -4.03         9.94 o                         
 -10   4   1         60.28         40.67        15.57 o                         
  -9   4   1        313.20        308.30        21.16 o                         
  -8   4   1          1.85         -1.38         5.88 o                         
  -7   4   1          7.53         12.26         5.17 o                         
  -6   4   1        224.67        204.77         9.50 o                         
  -5   4   1        317.43        311.85        10.12 o                         
  -4   4   1       2308.83       2522.92        40.62 o                         
  -3   4   1         17.97          9.90         2.58 o                         
  -2   4   1        717.40        676.70         8.43 o                         
  -1   4   1       1097.19       1114.44        10.57 o                         
   0   4   1          3.82         -1.08         1.08 o                         
   1   4   1      15359.06      15447.68       143.86 o                         
   2   4   1        707.09        744.52         8.89 o                         
   3   4   1      11469.94      12049.43       119.23 o                         
   4   4   1        421.54        469.41        10.51 o                         
   5   4   1        949.88       1001.00        22.60 o                         
   6   4   1        126.01        116.45         7.73 o                         
   7   4   1          3.36          2.74         5.11 o                         
   8   4   1        434.69        470.06        19.17 o                         
   9   4   1          1.42         -9.46         9.46 o                         
  -9   5   1        291.63        284.27        20.13 o                         
  -8   5   1          3.61         -5.81         5.81 o                         
  -7   5   1        659.12        668.62        17.05 o                         
  -6   5   1        355.19        363.61        13.19 o                         
  -5   5   1          0.01          2.57         3.43 o                         
  -4   5   1          0.87          2.30         2.77 o                         
  -3   5   1       1377.16       1420.44        20.16 o                         
  -2   5   1         97.05        152.10         4.67 o                         
  -1   5   1          0.13          1.52         0.93 o                         
   0   5   1         78.76         59.33         2.16 o                         
   1   5   1        921.09        944.54        10.43 o                         
   2   5   1        644.31        583.71         8.54 o                         
   3   5   1        221.74        220.06         5.49 o                         
   4   5   1          1.46          4.75         2.83 o                         
   5   5   1        960.04        962.50        18.28 o                         
   6   5   1         10.48          3.32         4.36 o                         
   7   5   1         10.51          7.19         5.35 o                         
   8   5   1          0.01          3.14         8.77 o                         
   9   5   1         15.29         -2.54        11.73 o                         
  -9   6   1         15.26         10.59        10.63 o                         
  -8   6   1        167.00        164.96        11.75 o                         
  -7   6   1        207.04        194.94        10.01 o                         
  -6   6   1         20.70         18.48         4.87 o                         
  -5   6   1        899.02        946.10        18.19 o                         
  -4   6   1         24.62         23.54         3.24 o                         
  -3   6   1       4878.80       5153.53        58.14 o                         
  -2   6   1         30.70         34.54         2.56 o                         
  -1   6   1       1593.54       1619.77        17.17 o                         
   0   6   1        442.04        505.69         6.60 o                         
   1   6   1          0.29         -0.40         1.21 o                         
   2   6   1       1372.36       1557.15        21.48 o                         
   3   6   1        107.08         91.60         4.09 o                         
   4   6   1         97.93        100.79         5.34 o                         
   5   6   1         43.26         38.69         4.53 o                         
   6   6   1         93.45         85.53         8.96 o                         
   7   6   1        164.57        139.46         9.04 o                         
   8   6   1        166.14        150.57        15.03 o                         
   9   6   1         15.00         -3.34         9.44 o                         
  -9   7   1          1.57        -12.36        12.36 o                         
  -8   7   1         96.96        117.25        10.42 o                         
  -7   7   1        929.85        971.10        23.60 o                         
  -6   7   1        139.86        123.24         7.82 o                         
  -5   7   1        459.85        445.06        14.45 o                         
  -4   7   1        406.13        375.27         9.65 o                         
  -3   7   1       1085.54       1053.28        17.31 o                         
  -2   7   1        785.71        774.46        11.62 o                         
  -1   7   1        442.51        515.49         8.10 o                         
   0   7   1       1408.76       1580.25        17.87 o                         
   1   7   1        161.49        175.32         4.71 o                         
   2   7   1        808.38        874.62        14.02 o                         
   3   7   1        346.37        351.90        10.06 o                         
   4   7   1       1096.15       1111.96        18.87 o                         
   5   7   1        973.69        995.38        18.58 o                         
   6   7   1        238.04        246.71        16.90 o                         
   7   7   1         69.29         75.34         8.80 o                         
   8   7   1         95.91         93.22        13.00 o                         
   9   7   1         52.92         38.64        11.98 o                         
  -9   8   1         83.22        105.02        18.73 o                         
  -8   8   1        297.32        300.35        19.36 o                         
  -7   8   1          0.89         -1.92         5.51 o                         
  -6   8   1         96.12        101.30         8.39 o                         
  -5   8   1        553.01        544.81        11.70 o                         
  -4   8   1         28.97         28.21         4.09 o                         
  -3   8   1        358.59        281.29        10.77 o                         
  -2   8   1        181.36        198.40         5.63 o                         
  -1   8   1        835.55        795.95        11.53 o                         
   0   8   1       1392.13       1468.41        17.07 o                         
   1   8   1         71.24         97.66         3.50 o                         
   2   8   1        245.44        244.70         8.31 o                         
   3   8   1       1021.88        970.92        19.08 o                         
   4   8   1        198.20        208.13         8.78 o                         
   5   8   1         58.92         46.28         4.57 o                         
   6   8   1          2.50          2.37         5.18 o                         
   7   8   1         82.39         75.75         9.10 o                         
   8   8   1         68.49         53.71        11.19 o                         
   9   8   1         86.52         59.21        24.14 o                         
  -9   9   1          4.07          0.05        14.44 o                         
  -8   9   1          1.79          2.11        10.61 o                         
  -7   9   1          0.14          7.15         6.10 o                         
  -6   9   1       1626.83       1640.84        42.92 o                         
  -5   9   1        356.76        346.35        14.73 o                         
  -4   9   1       1008.23        986.30        22.17 o                         
  -3   9   1        249.28        244.30         6.33 o                         
  -2   9   1        524.14        545.75         9.95 o                         
  -1   9   1         23.53         35.02         2.67 o                         
   0   9   1        576.38        544.73         9.22 o                         
   1   9   1        113.19        151.42         6.08 o                         
   2   9   1        495.47        475.57        10.49 o                         
   3   9   1        295.30        291.66        10.09 o                         
   4   9   1       1775.05       1748.84        36.09 o                         
   5   9   1          2.75         -4.60         4.60 o                         
   6   9   1         32.21         32.06         6.34 o                         
   7   9   1          0.97         -0.09         7.98 o                         
   8   9   1          3.89          0.81         9.00 o                         
   9   9   1          0.14         -4.34        18.17 o                         
  -9  10   1         66.14         75.09        21.34 o                         
  -8  10   1        322.11        297.52        22.53 o                         
  -7  10   1        221.22        198.23        17.21 o                         
  -6  10   1        879.28        882.06        21.72 o                         
  -5  10   1        312.83        324.39        12.86 o                         
  -4  10   1         15.27         15.72         4.36 o                         
  -3  10   1          0.15          0.23         2.83 o                         
  -2  10   1        783.84        732.08        14.53 o                         
  -1  10   1          1.90          3.49         2.12 o                         
   0  10   1        406.77        414.67         7.72 o                         
   1  10   1        427.26        484.89         9.10 o                         
   2  10   1        430.39        443.14        12.25 o                         
   3  10   1        450.27        444.34        11.02 o                         
   4  10   1         83.10         90.95         7.32 o                         
   5  10   1         42.86         33.55         6.23 o                         
   6  10   1         71.37         90.56         9.62 o                         
   7  10   1         31.33         31.14         9.92 o                         
   8  10   1          8.36         -8.24        14.75 o                         
  -8  11   1        174.66        149.92        20.25 o                         
  -7  11   1         17.58         18.62         8.80 o                         
  -6  11   1        160.42        145.27        10.34 o                         
  -5  11   1          3.88          7.64         6.27 o                         
  -4  11   1        536.00        536.68        12.69 o                         
  -3  11   1          5.53          4.62         4.38 o                         
  -2  11   1        635.78        646.82        15.25 o                         
  -1  11   1          8.59          2.21         2.35 o                         
   0  11   1        345.06        351.53         7.59 o                         
   1  11   1        262.37        251.66         7.38 o                         
   2  11   1         68.04         80.89         5.70 o                         
   3  11   1        795.88        822.13        16.31 o                         
   4  11   1          7.60         -0.18         4.93 o                         
   5  11   1         65.02         48.30         7.02 o                         
   6  11   1          2.31          3.73         5.83 o                         
   7  11   1         25.32         22.79        12.90 o                         
   8  11   1         90.42         92.64        17.83 o                         
  -8  12   1        185.21        166.01        18.84 o                         
  -7  12   1         61.85         56.05        11.02 o                         
  -6  12   1         61.08         50.71         9.47 o                         
  -5  12   1          8.23         -2.54         5.28 o                         
  -4  12   1        230.15        210.31        13.90 o                         
  -3  12   1         59.75         43.29         7.70 o                         
  -2  12   1       1669.32       1598.21        32.29 o                         
  -1  12   1        235.54        234.27         7.29 o                         
   0  12   1        464.32        431.36         8.72 o                         
   1  12   1         12.93         13.70         2.86 o                         
   2  12   1        985.43        981.38        18.35 o                         
   3  12   1        450.62        442.11        11.70 o                         
   4  12   1         45.79         43.79         6.42 o                         
   5  12   1        501.75        500.55        16.55 o                         
   6  12   1         17.34         13.85         6.76 o                         
   7  12   1         44.75         35.07        13.37 o                         
   8  12   1          0.00        -15.75        15.75 o                         
  -8  13   1         77.94         89.89        18.08 o                         
  -7  13   1         54.08         47.71        13.15 o                         
  -6  13   1          2.29          0.44         7.81 o                         
  -5  13   1        189.45        212.57        14.26 o                         
  -4  13   1        427.15        397.02        14.66 o                         
  -3  13   1        290.99        279.62        17.79 o                         
  -2  13   1         10.43         13.11         5.88 o                         
  -1  13   1         25.70         17.38         3.27 o                         
   0  13   1        945.22        938.47        13.95 o                         
   1  13   1         19.80         26.42         3.58 o                         
   2  13   1        824.24        841.14        18.85 o                         
   3  13   1         17.81         17.12         5.57 o                         
   4  13   1        491.10        513.50        15.84 o                         
   5  13   1         22.41         17.26         6.39 o                         
   6  13   1         45.00         46.14         9.62 o                         
   7  13   1        133.12        143.95        19.12 o                         
  -7  14   1          8.56         14.90        12.53 o                         
  -6  14   1        224.60        269.16        17.03 o                         
  -5  14   1        110.29        115.70        11.72 o                         
  -4  14   1         92.50        113.90         8.99 o                         
  -3  14   1         91.03         94.35         9.58 o                         
  -2  14   1       1057.47       1010.95        24.77 o                         
  -1  14   1        291.59        273.73        10.77 o                         
   0  14   1       1047.25       1035.59        16.32 o                         
   1  14   1        584.61        575.72        12.26 o                         
   2  14   1         14.41         18.20         5.49 o                         
   3  14   1        122.25        115.98         8.98 o                         
   4  14   1         72.74         64.63         7.79 o                         
   5  14   1         43.47         39.41         7.81 o                         
   6  14   1        249.75        276.63        24.39 o                         
   7  14   1         14.61         13.23        13.50 o                         
  -7  15   1         28.75         44.83        14.13 o                         
  -6  15   1         89.12        114.79        12.65 o                         
  -5  15   1        183.33        195.67        14.46 o                         
  -4  15   1          1.91          0.76         6.63 o                         
  -3  15   1          8.60          5.50         6.50 o                         
  -2  15   1         53.42         52.41         7.96 o                         
  -1  15   1          0.03         -0.96         3.61 o                         
   0  15   1        249.54        255.48         8.48 o                         
   1  15   1       2435.87       2434.06        38.62 o                         
   2  15   1        728.02        771.30        21.51 o                         
   3  15   1        502.51        493.19        22.88 o                         
   4  15   1        246.83        236.59        16.26 o                         
   5  15   1        162.70        156.10        19.84 o                         
   6  15   1        112.98        109.72        17.30 o                         
   7  15   1         17.03         10.28        23.69 o                         
  -6  16   1         48.52         53.85        10.69 o                         
  -5  16   1         36.74         49.68         9.86 o                         
  -4  16   1          6.33         -5.13         9.80 o                         
  -3  16   1         44.67         56.86         8.96 o                         
  -2  16   1        327.36        328.79        14.75 o                         
  -1  16   1        138.10        135.27         9.62 o                         
   0  16   1        115.02         93.17         7.33 o                         
   1  16   1          9.44          6.32         5.14 o                         
   2  16   1          8.87         17.34         6.45 o                         
   3  16   1        726.30        726.66        20.00 o                         
   4  16   1          1.82         12.76         8.01 o                         
   5  16   1        245.74        234.61        16.09 o                         
   6  16   1         14.51         32.84        14.89 o                         
  -6  17   1          0.01         14.30        14.48 o                         
  -5  17   1        276.97        350.37        20.65 o                         
  -4  17   1        543.85        539.07        23.79 o                         
  -3  17   1        428.46        440.50        20.55 o                         
  -2  17   1         93.79        104.72        11.46 o                         
  -1  17   1         61.61         63.89        10.67 o                         
   0  17   1          8.97         14.49         7.17 o                         
   1  17   1         62.58         56.17         8.32 o                         
   2  17   1         91.90        108.01        16.28 o                         
   3  17   1         51.72         48.71         9.20 o                         
   4  17   1          7.69          7.53         7.99 o                         
   5  17   1          6.32          5.91         9.91 o                         
  -5  18   1        663.32        850.62        28.75 o                         
  -4  18   1         73.78         88.79        15.60 o                         
  -3  18   1         67.99         75.13        10.67 o                         
  -2  18   1         98.95         75.10        10.04 o                         
  -1  18   1          1.69          8.65         7.39 o                         
   0  18   1        218.86        249.34        17.65 o                         
   1  18   1         19.05         11.59         8.96 o                         
   2  18   1        280.67        217.20        16.44 o                         
   3  18   1         57.18         59.33        11.00 o                         
   4  18   1         27.84         40.80        10.96 o                         
   5  18   1          4.24          1.89        12.63 o                         
  -4  19   1          8.51         11.50        11.60 o                         
  -3  19   1        144.10        186.06        14.54 o                         
  -2  19   1          0.44          4.50         8.84 o                         
  -1  19   1        157.96        180.35        14.41 o                         
   0  19   1         28.43         18.09         9.97 o                         
   1  19   1          7.80         17.59         9.81 o                         
   2  19   1        134.62         88.89        12.82 o                         
   3  19   1        190.61        214.55        15.73 o                         
   4  19   1        362.18        349.96        29.03 o                         
  -3  20   1        308.79        355.20        31.62 o                         
  -2  20   1         38.99         52.67        11.18 o                         
  -1  20   1         84.26         66.70        12.93 o                         
   0  20   1         21.43         18.87        10.94 o                         
   1  20   1         85.57        105.30        14.72 o                         
   2  20   1          9.64          6.87        10.49 o                         
   3  20   1          0.04          0.00        11.04 o                         
   0  21   1         43.40         31.71        12.01 o                         
 -10   0   2        269.63        274.14        34.84 o                         
  -8   0   2        445.05        510.81        21.95 o                         
  -6   0   2        994.04       1037.57        46.40 o                         
  -4   0   2         13.36         18.21         5.89 o                         
  -2   0   2      12250.89      11811.43       156.83 o                         
   0   0   2        198.77        233.14         3.70 o                         
   2   0   2        112.62        114.93         3.94 o                         
   4   0   2         83.78         89.73         7.91 o                         
   6   0   2       2842.63       2991.39        75.35 o                         
   8   0   2        216.79        259.42        24.80 o                         
 -10   1   2          0.02         -6.84        10.99 o                         
  -9   1   2          4.21         -1.62         9.42 o                         
  -8   1   2         15.36         10.21         5.76 o                         
  -7   1   2         29.90         26.85         6.05 o                         
  -6   1   2        176.44        162.24         9.99 o                         
  -5   1   2         33.39         26.07         4.94 o                         
  -4   1   2         22.45         32.00         4.14 o                         
  -3   1   2        323.74        362.00         6.24 o                         
  -2   1   2       3981.39       4135.78        40.49 o                         
  -1   1   2        320.54        299.19         3.82 o                         
   0   1   2        869.92        821.62         7.74 o                         
   1   1   2       1984.37       1828.52        18.14 o                         
   2   1   2        701.01        618.69         7.62 o                         
   3   1   2          0.34          0.21         1.78 o                         
   4   1   2         68.67         65.96         3.95 o                         
   5   1   2        577.72        575.62        13.17 o                         
   6   1   2         97.94         96.25        10.18 o                         
   7   1   2        545.41        593.35        17.33 o                         
   8   1   2         90.62         92.96        15.65 o                         
   9   1   2          3.54         18.30        10.05 o                         
 -10   2   2          4.39          3.59        12.78 o                         
  -9   2   2         22.08         12.19         6.91 o                         
  -8   2   2         63.55         51.68         7.73 o                         
  -7   2   2         45.46         42.13         6.36 o                         
  -6   2   2         66.22         81.01         8.07 o                         
  -5   2   2         87.98         82.02         7.82 o                         
  -4   2   2          3.46          3.19         3.90 o                         
  -3   2   2        655.71        524.98         8.56 o                         
  -2   2   2      44634.98      45270.81       418.23 o                         
  -1   2   2        775.30        721.41         7.71 o                         
   0   2   2       7788.21       7445.32        76.07 o                         
   1   2   2        223.83        245.06         3.40 o                         
   2   2   2         95.15         98.15         3.01 o                         
   3   2   2        221.87        273.21         6.70 o                         
   4   2   2        281.97        263.05         7.11 o                         
   5   2   2        235.74        233.34         9.24 o                         
   6   2   2          2.77         -0.91         4.63 o                         
   7   2   2          1.22         -4.73         4.73 o                         
   8   2   2         35.94         39.72         7.51 o                         
   9   2   2        266.42        284.19        19.64 o                         
 -10   3   2          5.96         23.51        11.56 o                         
  -9   3   2        119.47        109.20        10.97 o                         
  -8   3   2        100.65        108.39         9.04 o                         
  -7   3   2       1439.07       1493.09        33.03 o                         
  -6   3   2         52.89         47.25         6.22 o                         
  -5   3   2       1663.62       1668.58        36.09 o                         
  -4   3   2      18994.95      19730.69       243.39 o                         
  -3   3   2        215.53        210.37         5.73 o                         
  -2   3   2      10567.42      10700.24       100.60 o                         
  -1   3   2       2829.26       2762.91        26.89 o                         
   0   3   2       1453.09       1378.70        14.11 o                         
   1   3   2        175.92        180.43         2.93 o                         
   2   3   2         78.26         68.73         2.25 o                         
   3   3   2        181.64        181.48         4.77 o                         
   4   3   2          0.07          1.31         2.37 o                         
   5   3   2       1110.61       1144.23        21.77 o                         
   6   3   2         77.35         77.48         9.21 o                         
   7   3   2        973.63       1027.43        21.41 o                         
   8   3   2        559.53        653.64        22.37 o                         
   9   3   2          9.98         14.36        10.80 o                         
 -10   4   2          0.92         -1.41        14.26 o                         
  -9   4   2         13.74          7.14         9.64 o                         
  -8   4   2        172.76        194.80        11.20 o                         
  -7   4   2         44.78         54.29         6.57 o                         
  -6   4   2       1419.18       1482.81        28.31 o                         
  -5   4   2        766.44        763.75        18.98 o                         
  -4   4   2         20.82         28.30         3.96 o                         
  -3   4   2          2.25          0.94         2.29 o                         
  -2   4   2        618.77        593.59         7.57 o                         
  -1   4   2        818.64        780.18         9.38 o                         
   0   4   2       1779.35       1689.67        18.07 o                         
   1   4   2       1146.31       1176.44        11.91 o                         
   2   4   2        411.74        445.94         5.87 o                         
   3   4   2       1031.74       1109.14        14.56 o                         
   4   4   2         31.03         24.04         3.37 o                         
   5   4   2         83.89         92.28         6.28 o                         
   6   4   2        222.71        205.97         9.46 o                         
   7   4   2          0.08         -3.84         5.07 o                         
   8   4   2          4.63         -5.36         6.69 o                         
   9   4   2        151.50        165.88        17.22 o                         
  -9   5   2          3.96          5.28         9.97 o                         
  -8   5   2         85.36         75.48         8.15 o                         
  -7   5   2          7.24         -4.72         4.72 o                         
  -6   5   2       2291.20       2372.95        37.53 o                         
  -5   5   2         14.01         10.95         4.68 o                         
  -4   5   2         82.30        101.52         7.66 o                         
  -3   5   2       2571.14       2689.39        36.61 o                         
  -2   5   2         25.15         28.66         1.83 o                         
  -1   5   2       1194.69       1171.77        12.90 o                         
   0   5   2         82.37         81.82         2.63 o                         
   1   5   2       2198.67       2344.71        22.17 o                         
   2   5   2        342.96        280.50         5.10 o                         
   3   5   2        335.55        329.91         6.66 o                         
   4   5   2         35.25         44.24         4.02 o                         
   5   5   2         18.74         16.49         4.03 o                         
   6   5   2         32.39         26.64         5.25 o                         
   7   5   2        306.40        282.34        11.98 o                         
   8   5   2          5.32         -2.90         8.31 o                         
   9   5   2         23.71         17.26        10.86 o                         
  -9   6   2         47.52         42.58        14.84 o                         
  -8   6   2         61.91         37.49         7.84 o                         
  -7   6   2         25.88         20.30         5.83 o                         
  -6   6   2        171.59        181.93         8.85 o                         
  -5   6   2       6903.70       6988.54        99.04 o                         
  -4   6   2       2470.19       2509.79        35.62 o                         
  -3   6   2       5912.41       5998.83        71.48 o                         
  -2   6   2        533.14        561.34         9.77 o                         
  -1   6   2        763.55        745.72        10.09 o                         
   0   6   2       1070.88       1118.48        12.15 o                         
   1   6   2       1030.43        939.96        11.31 o                         
   2   6   2        118.33        149.47         7.40 o                         
   3   6   2       1068.69        970.07        14.93 o                         
   4   6   2         72.18         78.31         4.37 o                         
   5   6   2        878.22        844.72        16.64 o                         
   6   6   2         60.52         58.67         5.99 o                         
   7   6   2         73.84         79.79         8.87 o                         
   8   6   2        117.91         95.65        13.02 o                         
   9   6   2          4.68         -2.47        10.91 o                         
  -9   7   2          0.98        -10.29        20.60 o                         
  -8   7   2        243.48        224.00        13.33 o                         
  -7   7   2       1330.29       1321.62        28.62 o                         
  -6   7   2         47.05         44.80         5.46 o                         
  -5   7   2         72.99         74.56         4.94 o                         
  -4   7   2        307.05        286.99         7.24 o                         
  -3   7   2         53.94         33.54         2.24 o                         
  -2   7   2       1815.87       1768.12        32.36 o                         
  -1   7   2        337.69        336.11         6.71 o                         
   0   7   2         30.25         45.17         2.73 o                         
   1   7   2       1530.46       1520.58        16.84 o                         
   2   7   2        176.53        134.01         6.87 o                         
   3   7   2         98.85        116.11         5.64 o                         
   4   7   2       2094.56       2098.01        31.45 o                         
   5   7   2        353.92        348.44        10.11 o                         
   6   7   2          1.05          0.19         4.28 o                         
   7   7   2        220.68        206.26        15.24 o                         
   8   7   2         86.06         63.53        12.00 o                         
   9   7   2        128.50         95.68        15.08 o                         
  -9   8   2         75.25         59.78        16.35 o                         
  -8   8   2          1.63          7.13         9.05 o                         
  -7   8   2          1.31          0.57         5.73 o                         
  -6   8   2        106.74        113.90        11.60 o                         
  -5   8   2          1.18          3.50         2.64 o                         
  -4   8   2         98.78         88.26         5.64 o                         
  -3   8   2        515.84        468.39         9.48 o                         
  -2   8   2        296.51        328.40         8.50 o                         
  -1   8   2       2512.99       2781.53        37.70 o                         
   0   8   2        335.49        322.22         6.57 o                         
   1   8   2       1244.01       1374.20        17.33 o                         
   2   8   2        129.34        130.58         6.44 o                         
   3   8   2         95.55         76.23         5.80 o                         
   4   8   2        754.08        759.47        17.26 o                         
   5   8   2       1153.11       1098.64        26.39 o                         
   6   8   2        581.03        587.16        20.33 o                         
   7   8   2        158.57        147.77        13.82 o                         
   8   8   2          7.38         19.69        14.28 o                         
   9   8   2          5.77          0.16        17.05 o                         
  -9   9   2         55.36         74.44        17.48 o                         
  -8   9   2         65.44         67.09        11.11 o                         
  -7   9   2        329.92        318.95        21.57 o                         
  -6   9   2        433.52        427.97        18.11 o                         
  -5   9   2        108.34        105.92         7.82 o                         
  -4   9   2        499.66        458.55        14.34 o                         
  -3   9   2        471.20        472.45        13.28 o                         
  -2   9   2        698.63        661.65        13.01 o                         
  -1   9   2        812.84        793.16        14.99 o                         
   0   9   2         22.76         20.64         2.57 o                         
   1   9   2        532.96        639.94         9.36 o                         
   2   9   2       1382.64       1397.13        22.29 o                         
   3   9   2          0.70         -3.65         3.65 o                         
   4   9   2         24.50         24.57         5.05 o                         
   5   9   2       1070.23       1083.79        25.45 o                         
   6   9   2          0.34          0.95         5.57 o                         
   7   9   2         55.00         45.21         9.99 o                         
   8   9   2         30.22         21.93        10.23 o                         
  -9  10   2        206.35        210.01        24.22 o                         
  -8  10   2         58.53         62.19        13.83 o                         
  -7  10   2          3.00          5.89         7.97 o                         
  -6  10   2         41.43         40.94         6.93 o                         
  -5  10   2       1119.06       1117.96        23.83 o                         
  -4  10   2        765.34        746.49        14.11 o                         
  -3  10   2        347.99        319.22        16.47 o                         
  -2  10   2        579.54        556.06        13.88 o                         
  -1  10   2         97.59         84.18         5.05 o                         
   0  10   2        272.77        261.89         6.98 o                         
   1  10   2        296.28        307.02         6.74 o                         
   2  10   2        657.20        662.98        13.55 o                         
   3  10   2       2170.25       2129.41        35.83 o                         
   4  10   2        207.99        222.36        10.46 o                         
   5  10   2         39.35         39.18         6.21 o                         
   6  10   2        287.17        279.57        17.28 o                         
   7  10   2        204.21        202.25        16.11 o                         
   8  10   2          5.33         -1.70        13.17 o                         
  -8  11   2          4.07         12.49        11.50 o                         
  -7  11   2         69.60         81.88        11.29 o                         
  -6  11   2          0.63          7.56         7.29 o                         
  -5  11   2         13.36          7.48         5.38 o                         
  -4  11   2        135.33        146.37         8.88 o                         
  -3  11   2         48.63         35.68         4.58 o                         
  -2  11   2       1310.88       1328.21        25.32 o                         
  -1  11   2        102.95        101.23         5.67 o                         
   0  11   2        603.38        582.05        11.26 o                         
   1  11   2       1304.64       1336.49        19.09 o                         
   2  11   2          1.40          4.07         3.41 o                         
   3  11   2        354.41        345.43        12.75 o                         
   4  11   2       2376.56       2361.43        40.60 o                         
   5  11   2        275.57        252.17        13.53 o                         
   6  11   2         13.17         11.46         7.51 o                         
   7  11   2         13.55          0.78        10.32 o                         
   8  11   2          7.82        -11.70        13.22 o                         
  -8  12   2        181.51        206.22        20.31 o                         
  -7  12   2        146.26        146.64        13.54 o                         
  -6  12   2         34.31         27.86         8.65 o                         
  -5  12   2         76.44         73.81         8.12 o                         
  -4  12   2          5.77          1.56         4.67 o                         
  -3  12   2        992.12        949.49        20.88 o                         
  -2  12   2        135.92        119.83         5.60 o                         
  -1  12   2       1608.76       1616.62        32.85 o                         
   0  12   2       1529.08       1535.15        21.35 o                         
   1  12   2        220.30        218.40         7.48 o                         
   2  12   2       1586.39       1530.73        25.39 o                         
   3  12   2        306.50        323.76        10.69 o                         
   4  12   2        271.05        244.98        10.11 o                         
   5  12   2         83.36         84.53         8.07 o                         
   6  12   2        315.83        293.08        22.54 o                         
   7  12   2         38.90         33.81        14.04 o                         
   8  12   2         17.92         25.33        21.85 o                         
  -8  13   2         26.97         28.93        13.73 o                         
  -7  13   2         76.91         65.82        11.29 o                         
  -6  13   2        448.41        456.20        20.88 o                         
  -5  13   2         70.01         72.29         9.59 o                         
  -4  13   2        140.91        154.18         9.57 o                         
  -3  13   2        730.03        681.64        21.62 o                         
  -2  13   2          5.48          5.20         2.12 o                         
  -1  13   2         72.97         67.00         5.32 o                         
   0  13   2        222.59        214.88         7.69 o                         
   1  13   2          0.98         -2.24         2.38 o                         
   2  13   2       1276.83       1258.75        22.53 o                         
   3  13   2        172.80        166.19         8.53 o                         
   4  13   2         60.80         56.19         7.38 o                         
   5  13   2        258.02        257.14        13.95 o                         
   6  13   2          0.11         -1.28         9.45 o                         
   7  13   2          1.92        -10.62        12.21 o                         
  -7  14   2        142.29        124.65        14.32 o                         
  -6  14   2         94.98        100.87        11.81 o                         
  -5  14   2        208.45        179.99        13.61 o                         
  -4  14   2        193.64        195.12        13.38 o                         
  -3  14   2        249.55        259.25        14.46 o                         
  -2  14   2        164.62        145.35        10.79 o                         
  -1  14   2          4.10         -0.32         3.56 o                         
   0  14   2        352.84        367.64        10.52 o                         
   1  14   2        279.34        270.46         8.18 o                         
   2  14   2        341.59        350.83        11.70 o                         
   3  14   2         51.13         38.66         6.66 o                         
   4  14   2         24.06         27.67         6.66 o                         
   5  14   2          1.92         -2.01         6.77 o                         
   6  14   2         85.61         89.31        16.33 o                         
   7  14   2          0.07          7.98        14.05 o                         
  -7  15   2         21.52         27.40        13.79 o                         
  -6  15   2          0.08         21.29         9.51 o                         
  -5  15   2        135.86        134.94        14.93 o                         
  -4  15   2        132.24        140.83        12.45 o                         
  -3  15   2         75.65         78.91         9.53 o                         
  -2  15   2         31.80         28.15         6.52 o                         
  -1  15   2          0.18          0.10         3.75 o                         
   0  15   2         10.51          0.85         3.66 o                         
   1  15   2          1.57          3.22         4.17 o                         
   2  15   2        399.42        402.62        14.07 o                         
   3  15   2        208.33        223.87        11.99 o                         
   4  15   2         28.93         58.85         8.44 o                         
   5  15   2          0.02          4.05         8.68 o                         
   6  15   2         27.17         33.14        13.54 o                         
  -6  16   2        381.41        372.05        26.98 o                         
  -5  16   2          0.79          5.86         8.50 o                         
  -4  16   2        338.24        413.64        33.18 o                         
  -3  16   2          0.48          1.89         6.84 o                         
  -2  16   2         32.40         35.82         7.05 o                         
  -1  16   2        167.34        163.66        10.25 o                         
   0  16   2         18.55         14.08         4.73 o                         
   1  16   2        275.52        265.86        14.24 o                         
   2  16   2          2.74         -7.37         7.37 o                         
   3  16   2         31.17         29.65         7.38 o                         
   4  16   2        457.07        571.09        27.10 o                         
   5  16   2         19.46         25.21        12.76 o                         
   6  16   2        191.17        236.73        30.28 o                         
  -6  17   2         19.76         17.25        10.46 o                         
  -5  17   2        236.40        284.91        18.04 o                         
  -4  17   2        581.00        615.56        23.47 o                         
  -3  17   2        115.41        109.24        10.57 o                         
  -2  17   2        201.84        204.50        13.71 o                         
  -1  17   2         12.51         15.70         6.38 o                         
   0  17   2         37.17         37.13         8.19 o                         
   1  17   2         99.37         86.56         9.49 o                         
   2  17   2         33.66         42.81         7.89 o                         
   3  17   2          5.46         13.51         8.23 o                         
   4  17   2          0.62          6.33         9.28 o                         
   5  17   2        168.32        169.98        28.67 o                         
  -5  18   2         83.39         74.77        12.01 o                         
  -4  18   2         86.72         77.50        11.87 o                         
  -3  18   2         85.50         89.19        10.19 o                         
  -2  18   2         22.34         24.98         8.74 o                         
  -1  18   2         14.91          6.72         7.45 o                         
   0  18   2         23.83         14.45         8.15 o                         
   1  18   2        240.20        236.25        25.33 o                         
   2  18   2        244.26        226.53        14.78 o                         
   3  18   2        265.29        217.99        19.99 o                         
   4  18   2        121.89        134.99        22.26 o                         
   5  18   2         16.29          9.61        15.58 o                         
  -4  19   2         72.10         58.08        11.62 o                         
  -3  19   2         12.77         12.69         8.33 o                         
  -2  19   2          4.71         19.83        14.41 o                         
  -1  19   2        133.19        146.35        13.43 o                         
   0  19   2         35.24         34.52        10.63 o                         
   1  19   2          6.42          0.49         9.95 o                         
   2  19   2        137.57        173.63        17.53 o                         
   3  19   2         36.99         48.65        11.71 o                         
   4  19   2        347.60        349.28        23.62 o                         
  -3  20   2         73.99        115.60        19.31 o                         
  -2  20   2        237.62        236.03        16.66 o                         
  -1  20   2          5.65         23.26         9.12 o                         
   0  20   2         65.80         80.57        13.40 o                         
   1  20   2          0.65          7.49         9.78 o                         
   2  20   2        120.37        141.19        15.47 o                         
   0  21   2         31.50         55.22        16.66 o                         
  -9   0   3         54.59         37.39        12.54 o                         
  -7   0   3          3.06         -3.67         7.64 o                         
  -5   0   3          5.96          3.46         7.38 o                         
  -3   0   3       2086.06       2017.46        31.22 o                         
  -1   0   3        508.79        564.20         7.41 o                         
   1   0   3         28.12         22.03         1.45 o                         
   3   0   3         82.67         79.58         5.20 o                         
   5   0   3         85.09         60.55         8.78 o                         
   7   0   3          6.53         10.21         7.20 o                         
   9   0   3        158.34        212.60        24.20 o                         
 -10   1   3        121.98        130.67        14.06 o                         
  -9   1   3        106.68         99.97         9.48 o                         
  -8   1   3          0.10          2.35         5.51 o                         
  -7   1   3         23.23         17.16         6.72 o                         
  -6   1   3          1.02          1.76         5.07 o                         
  -5   1   3          2.30          4.89         4.54 o                         
  -4   1   3       1148.37       1087.87        20.62 o                         
  -3   1   3        409.99        381.02         6.44 o                         
  -2   1   3       7048.92       7015.53        64.24 o                         
  -1   1   3      11986.83      11988.04        93.61 o                         
   0   1   3       7300.30       7353.81        63.61 o                         
   1   1   3       5910.82       6321.39        62.59 o                         
   2   1   3         76.82         68.91         2.09 o                         
   3   1   3         17.42         22.55         2.26 o                         
   4   1   3       1078.58       1130.73        16.52 o                         
   5   1   3        100.45         90.74         9.72 o                         
   6   1   3        184.90        183.32         9.68 o                         
   7   1   3        330.15        337.45        12.24 o                         
   8   1   3        259.03        261.41        17.12 o                         
   9   1   3        170.91        166.45        15.74 o                         
 -10   2   3         21.23         15.31        12.34 o                         
  -9   2   3         32.47         36.17         7.69 o                         
  -8   2   3        264.51        258.29        15.78 o                         
  -7   2   3         11.51          8.31         5.50 o                         
  -6   2   3        396.29        363.06        13.41 o                         
  -5   2   3         19.75          6.13         4.81 o                         
  -4   2   3        129.75        118.97         6.91 o                         
  -3   2   3        319.41        319.58         7.16 o                         
  -2   2   3      27336.21      27090.71       251.27 o                         
  -1   2   3        260.35        243.05         3.94 o                         
   0   2   3      22068.81      22080.06       196.04 o                         
   1   2   3       4396.28       4420.67        42.28 o                         
   2   2   3         30.17         26.27         1.51 o                         
   3   2   3        499.34        505.96         7.92 o                         
   4   2   3         96.07         99.14         5.97 o                         
   5   2   3         43.56         47.86         4.74 o                         
   6   2   3        355.73        349.85        11.39 o                         
   7   2   3         65.75         71.16         7.43 o                         
   8   2   3        934.89        996.35        28.15 o                         
   9   2   3         10.85         12.43        10.14 o                         
 -10   3   3          2.29          5.01        11.18 o                         
  -9   3   3         40.36         46.23         8.36 o                         
  -8   3   3          0.51          2.54         5.74 o                         
  -7   3   3         21.59         23.81         6.13 o                         
  -6   3   3       1356.73       1381.25        38.65 o                         
  -5   3   3         22.00         14.27         4.15 o                         
  -4   3   3       4950.03       4825.28        64.07 o                         
  -3   3   3        362.31        343.41         6.74 o                         
  -2   3   3        104.52         79.71         2.49 o                         
  -1   3   3        542.28        469.89         6.12 o                         
   0   3   3        143.34        135.98         3.20 o                         
   1   3   3        159.70        130.01         3.00 o                         
   2   3   3        648.57        612.66         7.25 o                         
   3   3   3          1.25          1.66         1.71 o                         
   4   3   3         87.72         81.69         4.53 o                         
   5   3   3        336.34        347.29        10.53 o                         
   6   3   3          2.50         -3.79         3.79 o                         
   7   3   3        462.35        463.49        15.99 o                         
   8   3   3         41.77         43.79        10.02 o                         
   9   3   3         25.61         33.11        11.67 o                         
 -10   4   3         36.32         12.74        12.12 o                         
  -9   4   3          6.29         -1.14         8.43 o                         
  -8   4   3         74.64         51.52         7.40 o                         
  -7   4   3         20.74         23.70         6.30 o                         
  -6   4   3       1326.44       1331.28        29.41 o                         
  -5   4   3        123.22        104.15         7.71 o                         
  -4   4   3       2676.23       2758.93        39.03 o                         
  -3   4   3         55.01         48.62         2.98 o                         
  -2   4   3       1688.04       1643.78        16.80 o                         
  -1   4   3        607.38        602.02         8.23 o                         
   0   4   3          4.03         13.82         1.44 o                         
   1   4   3       1759.62       1706.55        16.47 o                         
   2   4   3        167.19        192.56         3.98 o                         
   3   4   3        169.34        121.33         4.05 o                         
   4   4   3        127.57        108.95         6.85 o                         
   5   4   3        216.08        212.11         8.68 o                         
   6   4   3         10.55         10.29         6.91 o                         
   7   4   3         60.92         64.93         7.91 o                         
   8   4   3        174.55        200.93        18.09 o                         
   9   4   3        409.84        406.48        25.08 o                         
 -10   5   3         50.91         67.87        14.46 o                         
  -9   5   3         98.89        100.21        13.00 o                         
  -8   5   3          1.33          1.82         5.97 o                         
  -7   5   3        293.14        273.24        11.94 o                         
  -6   5   3        699.18        696.55        19.50 o                         
  -5   5   3        117.66        108.21         7.95 o                         
  -4   5   3        190.29        167.81         7.19 o                         
  -3   5   3        678.48        721.40        17.31 o                         
  -2   5   3       3946.33       4143.41        47.35 o                         
  -1   5   3        182.94        200.41         3.50 o                         
   0   5   3       1005.81        927.02        11.23 o                         
   1   5   3        488.87        443.05         6.14 o                         
   2   5   3        692.84        680.51         9.92 o                         
   3   5   3        159.26        142.99         4.59 o                         
   4   5   3       2592.58       2633.13        40.34 o                         
   5   5   3        168.47        172.59         7.78 o                         
   6   5   3       1310.17       1308.74        25.18 o                         
   7   5   3        808.43        849.62        23.36 o                         
   8   5   3         85.77         92.06        11.61 o                         
   9   5   3         69.72         77.17        13.82 o                         
  -9   6   3         33.16         25.61        11.20 o                         
  -8   6   3          4.55          4.83         7.03 o                         
  -7   6   3         24.67         15.13         5.58 o                         
  -6   6   3        320.97        322.72        14.06 o                         
  -5   6   3        260.06        245.35        13.15 o                         
  -4   6   3          1.54          2.40         2.84 o                         
  -3   6   3       2942.41       3091.54        41.38 o                         
  -2   6   3        121.37        163.68         4.23 o                         
  -1   6   3        211.59        181.28         4.59 o                         
   0   6   3       1907.75       1994.32        22.97 o                         
   1   6   3         87.66        100.04         4.09 o                         
   2   6   3         59.82         58.17         3.16 o                         
   3   6   3        258.84        276.29         6.86 o                         
   4   6   3         93.34         85.81         4.66 o                         
   5   6   3          0.32         -0.11         3.42 o                         
   6   6   3       1439.67       1449.35        27.05 o                         
   7   6   3         84.25         60.17        10.21 o                         
   8   6   3        191.58        159.36        13.54 o                         
   9   6   3         29.73         29.07        12.25 o                         
  -9   7   3         42.13         52.00        15.96 o                         
  -8   7   3        266.24        250.03        19.02 o                         
  -7   7   3          0.03         -1.25         5.72 o                         
  -6   7   3        246.05        235.87        10.42 o                         
  -5   7   3        718.85        739.36        14.76 o                         
  -4   7   3        148.80        140.11         5.38 o                         
  -3   7   3         25.64         33.40         2.26 o                         
  -2   7   3        141.54        139.16         4.08 o                         
  -1   7   3       3154.31       3346.19        41.23 o                         
   0   7   3       1458.30       1562.45        21.24 o                         
   1   7   3        208.07        230.46         6.01 o                         
   2   7   3       4523.15       4683.59        53.75 o                         
   3   7   3          9.57         18.51         2.84 o                         
   4   7   3       1027.26       1067.71        18.01 o                         
   5   7   3         58.93         61.49         5.65 o                         
   6   7   3         41.28         42.10         5.57 o                         
   7   7   3         53.53         54.37         9.93 o                         
   8   7   3          9.67         -8.44         9.32 o                         
   9   7   3          0.29         -4.39        10.92 o                         
  -9   8   3         98.93        123.20        16.59 o                         
  -8   8   3        155.04        139.36        16.49 o                         
  -7   8   3        406.61        382.74        15.49 o                         
  -6   8   3        355.40        345.16        11.91 o                         
  -5   8   3        141.07        125.44         6.86 o                         
  -4   8   3         38.61         33.23         4.76 o                         
  -3   8   3       1045.38       1044.23        17.56 o                         
  -2   8   3        492.06        450.79         8.81 o                         
  -1   8   3       2508.66       2725.39        34.61 o                         
   0   8   3       4232.44       4571.81        52.40 o                         
   1   8   3        877.54        888.69        13.07 o                         
   2   8   3       1679.72       1895.85        25.90 o                         
   3   8   3       1865.74       1833.66        30.90 o                         
   4   8   3        172.74        172.74         6.68 o                         
   5   8   3       2641.23       2663.37        42.32 o                         
   6   8   3        124.50        117.42        10.79 o                         
   7   8   3          2.18         -7.64         7.64 o                         
   8   8   3         35.64         42.35        11.25 o                         
   9   8   3        100.72        100.84        24.21 o                         
  -9   9   3        251.75        199.57        19.80 o                         
  -8   9   3        182.02        165.49        14.45 o                         
  -7   9   3        141.37        125.96        12.00 o                         
  -6   9   3        334.85        321.54        13.19 o                         
  -5   9   3        773.02        747.93        21.29 o                         
  -4   9   3        779.12        736.20        14.88 o                         
  -3   9   3        822.19        797.07        13.87 o                         
  -2   9   3         83.96        100.49         4.33 o                         
  -1   9   3        155.17        145.17         6.12 o                         
   0   9   3        764.92        791.17        13.05 o                         
   1   9   3       2337.14       2374.69        28.03 o                         
   2   9   3          0.82          4.21         2.91 o                         
   3   9   3        620.37        681.62        15.70 o                         
   4   9   3        349.83        337.07        12.50 o                         
   5   9   3        248.92        239.50        11.59 o                         
   6   9   3          1.18          1.57         7.24 o                         
   7   9   3        643.43        634.34        25.41 o                         
   8   9   3         96.53         96.59        16.87 o                         
  -9  10   3         13.80          7.95        12.36 o                         
  -8  10   3        222.23        225.14        16.73 o                         
  -7  10   3          0.41          8.25         7.95 o                         
  -6  10   3         66.23         55.66         9.15 o                         
  -5  10   3         35.15         29.37         6.12 o                         
  -4  10   3       2338.44       2346.24        42.77 o                         
  -3  10   3       1344.86       1323.95        23.70 o                         
  -2  10   3       1915.07       1862.67        30.01 o                         
  -1  10   3          2.55          2.36         2.54 o                         
   0  10   3       2157.36       2207.70        33.98 o                         
   1  10   3        228.56        241.38         9.48 o                         
   2  10   3        328.96        326.95         8.86 o                         
   3  10   3        675.95        606.04        15.31 o                         
   4  10   3         23.94         18.95         5.53 o                         
   5  10   3        258.89        231.41        12.20 o                         
   6  10   3         29.80         26.54         8.54 o                         
   7  10   3        183.28        176.94        15.23 o                         
   8  10   3          1.29        -15.69        16.23 o                         
  -8  11   3        684.75        711.62        26.63 o                         
  -7  11   3          2.72         -2.67         8.18 o                         
  -6  11   3        170.43        144.15        14.37 o                         
  -5  11   3        610.74        556.64        16.01 o                         
  -4  11   3        573.68        543.45        16.14 o                         
  -3  11   3        100.73         77.28         7.00 o                         
  -2  11   3        301.44        283.54        16.58 o                         
  -1  11   3       1368.43       1274.05        23.13 o                         
   0  11   3        483.92        476.05        10.92 o                         
   1  11   3         47.17         49.88         3.92 o                         
   2  11   3        367.35        389.49        10.62 o                         
   3  11   3         61.08         67.74         5.87 o                         
   4  11   3         39.60         63.54         7.34 o                         
   5  11   3        363.70        349.29        15.66 o                         
   6  11   3         14.86         13.16         8.61 o                         
   7  11   3         39.86         36.31        11.03 o                         
   8  11   3          5.47          1.05        24.15 o                         
  -8  12   3        140.18        120.16        16.53 o                         
  -7  12   3          4.30         -1.69         8.59 o                         
  -6  12   3          0.22          1.85         7.75 o                         
  -5  12   3        394.63        379.75        17.95 o                         
  -4  12   3          1.32          5.89         5.26 o                         
  -3  12   3       2039.30       1920.15        44.78 o                         
  -2  12   3          0.00         -2.64         3.31 o                         
  -1  12   3        277.98        265.14        10.07 o                         
   0  12   3          3.68          4.07         2.91 o                         
   1  12   3          0.84         -0.37         2.42 o                         
   2  12   3         67.23         79.06         6.38 o                         
   3  12   3        397.18        390.98        13.27 o                         
   4  12   3         89.75         57.57         7.61 o                         
   5  12   3         26.61         29.45         6.99 o                         
   6  12   3         21.32         30.67         9.82 o                         
   7  12   3        161.02        180.47        17.24 o                         
  -8  13   3          1.81          9.26        12.37 o                         
  -7  13   3        295.74        272.36        18.12 o                         
  -6  13   3        137.72        167.57        13.81 o                         
  -5  13   3          6.23          0.30         6.94 o                         
  -4  13   3         78.94         72.27         9.27 o                         
  -3  13   3        277.78        286.74        17.02 o                         
  -2  13   3         48.36         35.54         4.73 o                         
  -1  13   3       1289.28       1297.69        22.74 o                         
   0  13   3          0.10          2.35         3.20 o                         
   1  13   3        873.10        890.41        17.97 o                         
   2  13   3        221.40        188.07         9.49 o                         
   3  13   3         77.48         90.30        12.88 o                         
   4  13   3        167.03        132.61        10.12 o                         
   5  13   3         33.04         42.11         7.97 o                         
   6  13   3        232.28        201.21        16.23 o                         
   7  13   3        146.84        157.04        22.89 o                         
  -7  14   3          1.93         -1.25         9.01 o                         
  -6  14   3         46.62         51.07        10.69 o                         
  -5  14   3        107.43        109.10        11.61 o                         
  -4  14   3          0.28         -5.80         5.80 o                         
  -3  14   3         40.01         42.96        10.98 o                         
  -2  14   3         81.86         75.48         7.94 o                         
  -1  14   3        235.63        220.98         9.30 o                         
   0  14   3        190.86        185.69         8.67 o                         
   1  14   3         51.58         48.52         4.47 o                         
   2  14   3         89.44        100.57         7.51 o                         
   3  14   3          0.53         -0.53         5.67 o                         
   4  14   3        269.29        260.33        17.77 o                         
   5  14   3        138.61        103.01        12.21 o                         
   6  14   3         99.67         99.26        17.05 o                         
   7  14   3        265.99        317.53        50.27 o                         
  -7  15   3        210.82        197.92        18.99 o                         
  -6  15   3          7.59         12.24         9.08 o                         
  -5  15   3         21.39         32.22         8.72 o                         
  -4  15   3         22.78         11.53         7.40 o                         
  -3  15   3        359.82        362.98        17.44 o                         
  -2  15   3        172.82        147.68        10.23 o                         
  -1  15   3       1277.81       1267.92        23.28 o                         
   0  15   3        149.54        154.54         7.79 o                         
   1  15   3        536.33        528.60        15.41 o                         
   2  15   3          9.68          3.49         6.01 o                         
   3  15   3        229.55        209.57        17.35 o                         
   4  15   3        182.16        167.27        15.47 o                         
   5  15   3        425.88        504.41        23.48 o                         
   6  15   3         19.35         13.49        14.12 o                         
  -6  16   3          0.00          1.61         9.14 o                         
  -5  16   3        724.77        808.98        26.64 o                         
  -4  16   3         92.37        100.24        11.57 o                         
  -3  16   3        381.62        428.35        23.53 o                         
  -2  16   3         53.92         53.40         7.65 o                         
  -1  16   3        332.29        313.17        13.62 o                         
   0  16   3        589.98        566.55        15.18 o                         
   1  16   3        256.89        281.55        13.95 o                         
   2  16   3         43.15         42.57         7.51 o                         
   3  16   3        580.37        604.86        20.00 o                         
   4  16   3         26.63         30.22         8.11 o                         
   5  16   3          3.70          3.91        11.58 o                         
   6  16   3        132.46        143.71        19.80 o                         
  -6  17   3          1.04          8.89        10.01 o                         
  -5  17   3          5.20         22.88         9.58 o                         
  -4  17   3          0.87          7.94         8.29 o                         
  -3  17   3        471.81        473.99        18.30 o                         
  -2  17   3        176.64        176.37        11.79 o                         
  -1  17   3         14.88         16.89         7.55 o                         
   0  17   3         52.24         39.93         8.58 o                         
   1  17   3          6.74         -3.39         6.25 o                         
   2  17   3         23.75         21.63         8.23 o                         
   3  17   3        127.36        122.84        12.98 o                         
   4  17   3          4.80         17.72         9.32 o                         
   5  17   3         82.19         97.68        17.52 o                         
  -5  18   3         59.82         56.61        11.53 o                         
  -4  18   3         61.23         79.64        10.31 o                         
  -3  18   3        343.27        372.54        17.63 o                         
  -2  18   3        117.80        126.88        11.96 o                         
  -1  18   3         28.22         26.93         8.31 o                         
   0  18   3        343.48        353.54        18.66 o                         
   1  18   3          0.26          0.29         7.61 o                         
   2  18   3        220.47        211.09        15.81 o                         
   3  18   3         84.76         94.94        14.80 o                         
   4  18   3          8.30          5.49        12.32 o                         
  -4  19   3          4.63          9.49         9.69 o                         
  -3  19   3         16.06         15.57         8.55 o                         
  -2  19   3        154.02        198.57        28.88 o                         
  -1  19   3         98.76        120.07        12.36 o                         
   0  19   3         28.25         29.18         8.83 o                         
   1  19   3          0.07         -8.94         8.94 o                         
   2  19   3        257.25        247.88        18.82 o                         
   3  19   3         19.03         23.70        10.47 o                         
  -3  20   3        100.89        111.19        14.59 o                         
  -2  20   3          0.18          6.64        17.54 o                         
  -1  20   3          2.02         -0.94         8.75 o                         
   0  20   3        159.98        179.08        16.50 o                         
   1  20   3          6.03         -5.09        10.00 o                         
   2  20   3          4.49         -3.37        10.53 o                         
 -10   0   4         18.56         20.12        12.52 o                         
  -8   0   4        402.50        401.50        21.61 o                         
  -6   0   4        617.08        635.91        21.16 o                         
  -4   0   4        725.94        732.87        19.25 o                         
  -2   0   4        558.17        428.53         7.92 o                         
   0   0   4       3860.93       4079.80        47.58 o                         
   2   0   4       2287.91       2360.15        31.80 o                         
   4   0   4        168.17        134.17         8.35 o                         
   6   0   4         40.40         45.81         9.35 o                         
   8   0   4        107.17        130.41        18.71 o                         
 -10   1   4         19.77         22.30         8.65 o                         
  -9   1   4         21.10         14.04         7.82 o                         
  -8   1   4         67.45         55.00         7.05 o                         
  -7   1   4        143.56        138.74         9.71 o                         
  -6   1   4        288.65        260.46        12.35 o                         
  -5   1   4          3.95          1.52         3.72 o                         
  -4   1   4         10.35          8.45         3.18 o                         
  -3   1   4        969.11        852.98        11.70 o                         
  -2   1   4        107.16        120.45         2.73 o                         
  -1   1   4       8629.09       8221.73        69.08 o                         
   0   1   4        124.72        120.99         2.33 o                         
   1   1   4        489.90        507.47         6.26 o                         
   2   1   4         98.65         82.73         2.42 o                         
   3   1   4        677.73        664.83         9.20 o                         
   4   1   4        228.37        233.21         7.17 o                         
   5   1   4        226.39        211.94         7.87 o                         
   6   1   4        345.62        344.16        12.63 o                         
   7   1   4        182.28        182.25        11.66 o                         
   8   1   4        738.35        822.82        27.99 o                         
   9   1   4         11.55         13.23        10.22 o                         
 -10   2   4          1.33         -6.21        11.16 o                         
  -9   2   4         50.76         53.91         8.04 o                         
  -8   2   4          0.02          5.06         5.47 o                         
  -7   2   4          4.55         -2.07         5.55 o                         
  -6   2   4        511.76        538.47        17.46 o                         
  -5   2   4        848.41        827.51        20.44 o                         
  -4   2   4       1039.12       1023.42        18.40 o                         
  -3   2   4          0.46          6.49         2.55 o                         
  -2   2   4        377.86        347.44         4.78 o                         
  -1   2   4       2299.45       2265.74        21.64 o                         
   0   2   4        184.05        199.99         3.30 o                         
   1   2   4       1219.38       1191.24        12.34 o                         
   2   2   4         19.47         18.60         2.37 o                         
   3   2   4         81.52         69.50         2.72 o                         
   4   2   4        101.53        118.29         5.64 o                         
   5   2   4        136.41        135.82         6.68 o                         
   6   2   4        250.93        234.11        10.12 o                         
   7   2   4        270.97        325.03        16.09 o                         
   8   2   4          5.74          5.99         8.71 o                         
   9   2   4        244.36        242.31        23.02 o                         
 -10   3   4         49.12         40.10        13.07 o                         
  -9   3   4        326.06        346.52        14.90 o                         
  -8   3   4         28.96         30.21         6.90 o                         
  -7   3   4       1190.33       1200.51        28.96 o                         
  -6   3   4         38.67         30.57         5.86 o                         
  -5   3   4          7.04          1.66         3.69 o                         
  -4   3   4       1148.12       1225.19        20.59 o                         
  -3   3   4        552.28        556.98         9.50 o                         
  -2   3   4          0.81          1.05         0.92 o                         
  -1   3   4          3.66          7.74         1.27 o                         
   0   3   4        869.85        810.52         9.30 o                         
   1   3   4       1800.18       1869.10        20.23 o                         
   2   3   4        331.51        313.16         5.51 o                         
   3   3   4        950.44        986.63        13.58 o                         
   4   3   4         18.33         16.77         2.47 o                         
   5   3   4          8.05          6.02         3.36 o                         
   6   3   4         41.28         36.88         4.98 o                         
   7   3   4          0.80          0.45         6.35 o                         
   8   3   4         29.34         22.30         8.53 o                         
   9   3   4         38.29         15.06        22.07 o                         
 -10   4   4         12.13         -6.60        14.26 o                         
  -9   4   4          3.99          8.84        10.73 o                         
  -8   4   4          0.36          0.93         5.62 o                         
  -7   4   4        747.63        757.28        22.13 o                         
  -6   4   4          0.19         -1.12         4.54 o                         
  -5   4   4        468.81        471.41        13.12 o                         
  -4   4   4        882.93        938.71        18.78 o                         
  -3   4   4       2838.69       2844.15        33.79 o                         
  -2   4   4       1880.49       2141.76        23.59 o                         
  -1   4   4          0.00          0.37         1.12 o                         
   0   4   4        647.93        578.54         8.18 o                         
   1   4   4       3731.84       3906.03        38.44 o                         
   2   4   4        539.90        544.16         7.87 o                         
   3   4   4         60.31         62.99         2.99 o                         
   4   4   4        485.29        464.30         9.88 o                         
   5   4   4        544.58        530.10        13.75 o                         
   6   4   4         86.05         76.38         6.20 o                         
   7   4   4         14.50         12.09         6.23 o                         
   8   4   4          4.10          5.56         8.06 o                         
   9   4   4         47.87         31.85        12.76 o                         
 -10   5   4          0.52         -6.88        17.30 o                         
  -9   5   4         58.18         66.32        11.59 o                         
  -8   5   4         55.03         59.84         7.55 o                         
  -7   5   4        468.31        467.18        22.90 o                         
  -6   5   4       1674.97       1778.86        36.07 o                         
  -5   5   4        374.30        342.85        12.86 o                         
  -4   5   4        919.00       1030.80        16.22 o                         
  -3   5   4        551.91        551.50         9.79 o                         
  -2   5   4        401.65        449.87         8.50 o                         
  -1   5   4        414.49        405.19         5.97 o                         
   0   5   4         62.59         70.61         2.60 o                         
   1   5   4        340.74        317.92         5.77 o                         
   2   5   4       3249.86       3231.91        37.36 o                         
   3   5   4          2.55          0.35         1.73 o                         
   4   5   4         71.38         86.44         5.13 o                         
   5   5   4        478.29        488.01        12.43 o                         
   6   5   4         15.31         10.02         4.36 o                         
   7   5   4         77.61         76.85         8.08 o                         
   8   5   4        360.84        366.92        22.43 o                         
   9   5   4          0.19         -4.44        10.90 o                         
  -9   6   4        173.03        172.70        15.66 o                         
  -8   6   4        262.27        257.63        14.83 o                         
  -7   6   4        207.49        197.26        13.53 o                         
  -6   6   4        176.13        173.53        12.14 o                         
  -5   6   4       2118.18       2078.25        31.65 o                         
  -4   6   4         15.59         17.00         3.02 o                         
  -3   6   4        115.51         79.29         3.41 o                         
  -2   6   4        749.89        700.34        14.11 o                         
  -1   6   4        853.07        923.79        11.88 o                         
   0   6   4        912.15        892.09        11.90 o                         
   1   6   4       8171.65       8706.44       101.76 o                         
   2   6   4        305.02        300.71         5.96 o                         
   3   6   4       1896.26       2008.04        26.59 o                         
   4   6   4          0.30          0.42         3.01 o                         
   5   6   4        420.64        415.55        11.40 o                         
   6   6   4          0.66         -6.09         6.28 o                         
   7   6   4        117.05        102.69        17.38 o                         
   8   6   4          8.42          0.91         9.84 o                         
   9   6   4         10.33         -6.16        11.13 o                         
  -9   7   4        229.83        222.82        17.13 o                         
  -8   7   4        119.62        115.42        13.54 o                         
  -7   7   4        152.54        155.08        10.44 o                         
  -6   7   4         89.94         94.61        16.29 o                         
  -5   7   4         68.58         53.02         4.58 o                         
  -4   7   4         42.56         61.54         4.13 o                         
  -3   7   4        855.61        822.09        21.87 o                         
  -2   7   4        592.00        632.58        16.31 o                         
  -1   7   4        415.36        390.74         6.60 o                         
   0   7   4          2.00         10.79         2.56 o                         
   1   7   4        113.11        103.24         4.33 o                         
   2   7   4        300.24        261.00         8.84 o                         
   3   7   4       2643.85       2735.26        35.06 o                         
   4   7   4        283.97        278.98         9.32 o                         
   5   7   4        330.30        330.89        10.38 o                         
   6   7   4         72.37         64.93         7.44 o                         
   7   7   4          9.20         10.69         8.22 o                         
   8   7   4        110.73         97.42        13.95 o                         
   9   7   4         10.12        -10.69        10.69 o                         
  -9   8   4          0.27          6.22        10.67 o                         
  -8   8   4         58.24         41.97        10.39 o                         
  -7   8   4        209.60        188.09        13.94 o                         
  -6   8   4        142.35        159.82         8.71 o                         
  -5   8   4        152.86        156.00         9.01 o                         
  -4   8   4        213.03        215.03         6.12 o                         
  -3   8   4        453.62        425.46        16.58 o                         
  -2   8   4        254.66        260.09         7.48 o                         
  -1   8   4          3.11          2.74         1.51 o                         
   0   8   4        357.31        325.64         8.15 o                         
   1   8   4        223.77        267.24        10.55 o                         
   2   8   4          4.82          4.03         1.94 o                         
   3   8   4       1054.48       1044.25        19.61 o                         
   4   8   4        168.39        137.27         5.79 o                         
   5   8   4        559.95        581.10        15.77 o                         
   6   8   4        203.42        193.52        15.08 o                         
   7   8   4          3.20         -0.17         8.40 o                         
   8   8   4          9.39         -9.60         9.60 o                         
  -9   9   4        681.24        708.50        33.55 o                         
  -8   9   4         69.12        111.28        12.78 o                         
  -7   9   4          7.79         11.84         8.23 o                         
  -6   9   4        114.15         89.46         8.48 o                         
  -5   9   4         12.82          7.00         4.77 o                         
  -4   9   4        523.57        493.06        11.89 o                         
  -3   9   4         10.56          3.84         2.67 o                         
  -2   9   4        297.36        249.34         8.34 o                         
  -1   9   4          6.13         15.44         1.85 o                         
   0   9   4        344.55        308.30         8.42 o                         
   1   9   4         42.83         51.43         3.67 o                         
   2   9   4       1334.46       1379.75        21.77 o                         
   3   9   4        357.57        404.91        12.99 o                         
   4   9   4        260.87        247.79        14.23 o                         
   5   9   4         18.94         30.85         5.74 o                         
   6   9   4         13.44          7.33         7.70 o                         
   7   9   4         32.26         17.90         9.99 o                         
   8   9   4         23.21         36.29        14.98 o                         
  -9  10   4         14.52         11.66        12.65 o                         
  -8  10   4          9.84         21.35         9.72 o                         
  -7  10   4         54.32         48.79        10.03 o                         
  -6  10   4          0.10         -4.81         7.94 o                         
  -5  10   4        584.18        527.69        15.86 o                         
  -4  10   4        407.14        388.06        12.92 o                         
  -3  10   4        204.98        177.47         6.80 o                         
  -2  10   4         18.10         15.37         2.66 o                         
  -1  10   4        532.66        549.48        10.62 o                         
   0  10   4          1.14          1.22         2.70 o                         
   1  10   4        164.34        159.43         6.42 o                         
   2  10   4         46.29         29.35         2.82 o                         
   3  10   4        165.74        115.76         8.31 o                         
   4  10   4         38.03         26.33         5.89 o                         
   5  10   4        184.11        164.60        10.22 o                         
   6  10   4         96.62        106.59        11.95 o                         
   7  10   4          1.12          8.35         9.10 o                         
   8  10   4         17.72          8.64        15.37 o                         
  -8  11   4          4.32         -1.61         9.29 o                         
  -7  11   4         13.13          8.59         8.66 o                         
  -6  11   4         69.51         60.51        14.52 o                         
  -5  11   4        251.50        224.33        15.83 o                         
  -4  11   4       1239.06       1214.72        35.52 o                         
  -3  11   4        579.50        535.88        15.04 o                         
  -2  11   4         45.73         38.45         4.09 o                         
  -1  11   4        371.30        339.23        10.90 o                         
   0  11   4        232.47        226.32        12.26 o                         
   1  11   4        176.11        155.65         9.06 o                         
   2  11   4       1128.53       1141.51        20.53 o                         
   3  11   4        283.61        256.14        12.69 o                         
   4  11   4        822.47        795.87        23.72 o                         
   5  11   4          3.52          8.40         5.64 o                         
   6  11   4          1.50         10.98         8.14 o                         
   7  11   4          7.96          7.57        10.79 o                         
   8  11   4         84.93         90.47        22.65 o                         
  -8  12   4        365.66        411.99        22.47 o                         
  -7  12   4         54.65         65.64        10.96 o                         
  -6  12   4        261.26        278.81        20.59 o                         
  -5  12   4         30.04         21.95         7.74 o                         
  -4  12   4        431.90        423.19        20.22 o                         
  -3  12   4        221.94        188.47        13.34 o                         
  -2  12   4       3133.46       3121.86        44.33 o                         
  -1  12   4         79.54         68.46         6.07 o                         
   0  12   4       1246.99       1251.76        21.35 o                         
   1  12   4        525.31        520.05        11.18 o                         
   2  12   4         62.50         57.79         5.97 o                         
   3  12   4         61.13         83.19         7.02 o                         
   4  12   4        144.86        149.33        10.31 o                         
   5  12   4         45.85         58.04        10.08 o                         
   6  12   4        332.78        408.85        21.64 o                         
   7  12   4         35.73         36.79        11.55 o                         
  -8  13   4        116.00         93.19        16.06 o                         
  -7  13   4         10.66         11.04         9.33 o                         
  -6  13   4         31.83         36.12         9.99 o                         
  -5  13   4          2.17         -3.41         7.42 o                         
  -4  13   4          4.38         -4.59         7.10 o                         
  -3  13   4          1.93          0.31         8.85 o                         
  -2  13   4         59.12         67.36         5.87 o                         
  -1  13   4       2140.40       2106.19        35.72 o                         
   0  13   4        830.16        867.40        21.30 o                         
   1  13   4        633.95        608.90        12.67 o                         
   2  13   4          0.35         -1.81         4.26 o                         
   3  13   4          1.37         -4.43         4.43 o                         
   4  13   4          0.07          0.81         5.60 o                         
   5  13   4          7.59          8.48         8.35 o                         
   6  13   4         17.41         33.46        13.14 o                         
   7  13   4          3.12          0.48        15.80 o                         
  -7  14   4         63.06         43.65        11.07 o                         
  -6  14   4          1.42          2.51         8.37 o                         
  -5  14   4          0.26         -2.35         7.33 o                         
  -4  14   4          2.51         -6.61         6.61 o                         
  -3  14   4        240.47        239.88        14.87 o                         
  -2  14   4        990.73        902.62        18.28 o                         
  -1  14   4          5.20         -1.34         3.70 o                         
   0  14   4       2054.02       2085.11        33.09 o                         
   1  14   4        427.26        429.42        10.77 o                         
   2  14   4        914.65        954.20        23.17 o                         
   3  14   4        527.42        532.11        18.02 o                         
   4  14   4          0.92          6.21         6.25 o                         
   5  14   4         35.01         38.37        10.02 o                         
   6  14   4          5.27          3.02         9.85 o                         
   7  14   4        121.82         96.15        29.73 o                         
  -7  15   4        215.51        213.18        17.35 o                         
  -6  15   4        108.53        126.36        13.34 o                         
  -5  15   4        168.14        170.64        17.54 o                         
  -4  15   4        315.72        291.90        30.35 o                         
  -3  15   4         29.28         23.33         6.66 o                         
  -2  15   4        656.47        641.06        18.31 o                         
  -1  15   4        255.20        234.72        10.41 o                         
   0  15   4        781.27        794.32        17.23 o                         
   1  15   4        173.38        152.61         8.80 o                         
   2  15   4        325.88        346.40        15.42 o                         
   3  15   4         44.45         39.76         8.83 o                         
   4  15   4         42.32         29.54         9.60 o                         
   5  15   4        347.61        338.46        36.91 o                         
   6  15   4         41.51         44.86        15.63 o                         
  -6  16   4         16.84         44.86        10.40 o                         
  -5  16   4          5.22         12.21         9.13 o                         
  -4  16   4          2.67         10.64         7.75 o                         
  -3  16   4         10.86         10.08         6.66 o                         
  -2  16   4       1053.15       1112.11        25.54 o                         
  -1  16   4         75.68         82.81         7.87 o                         
   0  16   4       1035.19        969.84        21.39 o                         
   1  16   4          0.95          6.05         6.09 o                         
   2  16   4         37.12         28.33         7.21 o                         
   3  16   4         51.33         37.15         9.23 o                         
   4  16   4          2.76          4.24         8.92 o                         
   5  16   4         45.16         37.01        15.69 o                         
   6  16   4         39.00         37.73        17.88 o                         
  -6  17   4        155.33        138.95        15.61 o                         
  -5  17   4         67.98         77.48        11.41 o                         
  -4  17   4         37.39         45.27         8.98 o                         
  -3  17   4         90.53         97.06        10.03 o                         
  -2  17   4         46.68         40.58         7.77 o                         
  -1  17   4        251.58        227.83        13.04 o                         
   0  17   4        134.70        137.85        10.67 o                         
   1  17   4          6.90         -5.87         5.87 o                         
   2  17   4        164.66        146.03        14.09 o                         
   3  17   4          3.09         17.83         7.63 o                         
   4  17   4         20.84         17.21        10.11 o                         
   5  17   4         30.02         39.32        14.17 o                         
  -5  18   4          4.28         11.01         9.91 o                         
  -4  18   4        236.77        238.31        16.06 o                         
  -3  18   4        161.21        174.12        13.27 o                         
  -2  18   4          2.35         -1.22         7.49 o                         
  -1  18   4        115.06        137.81        14.50 o                         
   0  18   4          1.23          0.74         9.09 o                         
   1  18   4        121.40         95.63        10.46 o                         
   2  18   4         61.17         64.55        11.09 o                         
   3  18   4        143.59        140.84        12.16 o                         
   4  18   4         61.17         58.35        14.23 o                         
  -4  19   4        105.36        101.05        12.11 o                         
  -3  19   4         49.24         46.84        10.45 o                         
  -2  19   4         98.07         94.64        13.32 o                         
  -1  19   4        101.63        101.02        12.04 o                         
   0  19   4        247.19        261.85        17.03 o                         
   1  19   4        159.56        116.29        13.86 o                         
   2  19   4        344.20        316.36        18.67 o                         
   3  19   4        121.17        131.37        28.36 o                         
  -3  20   4          1.66         28.41        15.47 o                         
  -2  20   4         48.87         58.35        12.64 o                         
  -1  20   4          1.83         -7.27         8.58 o                         
   0  20   4         24.69         32.91        11.40 o                         
   1  20   4         22.11         17.33        10.98 o                         
   2  20   4          1.56          6.31        11.67 o                         
  -9   0   5         19.89         13.68         9.03 o                         
  -7   0   5         17.98         12.89         8.94 o                         
  -5   0   5        917.26        833.31        22.81 o                         
  -3   0   5        295.17        402.53        10.52 o                         
  -1   0   5        127.94        133.25         3.80 o                         
   1   0   5       7442.38       7631.66        94.71 o                         
   3   0   5       2893.09       3154.40        50.02 o                         
   5   0   5         37.88         43.16         6.11 o                         
   7   0   5        880.66        970.39        40.91 o                         
   9   0   5        171.70        157.96        26.94 o                         
 -10   1   5         53.99         54.73         9.45 o                         
  -9   1   5          9.19         12.89         7.71 o                         
  -8   1   5        429.37        453.25        21.32 o                         
  -7   1   5        504.17        502.09        19.45 o                         
  -6   1   5        694.61        736.17        18.87 o                         
  -5   1   5        611.48        571.69        13.91 o                         
  -4   1   5       5477.00       5661.73        65.77 o                         
  -3   1   5        149.04        178.59         4.77 o                         
  -2   1   5        110.06         93.53         2.46 o                         
  -1   1   5       1196.53       1067.28        10.93 o                         
   0   1   5         42.66         35.30         1.58 o                         
   1   1   5       5452.42       5759.46        51.05 o                         
   2   1   5        134.48        142.85         5.50 o                         
   3   1   5         32.52         32.66         1.83 o                         
   4   1   5       1264.67       1305.99        16.79 o                         
   5   1   5        695.96        720.78        11.55 o                         
   6   1   5          0.89         -3.77         4.12 o                         
   7   1   5         10.23          1.73         7.24 o                         
   8   1   5          0.96          1.65         8.60 o                         
   9   1   5        139.55        128.70        15.03 o                         
 -10   2   5         29.35         29.10         9.54 o                         
  -9   2   5        153.85        150.99        11.13 o                         
  -8   2   5        317.03        312.51        14.16 o                         
  -7   2   5         33.79         30.70         6.81 o                         
  -6   2   5       3352.41       3489.71        68.27 o                         
  -5   2   5         36.62         39.57         6.02 o                         
  -4   2   5       1282.49       1319.82        24.20 o                         
  -3   2   5          4.14          4.27         2.15 o                         
  -2   2   5       3671.85       3433.58        31.53 o                         
  -1   2   5          1.41          1.55         1.18 o                         
   0   2   5       5111.28       5130.56        45.46 o                         
   1   2   5        810.42        832.21         9.93 o                         
   2   2   5       3718.23       3849.44        46.93 o                         
   3   2   5       1085.45       1180.85        16.10 o                         
   4   2   5         30.97         32.62         2.75 o                         
   5   2   5         64.17         62.93         6.54 o                         
   6   2   5        393.08        415.47        14.44 o                         
   7   2   5          4.48          7.18         7.05 o                         
   8   2   5        114.69        142.60        13.41 o                         
   9   2   5         67.51         59.18        15.24 o                         
 -10   3   5         40.12         37.58        11.69 o                         
  -9   3   5          8.06          5.11         6.55 o                         
  -8   3   5        126.96        149.07        12.57 o                         
  -7   3   5          3.48          3.88         5.70 o                         
  -6   3   5        515.50        535.45        15.53 o                         
  -5   3   5         32.32         17.20         5.57 o                         
  -4   3   5         53.76         44.05         4.28 o                         
  -3   3   5        757.54        727.61        11.34 o                         
  -2   3   5        976.75       1035.58        12.01 o                         
  -1   3   5       1016.61        920.38        10.55 o                         
   0   3   5       1903.51       1886.60        18.69 o                         
   1   3   5        245.65        251.49         4.28 o                         
   2   3   5      12026.22      12825.45       139.58 o                         
   3   3   5        414.17        422.06         7.84 o                         
   4   3   5        501.52        568.31         9.19 o                         
   5   3   5        212.95        224.62         7.78 o                         
   6   3   5         95.42        102.36         9.51 o                         
   7   3   5        221.66        225.06        13.95 o                         
   8   3   5         15.06         23.68         9.20 o                         
   9   3   5         17.02         18.38        13.52 o                         
 -10   4   5          0.62         -7.01        10.29 o                         
  -9   4   5         21.28         29.56         9.11 o                         
  -8   4   5         33.59         39.02         8.70 o                         
  -7   4   5          1.38          8.14         6.23 o                         
  -6   4   5        412.74        441.80        14.07 o                         
  -5   4   5       2604.59       2625.26        44.50 o                         
  -4   4   5       2143.86       2270.10        29.52 o                         
  -3   4   5       2923.22       3005.89        35.49 o                         
  -2   4   5       1203.06       1209.84        18.21 o                         
  -1   4   5        678.94        794.79         9.61 o                         
   0   4   5       3154.02       3258.71        33.80 o                         
   1   4   5        203.61        146.40         3.88 o                         
   2   4   5        113.64        136.97         3.90 o                         
   3   4   5       1436.48       1373.56        21.22 o                         
   4   4   5          6.71          5.90         2.39 o                         
   5   4   5        572.46        570.63        12.91 o                         
   6   4   5        101.80        102.33         8.18 o                         
   7   4   5          6.49         -2.74         6.29 o                         
   8   4   5        119.28        138.81        15.49 o                         
   9   4   5         65.88         59.25        14.53 o                         
 -10   5   5         53.75         64.50        13.52 o                         
  -9   5   5         29.16         30.28        10.28 o                         
  -8   5   5          5.16         10.65         6.53 o                         
  -7   5   5       1567.12       1559.14        39.21 o                         
  -6   5   5       2665.59       2798.67        52.55 o                         
  -5   5   5       1982.93       2039.22        34.42 o                         
  -4   5   5       3348.35       3412.65        40.99 o                         
  -3   5   5         25.76         33.98         3.45 o                         
  -2   5   5         19.92         30.51         3.45 o                         
  -1   5   5         31.75         25.80         2.13 o                         
   0   5   5        328.62        385.00         6.65 o                         
   1   5   5       6802.13       7346.04        73.58 o                         
   2   5   5        197.82        183.16         6.47 o                         
   3   5   5        491.27        475.62         8.55 o                         
   4   5   5        642.84        607.12        12.98 o                         
   5   5   5          0.70         -2.40         2.99 o                         
   6   5   5        150.40        147.90        13.43 o                         
   7   5   5         67.64         45.53         7.38 o                         
   8   5   5          0.73         -6.02        10.19 o                         
   9   5   5         14.58         -3.43        10.96 o                         
  -9   6   5        145.46        147.71        15.00 o                         
  -8   6   5       1491.34       1562.22        50.27 o                         
  -7   6   5          0.11          0.43         5.95 o                         
  -6   6   5         74.14         65.67         7.75 o                         
  -5   6   5        123.64        113.71         6.72 o                         
  -4   6   5        435.39        440.79         8.74 o                         
  -3   6   5          6.88         14.04         2.79 o                         
  -2   6   5        117.73        148.51         4.80 o                         
  -1   6   5       1946.73       2077.04        29.69 o                         
   0   6   5        161.62        210.38         4.78 o                         
   1   6   5       1169.04       1288.12        18.89 o                         
   2   6   5        189.46        188.26         5.23 o                         
   3   6   5        747.10        846.42        13.25 o                         
   4   6   5       1958.92       2011.34        32.35 o                         
   5   6   5        373.55        355.84        10.47 o                         
   6   6   5         91.84         96.43         8.52 o                         
   7   6   5         10.60         13.01         7.68 o                         
   8   6   5         13.25         12.55        10.48 o                         
   9   6   5          0.15         -9.48        12.41 o                         
  -9   7   5        320.56        380.50        26.83 o                         
  -8   7   5        881.38        895.43        27.94 o                         
  -7   7   5        184.93        185.94        13.60 o                         
  -6   7   5       1731.35       1701.96        34.89 o                         
  -5   7   5         67.86         81.32         5.53 o                         
  -4   7   5        187.31        171.30         5.56 o                         
  -3   7   5        471.05        466.97        12.59 o                         
  -2   7   5         37.46         31.97         3.56 o                         
  -1   7   5        490.60        596.65         9.43 o                         
   0   7   5        474.44        477.43        10.12 o                         
   1   7   5       1591.49       1714.29        23.46 o                         
   2   7   5        786.76        743.55        13.29 o                         
   3   7   5        429.01        444.46         8.70 o                         
   4   7   5         64.70         67.84         6.06 o                         
   5   7   5        467.44        464.46        12.10 o                         
   6   7   5        143.21        119.95        11.69 o                         
   7   7   5        112.67         95.05        10.87 o                         
   8   7   5         46.58         56.86        12.33 o                         
  -9   8   5        182.12        187.68        16.12 o                         
  -8   8   5         10.14         -2.63         9.30 o                         
  -7   8   5        443.67        404.02        22.21 o                         
  -6   8   5        482.50        507.36        16.32 o                         
  -5   8   5       1399.38       1325.94        33.44 o                         
  -4   8   5       1193.06       1150.91        22.49 o                         
  -3   8   5       1029.69        962.90        20.64 o                         
  -2   8   5         25.76         25.13         2.41 o                         
  -1   8   5        673.63        649.59        10.69 o                         
   0   8   5         10.54          8.57         2.45 o                         
   1   8   5        318.88        274.29         7.20 o                         
   2   8   5        177.13        163.29         6.60 o                         
   3   8   5       1927.38       1902.23        28.23 o                         
   4   8   5        104.33         93.09         6.59 o                         
   5   8   5         72.41         82.06         5.78 o                         
   6   8   5          9.64         16.97         7.89 o                         
   7   8   5         13.98          3.88        12.15 o                         
   8   8   5         97.13         88.62        17.56 o                         
  -9   9   5        117.40        103.37        18.41 o                         
  -8   9   5         43.60         34.23        10.38 o                         
  -7   9   5        865.36        824.46        28.88 o                         
  -6   9   5         35.68         37.33         9.69 o                         
  -5   9   5          4.13         -4.21         4.93 o                         
  -4   9   5        761.71        719.99        17.87 o                         
  -3   9   5         16.88         12.65         4.42 o                         
  -2   9   5        677.91        672.91        12.43 o                         
  -1   9   5        380.75        378.23         7.13 o                         
   0   9   5        159.57        148.39         5.84 o                         
   1   9   5       1643.24       1682.05        25.55 o                         
   2   9   5       2019.91       2043.94        39.94 o                         
   3   9   5       1806.72       1835.49        30.24 o                         
   4   9   5        427.63        419.30        15.20 o                         
   5   9   5        194.68        193.16        13.74 o                         
   6   9   5        106.31         98.04        11.43 o                         
   7   9   5         40.46         23.61        12.29 o                         
   8   9   5          9.61          1.35        10.74 o                         
  -9  10   5          8.06          6.30        12.85 o                         
  -8  10   5        187.40        160.71        14.52 o                         
  -7  10   5         24.29         22.74        10.00 o                         
  -6  10   5          0.88         -7.40         7.40 o                         
  -5  10   5        725.05        661.76        32.90 o                         
  -4  10   5          0.06         11.21         6.66 o                         
  -3  10   5        411.06        369.04        14.22 o                         
  -2  10   5       1655.04       1592.94        22.82 o                         
  -1  10   5       1654.63       1634.70        21.81 o                         
   0  10   5       1366.58       1337.37        20.13 o                         
   1  10   5          5.20          7.97         2.85 o                         
   2  10   5        166.67        179.84         7.15 o                         
   3  10   5        385.97        353.17        14.37 o                         
   4  10   5        179.87        202.16        11.85 o                         
   5  10   5         70.12         66.36        15.42 o                         
   6  10   5         55.04         40.53        11.49 o                         
   7  10   5          5.03          2.34        10.97 o                         
   8  10   5         43.48         24.48        12.25 o                         
  -8  11   5          0.02          1.31         9.92 o                         
  -7  11   5          1.73         -5.96         8.63 o                         
  -6  11   5         68.15         40.05        10.17 o                         
  -5  11   5        148.54        139.80        13.22 o                         
  -4  11   5        115.96        116.40        11.60 o                         
  -3  11   5          3.73          3.62         3.54 o                         
  -2  11   5       1022.96        999.33        16.31 o                         
  -1  11   5        162.27        151.56         6.78 o                         
   0  11   5          2.89          4.57         3.23 o                         
   1  11   5       2790.43       2766.47        37.17 o                         
   2  11   5         98.35        103.46         7.02 o                         
   3  11   5          6.37          4.37         6.51 o                         
   4  11   5          0.23          7.22         5.22 o                         
   5  11   5        333.01        328.21        20.31 o                         
   6  11   5         69.93         60.65        11.22 o                         
   7  11   5         47.13         25.71        12.84 o                         
  -8  12   5         57.72         71.24        12.75 o                         
  -7  12   5        178.45        180.97        15.12 o                         
  -6  12   5         50.10         34.51        10.36 o                         
  -5  12   5        278.09        274.88        18.04 o                         
  -4  12   5         20.08          6.01         7.64 o                         
  -3  12   5        197.57        212.81        14.53 o                         
  -2  12   5        482.22        471.20        11.18 o                         
  -1  12   5        976.77        988.89        20.37 o                         
   0  12   5          0.12          0.53         3.46 o                         
   1  12   5       1017.75        980.93        18.87 o                         
   2  12   5        186.37        204.95        13.49 o                         
   3  12   5       2885.94       2895.55        51.76 o                         
   4  12   5          4.09          2.68         5.60 o                         
   5  12   5         72.92         61.01        10.16 o                         
   6  12   5         13.04         19.79         9.49 o                         
   7  12   5          5.85         -1.80        21.77 o                         
  -8  13   5         31.55         45.46        12.17 o                         
  -7  13   5        114.94        102.78        13.06 o                         
  -6  13   5         62.69         73.30        11.11 o                         
  -5  13   5         56.37         46.02        10.71 o                         
  -4  13   5          9.23         -3.36        10.66 o                         
  -3  13   5        411.32        430.52        18.96 o                         
  -2  13   5          6.12          4.60         4.10 o                         
  -1  13   5       1637.89       1688.14        30.45 o                         
   0  13   5        296.83        298.85        11.66 o                         
   1  13   5        184.23        164.14        10.94 o                         
   2  13   5         14.51          6.70         4.63 o                         
   3  13   5          5.56          9.70         5.96 o                         
   4  13   5         67.89         57.58         7.37 o                         
   5  13   5        270.55        234.86        17.42 o                         
   6  13   5        149.78        132.19        14.34 o                         
   7  13   5         42.58         13.52        17.41 o                         
  -7  14   5          0.07         -1.95         9.79 o                         
  -6  14   5         96.66        103.48        13.18 o                         
  -5  14   5        110.11         88.48        10.86 o                         
  -4  14   5         71.41         93.53        11.85 o                         
  -3  14   5         24.67         26.52         7.00 o                         
  -2  14   5         91.84         79.80         8.16 o                         
  -1  14   5        223.83        224.93        11.77 o                         
   0  14   5        410.89        412.50        13.72 o                         
   1  14   5        111.84        107.57         6.46 o                         
   2  14   5         58.61         53.69         6.13 o                         
   3  14   5         42.77         40.92         8.10 o                         
   4  14   5        131.84        114.70        18.10 o                         
   5  14   5        224.16        254.86        28.04 o                         
   6  14   5          3.02          3.25        10.53 o                         
  -7  15   5        163.82        150.24        15.28 o                         
  -6  15   5         23.46         14.46         9.50 o                         
  -5  15   5         20.94         20.36         9.17 o                         
  -4  15   5         71.30         71.61        10.06 o                         
  -3  15   5         10.74          3.92         5.79 o                         
  -2  15   5        216.51        248.65        12.87 o                         
  -1  15   5        541.22        541.29        14.28 o                         
   0  15   5         47.91         38.58         5.31 o                         
   1  15   5        394.33        426.18        13.58 o                         
   2  15   5        679.15        635.37        19.70 o                         
   3  15   5          7.70          9.83         7.41 o                         
   4  15   5        270.94        265.27        17.36 o                         
   5  15   5        700.95        762.14        28.69 o                         
   6  15   5         37.87         32.61        18.53 o                         
  -6  16   5        134.22        162.61        15.34 o                         
  -5  16   5        393.40        435.23        29.87 o                         
  -4  16   5          1.79         -4.37         6.75 o                         
  -3  16   5        244.21        233.14        13.23 o                         
  -2  16   5        370.40        379.78        15.93 o                         
  -1  16   5         78.92         85.29         8.41 o                         
   0  16   5        145.33        163.00         9.64 o                         
   1  16   5        384.54        430.25        16.44 o                         
   2  16   5        165.20        138.31        11.12 o                         
   3  16   5         88.76         89.81        11.78 o                         
   4  16   5          5.42         -6.08         8.56 o                         
   5  16   5        373.92        468.18        38.07 o                         
  -6  17   5         30.06         42.51        10.98 o                         
  -5  17   5        310.00        318.54        19.72 o                         
  -4  17   5        143.54        128.70        11.65 o                         
  -3  17   5         31.90         19.69         7.35 o                         
  -2  17   5         46.20         33.48         7.68 o                         
  -1  17   5          3.39          1.85         7.05 o                         
   0  17   5         11.79         18.36         6.27 o                         
   1  17   5        314.22        280.68        19.28 o                         
   2  17   5         61.44         55.36         8.73 o                         
   3  17   5         60.42         97.71        12.70 o                         
   4  17   5          4.29         11.84         9.52 o                         
   5  17   5        163.87        141.52        19.19 o                         
  -5  18   5         50.15         64.89        13.86 o                         
  -4  18   5        207.85        194.81        16.99 o                         
  -3  18   5         24.91         30.88         8.25 o                         
  -2  18   5          9.83         25.49         9.31 o                         
  -1  18   5         59.07         48.14        10.88 o                         
   0  18   5        260.31        245.77        15.99 o                         
   1  18   5        102.37        106.12        10.06 o                         
   2  18   5        130.46        115.02        12.91 o                         
   3  18   5        270.43        271.20        25.45 o                         
   4  18   5        195.79        168.98        20.20 o                         
  -4  19   5        684.10        761.95        33.98 o                         
  -3  19   5          8.77          8.88        10.02 o                         
  -2  19   5         91.64         93.15        13.44 o                         
  -1  19   5         17.24          4.39         9.68 o                         
   0  19   5          3.30          0.08         8.16 o                         
   1  19   5         30.20         31.59        10.90 o                         
   2  19   5        173.06        165.12        19.25 o                         
   3  19   5         10.84         10.76        10.18 o                         
  -2  20   5         14.83         27.88        10.87 o                         
  -1  20   5        368.03        432.68        21.97 o                         
   0  20   5          0.32          9.95         9.14 o                         
   1  20   5        110.64         69.88        13.59 o                         
 -10   0   6        141.57        172.03        18.79 o                         
  -8   0   6         82.37         68.31        13.44 o                         
  -6   0   6        261.70        222.86        14.19 o                         
  -4   0   6       2116.94       2115.08        37.32 o                         
  -2   0   6         12.55          1.54         1.81 o                         
   0   0   6        849.92        789.74        12.05 o                         
   2   0   6        623.69        620.33        15.81 o                         
   4   0   6        167.54        170.61        13.21 o                         
   6   0   6        541.29        536.82        28.48 o                         
   8   0   6        873.44        949.02        46.91 o                         
 -10   1   6         47.12         30.79        10.20 o                         
  -9   1   6        178.50        156.90        12.38 o                         
  -8   1   6         44.48         30.72         7.84 o                         
  -7   1   6         32.07         23.91         6.25 o                         
  -6   1   6         95.04         73.51         7.63 o                         
  -5   1   6          0.50         -1.57         3.70 o                         
  -4   1   6        272.03        240.54         7.10 o                         
  -3   1   6       2327.03       2297.41        24.33 o                         
  -2   1   6       1696.08       1838.78        16.37 o                         
  -1   1   6         63.78         97.05         3.09 o                         
   0   1   6         10.14         10.39         1.27 o                         
   1   1   6        739.94        700.59         8.04 o                         
   2   1   6        134.47        112.13         3.99 o                         
   3   1   6        356.48        366.55         7.07 o                         
   4   1   6          4.94          5.56         2.15 o                         
   5   1   6        757.27        794.93        11.94 o                         
   6   1   6         32.31         29.27         7.64 o                         
   7   1   6          6.06          8.52         7.62 o                         
   8   1   6         10.32          6.58         8.99 o                         
   9   1   6          8.45          0.18        10.36 o                         
 -10   2   6         98.21         83.69        11.55 o                         
  -9   2   6         19.51         12.30         7.79 o                         
  -8   2   6          5.27          1.64         6.01 o                         
  -7   2   6         51.02         47.74        14.06 o                         
  -6   2   6         86.31         67.60         8.32 o                         
  -5   2   6       2678.29       2637.59        47.47 o                         
  -4   2   6       1767.80       1773.27        29.77 o                         
  -3   2   6        134.71        148.92         4.29 o                         
  -2   2   6       2345.33       2442.19        24.43 o                         
  -1   2   6        251.28        260.94         4.46 o                         
   0   2   6       2334.46       2428.28        21.95 o                         
   1   2   6        247.20        216.11         4.19 o                         
   2   2   6        305.23        317.30         9.08 o                         
   3   2   6        658.87        637.26        10.92 o                         
   4   2   6         46.65         45.29         3.50 o                         
   5   2   6          7.38         12.65         3.55 o                         
   6   2   6        424.93        475.09        17.57 o                         
   7   2   6        175.76        172.95        14.03 o                         
   8   2   6          2.41         -1.22         8.66 o                         
   9   2   6         57.19         64.66        16.44 o                         
 -10   3   6          2.25         27.08        10.98 o                         
  -9   3   6         30.16         24.71         8.59 o                         
  -8   3   6         38.51         36.89         7.99 o                         
  -7   3   6        297.39        326.87        14.72 o                         
  -6   3   6        111.41        104.00         9.40 o                         
  -5   3   6         51.94         33.15         6.06 o                         
  -4   3   6       1757.49       1789.82        27.58 o                         
  -3   3   6          0.81          2.17         1.77 o                         
  -2   3   6        246.44        267.30         4.60 o                         
  -1   3   6        339.46        372.66         5.58 o                         
   0   3   6        622.43        703.24         8.44 o                         
   1   3   6       1525.24       1538.98        18.45 o                         
   2   3   6         25.19         21.11         2.25 o                         
   3   3   6         79.48         81.92         4.48 o                         
   4   3   6       1296.18       1331.06        19.63 o                         
   5   3   6         93.04         95.25         7.04 o                         
   6   3   6         51.85         65.79         8.76 o                         
   7   3   6       1015.99       1101.46        28.94 o                         
   8   3   6        258.74        265.68        17.66 o                         
   9   3   6        341.96        248.10        23.43 o                         
 -10   4   6          0.07         -2.00        10.53 o                         
  -9   4   6        326.65        331.74        19.24 o                         
  -8   4   6         11.31         14.88         7.56 o                         
  -7   4   6        518.44        527.97        16.59 o                         
  -6   4   6        624.61        611.89        24.16 o                         
  -5   4   6        159.12        170.48         8.43 o                         
  -4   4   6        489.53        468.01         9.62 o                         
  -3   4   6       1674.79       1870.25        21.78 o                         
  -2   4   6        248.33        229.85         6.86 o                         
  -1   4   6       3814.34       4174.21        47.30 o                         
   0   4   6         73.60         98.11         3.54 o                         
   1   4   6          2.67          6.00         1.72 o                         
   2   4   6        277.82        325.90         7.46 o                         
   3   4   6        440.46        452.96        10.24 o                         
   4   4   6       1723.59       1696.22        29.21 o                         
   5   4   6        281.00        285.81        13.60 o                         
   6   4   6        861.11        890.05        21.22 o                         
   7   4   6         89.13         89.50         9.97 o                         
   8   4   6         13.47         25.73        10.78 o                         
   9   4   6        302.95        323.47        30.49 o                         
 -10   5   6         40.47         49.92        11.07 o                         
  -9   5   6        121.24        121.57        13.83 o                         
  -8   5   6        355.85        392.31        26.75 o                         
  -7   5   6        313.99        327.52        15.48 o                         
  -6   5   6        381.06        363.29        13.16 o                         
  -5   5   6         46.59         45.86         5.14 o                         
  -4   5   6        646.94        643.32        17.45 o                         
  -3   5   6        910.75        915.41        16.77 o                         
  -2   5   6        186.61        224.35         6.09 o                         
  -1   5   6       2737.52       2875.40        35.81 o                         
   0   5   6          0.61          4.13         2.15 o                         
   1   5   6        198.02        190.69         4.99 o                         
   2   5   6       2311.78       2221.57        28.79 o                         
   3   5   6       1026.21       1004.00        19.41 o                         
   4   5   6          2.34          3.92         3.76 o                         
   5   5   6        224.48        239.16        10.33 o                         
   6   5   6         84.74         71.88         7.37 o                         
   7   5   6         14.14         13.34         7.58 o                         
   8   5   6         24.56         11.68        10.57 o                         
  -9   6   6         13.30          8.01         9.85 o                         
  -8   6   6        755.55        777.92        28.56 o                         
  -7   6   6        130.44        127.95        10.38 o                         
  -6   6   6        414.19        406.90        15.33 o                         
  -5   6   6        221.83        212.56         7.54 o                         
  -4   6   6        496.17        468.59         8.41 o                         
  -3   6   6        468.50        456.80        10.81 o                         
  -2   6   6         71.16         70.07         3.73 o                         
  -1   6   6        323.10        305.46         6.66 o                         
   0   6   6       3151.35       3438.24        40.17 o                         
   1   6   6       1087.02       1030.32        16.49 o                         
   2   6   6         94.33        103.10         4.29 o                         
   3   6   6       2146.82       2249.34        32.10 o                         
   4   6   6         63.83         66.47         6.60 o                         
   5   6   6         58.07         54.57         6.34 o                         
   6   6   6        486.15        482.83        15.69 o                         
   7   6   6         82.10         90.22        13.09 o                         
   8   6   6         70.23         77.01        16.22 o                         
  -9   7   6        280.33        235.12        18.23 o                         
  -8   7   6        156.85        168.85        16.94 o                         
  -7   7   6        705.07        662.06        25.05 o                         
  -6   7   6        114.55         95.54         7.91 o                         
  -5   7   6        456.53        457.18        11.57 o                         
  -4   7   6        215.88        221.75         9.42 o                         
  -3   7   6        164.58        117.99         5.78 o                         
  -2   7   6          1.03          0.51         1.80 o                         
  -1   7   6         20.42         31.79         2.96 o                         
   0   7   6         37.44         53.53         3.44 o                         
   1   7   6         30.28         36.95         3.19 o                         
   2   7   6        156.08        112.51         4.63 o                         
   3   7   6        262.67        249.66         7.38 o                         
   4   7   6       1071.41       1074.48        20.67 o                         
   5   7   6        374.62        381.43        13.49 o                         
   6   7   6        127.70        116.29        10.61 o                         
   7   7   6        317.17        326.08        21.01 o                         
   8   7   6         89.98         80.89        13.80 o                         
  -9   8   6        222.20        192.17        16.45 o                         
  -8   8   6        122.02        169.92        19.64 o                         
  -7   8   6        505.34        494.67        30.03 o                         
  -6   8   6         17.80         14.21         8.11 o                         
  -5   8   6       1136.92       1144.19        34.53 o                         
  -4   8   6         96.85         84.69         7.37 o                         
  -3   8   6        657.38        652.40        16.17 o                         
  -2   8   6       1673.71       1651.27        27.15 o                         
  -1   8   6        788.70        879.28        13.92 o                         
   0   8   6       1438.08       1498.39        21.52 o                         
   1   8   6        193.30        233.84         7.27 o                         
   2   8   6         31.38         41.99         3.76 o                         
   3   8   6         28.27         26.66         4.05 o                         
   4   8   6       1401.12       1387.77        28.15 o                         
   5   8   6          0.10         -2.13         4.87 o                         
   6   8   6        103.18        100.86        11.27 o                         
   7   8   6         21.47         14.98         9.35 o                         
   8   8   6         21.75         30.47        14.08 o                         
  -9   9   6        121.28        123.67        16.78 o                         
  -8   9   6         98.65         94.51        14.74 o                         
  -7   9   6        686.70        694.46        27.46 o                         
  -6   9   6        507.72        508.41        22.93 o                         
  -5   9   6         73.43         57.94        12.71 o                         
  -4   9   6        360.73        319.21        18.92 o                         
  -3   9   6       2520.82       2515.07        44.45 o                         
  -2   9   6       1065.90       1028.53        15.98 o                         
  -1   9   6        605.90        626.30        11.32 o                         
   0   9   6          6.75          1.15         2.57 o                         
   1   9   6        350.63        362.45         9.23 o                         
   2   9   6       1019.64       1065.19        20.13 o                         
   3   9   6          6.68          7.64         3.37 o                         
   4   9   6         80.79         80.36         9.34 o                         
   5   9   6        314.46        323.61        17.57 o                         
   6   9   6         59.52         62.06        10.32 o                         
   7   9   6         21.54         18.19        10.33 o                         
   8   9   6          0.52        -13.61        13.61 o                         
  -9  10   6         67.35         75.28        13.32 o                         
  -8  10   6          0.01          1.68         9.01 o                         
  -7  10   6          0.09         -5.65         8.62 o                         
  -6  10   6         39.14         36.07         9.81 o                         
  -5  10   6       1311.53       1321.82        35.14 o                         
  -4  10   6       1584.36       1661.86        39.48 o                         
  -3  10   6        820.97        789.84        27.14 o                         
  -2  10   6        103.18        104.35         5.04 o                         
  -1  10   6         51.28         56.03         4.10 o                         
   0  10   6        388.79        411.36        10.33 o                         
   1  10   6        374.45        369.03         9.75 o                         
   2  10   6        477.38        475.14        11.32 o                         
   3  10   6         61.13         58.14         6.56 o                         
   4  10   6         11.10          1.02         6.19 o                         
   5  10   6         17.93         11.89         7.84 o                         
   6  10   6          9.56         13.37         9.42 o                         
   7  10   6        284.34        267.58        20.81 o                         
   8  10   6          9.81         11.15        21.83 o                         
  -8  11   6         97.14         96.49        13.38 o                         
  -7  11   6          0.99         -2.46        11.17 o                         
  -6  11   6        316.51        297.31        19.38 o                         
  -5  11   6        117.57        113.21        12.61 o                         
  -4  11   6        123.47        135.54        12.52 o                         
  -3  11   6       1184.99       1170.21        30.64 o                         
  -2  11   6        735.04        711.17        14.09 o                         
  -1  11   6        409.53        408.70         9.95 o                         
   0  11   6         69.61         70.95         7.67 o                         
   1  11   6        148.95        141.97         6.42 o                         
   2  11   6        315.51        297.19         8.72 o                         
   3  11   6         89.34         59.33         8.32 o                         
   4  11   6         35.86         32.58         7.74 o                         
   5  11   6        391.56        382.90        19.54 o                         
   6  11   6         24.84         17.12         9.29 o                         
   7  11   6        146.43        128.59        25.49 o                         
  -8  12   6        140.24        144.03        23.32 o                         
  -7  12   6          1.41          1.21         8.97 o                         
  -6  12   6         18.63         19.21        12.67 o                         
  -5  12   6         16.54         12.68         9.12 o                         
  -4  12   6        432.42        414.03        20.26 o                         
  -3  12   6          6.75          4.36         5.76 o                         
  -2  12   6        824.19        771.84        19.46 o                         
  -1  12   6        913.37        888.61        17.18 o                         
   0  12   6       1166.67       1210.02        21.36 o                         
   1  12   6        210.63        197.11        10.48 o                         
   2  12   6         61.70         38.14         6.61 o                         
   3  12   6          0.31          6.02         5.84 o                         
   4  12   6        127.35        136.08        13.07 o                         
   5  12   6         10.80         -2.88         8.01 o                         
   6  12   6        270.71        300.05        23.39 o                         
   7  12   6          1.12         -8.47        12.56 o                         
  -8  13   6          3.49         -3.18        10.51 o                         
  -7  13   6         35.93         27.99        10.20 o                         
  -6  13   6         79.61         79.21        18.91 o                         
  -5  13   6        150.00        171.19        22.26 o                         
  -4  13   6        536.91        451.76        20.93 o                         
  -3  13   6         56.49         48.29         7.81 o                         
  -2  13   6        130.71        113.53        10.32 o                         
  -1  13   6         33.70         44.56         5.98 o                         
   0  13   6         52.92         57.37         6.41 o                         
   1  13   6         25.29         12.50         4.74 o                         
   2  13   6         18.89         19.33         4.96 o                         
   3  13   6        167.66        156.15        10.80 o                         
   4  13   6          1.48         -3.48         6.47 o                         
   5  13   6        101.61         98.75        12.62 o                         
   6  13   6         36.77         22.32        16.20 o                         
   7  13   6          4.26        -16.95        16.95 o                         
  -7  14   6         24.71         25.09        10.73 o                         
  -6  14   6         37.44         25.51         9.60 o                         
  -5  14   6         97.92         89.80        17.72 o                         
  -4  14   6          2.47         -6.50         7.46 o                         
  -3  14   6         30.08         27.88         7.21 o                         
  -2  14   6         20.80         20.34         5.47 o                         
  -1  14   6          0.00         -0.59         4.53 o                         
   0  14   6        139.15        145.97         9.07 o                         
   1  14   6        312.27        362.83        12.40 o                         
   2  14   6        161.84        161.50         9.21 o                         
   3  14   6          5.05          9.89         6.23 o                         
   4  14   6         57.78         75.17        12.67 o                         
   5  14   6        102.84         92.34        13.34 o                         
   6  14   6        145.98        150.69        58.28 o                         
  -7  15   6         19.32         22.08        11.31 o                         
  -6  15   6        112.64        114.52        13.52 o                         
  -5  15   6          1.90         -0.53         7.97 o                         
  -4  15   6         37.27         34.95         9.51 o                         
  -3  15   6         52.06         59.16         8.96 o                         
  -2  15   6         56.42         46.92         8.35 o                         
  -1  15   6         23.02         22.04         5.63 o                         
   0  15   6        110.75        137.46        10.56 o                         
   1  15   6          0.58         -1.93         4.91 o                         
   2  15   6        271.01        290.20        14.44 o                         
   3  15   6        124.68        108.36        10.56 o                         
   4  15   6        629.44        665.22        25.09 o                         
   5  15   6         15.10         26.41        12.47 o                         
   6  15   6          8.31         -3.99        15.80 o                         
  -6  16   6         83.90        102.86        13.33 o                         
  -5  16   6         93.00        107.02        12.80 o                         
  -4  16   6          0.09          8.80         7.14 o                         
  -3  16   6         44.70         52.38         8.16 o                         
  -2  16   6          0.27          5.95         6.21 o                         
  -1  16   6         29.70         27.64         5.64 o                         
   0  16   6          9.65          5.39         5.32 o                         
   1  16   6          0.01          4.63         5.28 o                         
   2  16   6         10.51         15.47         7.61 o                         
   3  16   6         29.49         37.23         8.60 o                         
   4  16   6         78.49         65.80        11.74 o                         
   5  16   6         18.59         26.48        11.13 o                         
  -5  17   6         24.88         37.35        10.59 o                         
  -4  17   6         52.31         54.95        10.13 o                         
  -3  17   6        112.12        103.63        10.19 o                         
  -2  17   6         68.73         82.54         9.24 o                         
  -1  17   6        326.09        376.66        18.94 o                         
   0  17   6        320.84        308.71        16.46 o                         
   1  17   6          5.64         -1.40         6.92 o                         
   2  17   6        277.99        265.27        15.35 o                         
   3  17   6         19.46         25.36         8.51 o                         
   4  17   6        366.47        348.35        21.84 o                         
  -5  18   6        216.51        244.22        34.54 o                         
  -4  18   6        102.45        116.83        12.88 o                         
  -3  18   6        197.94        247.82        14.95 o                         
  -2  18   6         15.41          6.91         8.45 o                         
  -1  18   6          9.93         10.05         8.93 o                         
   0  18   6         10.44         12.78         8.29 o                         
   1  18   6        507.20        503.16        18.84 o                         
   2  18   6          0.27          6.96         7.80 o                         
   3  18   6        124.95        107.16        11.54 o                         
   4  18   6         26.57         29.12        11.47 o                         
  -4  19   6        326.96        334.45        20.18 o                         
  -3  19   6         12.30         11.22        14.22 o                         
  -2  19   6         89.67         92.28        17.83 o                         
  -1  19   6        310.49        304.36        30.39 o                         
   0  19   6          0.88         14.39         9.16 o                         
   1  19   6        103.61         77.22        15.65 o                         
   2  19   6         10.39         16.01         9.63 o                         
   3  19   6         29.26         25.74        10.73 o                         
  -2  20   6        296.85        307.61        24.98 o                         
  -1  20   6         19.82         34.72        10.76 o                         
   0  20   6         91.79         98.37        12.17 o                         
   1  20   6          9.76         -7.42        10.13 o                         
  -9   0   7        145.72        132.98        42.50 o                         
  -7   0   7        106.67        107.35        11.93 o                         
  -5   0   7       1909.89       1836.34        40.01 o                         
  -3   0   7       1114.37       1214.34        22.55 o                         
  -1   0   7         74.83         74.02         3.78 o                         
   1   0   7        243.68        273.29         7.23 o                         
   3   0   7        631.00        569.64        15.93 o                         
   5   0   7         39.63         37.70        12.17 o                         
   7   0   7        737.26        812.11        38.74 o                         
   9   0   7        307.11        310.57        65.00 o                         
 -10   1   7        405.60        440.69        20.74 o                         
  -9   1   7         65.43         47.92         9.27 o                         
  -8   1   7          9.72          3.44         6.79 o                         
  -7   1   7        192.06        188.95        10.93 o                         
  -6   1   7        629.11        636.25        16.15 o                         
  -5   1   7         29.16         19.92         4.73 o                         
  -4   1   7       2118.50       2129.34        26.12 o                         
  -3   1   7        853.38        794.12        10.32 o                         
  -2   1   7        649.25        697.48         8.57 o                         
  -1   1   7        787.85        857.56         8.72 o                         
   0   1   7       1652.33       1833.11        17.82 o                         
   1   1   7       2761.53       2899.40        32.05 o                         
   2   1   7        354.64        311.05         7.52 o                         
   3   1   7        229.91        259.56         6.76 o                         
   4   1   7        231.78        232.19         8.74 o                         
   5   1   7        108.68        108.95         9.89 o                         
   6   1   7        295.00        326.27        17.01 o                         
   7   1   7        335.94        368.33        29.77 o                         
   8   1   7        139.52        153.43        14.43 o                         
   9   1   7         37.50         46.44        11.94 o                         
 -10   2   7         53.07         45.27        10.83 o                         
  -9   2   7          0.01          8.81         7.89 o                         
  -8   2   7        286.65        296.69        14.25 o                         
  -7   2   7        143.78        132.37        12.17 o                         
  -6   2   7        587.20        529.23        18.09 o                         
  -5   2   7        347.81        380.10        14.16 o                         
  -4   2   7        691.87        677.82        14.82 o                         
  -3   2   7         37.54         33.69         2.66 o                         
  -2   2   7         85.59         65.66         2.92 o                         
  -1   2   7        172.61        169.86         3.63 o                         
   0   2   7        134.53         93.57         2.96 o                         
   1   2   7         36.58         20.63         1.65 o                         
   2   2   7         82.21        105.68         4.37 o                         
   3   2   7         14.81         11.46         2.65 o                         
   4   2   7        806.67        827.63        15.61 o                         
   5   2   7        142.97        172.88        12.23 o                         
   6   2   7         42.09         51.21         8.00 o                         
   7   2   7        226.58        229.98        16.06 o                         
   8   2   7         79.55         64.02        11.29 o                         
   9   2   7          0.63          0.00        22.29 o                         
 -10   3   7         41.46         30.66        12.96 o                         
  -9   3   7         29.94         39.16        10.29 o                         
  -8   3   7         43.18         34.35         7.83 o                         
  -7   3   7          3.27         -3.51         6.34 o                         
  -6   3   7         12.23          9.59         6.19 o                         
  -5   3   7        323.45        343.79        13.25 o                         
  -4   3   7         16.73         31.65         3.52 o                         
  -3   3   7       4698.24       4764.23        57.73 o                         
  -2   3   7        919.33        943.20        13.08 o                         
  -1   3   7          5.80          3.92         1.43 o                         
   0   3   7       4158.09       4412.98        45.10 o                         
   1   3   7       3183.51       3412.12        37.71 o                         
   2   3   7       1518.06       1487.16        19.18 o                         
   3   3   7        453.87        430.27         9.79 o                         
   4   3   7        393.00        401.83        10.38 o                         
   5   3   7        891.88        916.56        27.48 o                         
   6   3   7       1013.84       1055.63        28.99 o                         
   7   3   7         39.64         37.34         8.87 o                         
   8   3   7        451.00        451.50        22.71 o                         
 -10   4   7         33.87         22.17        10.69 o                         
  -9   4   7          5.17          0.08         8.82 o                         
  -8   4   7        161.19        177.48        16.45 o                         
  -7   4   7        156.05        157.39        10.67 o                         
  -6   4   7          0.40          4.53         4.72 o                         
  -5   4   7       1924.65       1920.62        33.09 o                         
  -4   4   7       1084.97       1053.17        16.59 o                         
  -3   4   7        211.54        260.30         6.09 o                         
  -2   4   7       1319.71       1438.32        21.89 o                         
  -1   4   7         87.63         95.87         3.82 o                         
   0   4   7         35.39         28.65         2.36 o                         
   1   4   7        260.12        235.41         4.99 o                         
   2   4   7        161.44        145.77         5.42 o                         
   3   4   7       1501.47       1527.61        26.18 o                         
   4   4   7        349.81        359.19        10.06 o                         
   5   4   7         29.68         20.95         4.99 o                         
   6   4   7          4.29          4.41         5.97 o                         
   7   4   7         79.96         88.92        10.41 o                         
   8   4   7         72.01         71.53        29.34 o                         
 -10   5   7        191.36        189.27        15.75 o                         
  -9   5   7        447.48        420.02        40.63 o                         
  -8   5   7        369.65        373.30        22.70 o                         
  -7   5   7        723.14        741.72        19.56 o                         
  -6   5   7         58.13         62.89         7.24 o                         
  -5   5   7          7.81          2.89         3.56 o                         
  -4   5   7        675.21        663.43        10.36 o                         
  -3   5   7         13.08         15.27         3.05 o                         
  -2   5   7         68.34         70.39         3.65 o                         
  -1   5   7          0.92         -0.76         1.83 o                         
   0   5   7        468.70        532.04        10.48 o                         
   1   5   7        569.47        652.51         9.88 o                         
   2   5   7          0.43          1.28         1.65 o                         
   3   5   7         91.52         93.91         5.88 o                         
   4   5   7         10.52          8.60         3.95 o                         
   5   5   7        178.93        173.55         9.26 o                         
   6   5   7          3.15         -5.17         5.17 o                         
   7   5   7         55.21         49.97         9.54 o                         
   8   5   7         89.93         98.74        14.54 o                         
  -9   6   7         25.57         29.83        12.47 o                         
  -8   6   7          8.63         10.27         9.63 o                         
  -7   6   7         72.75         73.41        11.28 o                         
  -6   6   7        936.83        954.39        22.26 o                         
  -5   6   7          0.09          1.79         2.29 o                         
  -4   6   7        102.29         88.81         6.22 o                         
  -3   6   7          1.76          5.51         3.47 o                         
  -2   6   7       4613.39       4835.47        59.01 o                         
  -1   6   7       1108.70       1242.16        19.85 o                         
   0   6   7        989.70       1071.01        15.16 o                         
   1   6   7        298.08        351.88         7.19 o                         
   2   6   7        111.02         99.46         4.04 o                         
   3   6   7       3130.04       3156.24        48.43 o                         
   4   6   7        315.00        286.96        10.68 o                         
   5   6   7       1072.12       1060.71        22.62 o                         
   6   6   7         60.53         60.62         8.27 o                         
   7   6   7         33.10         27.31        10.05 o                         
   8   6   7          2.64          8.66        10.62 o                         
  -9   7   7          1.48        -13.19        15.82 o                         
  -8   7   7        425.50        413.88        24.14 o                         
  -7   7   7        159.78        196.26        16.32 o                         
  -6   7   7          7.77          3.74         7.49 o                         
  -5   7   7          7.00          9.86         5.63 o                         
  -4   7   7        673.98        620.23        14.54 o                         
  -3   7   7         23.10         14.47         3.54 o                         
  -2   7   7         55.92         46.53         3.41 o                         
  -1   7   7        465.17        420.69         9.15 o                         
   0   7   7        647.21        665.48        11.83 o                         
   1   7   7        523.85        493.48        13.37 o                         
   2   7   7        831.34        817.98        12.67 o                         
   3   7   7        103.45        112.35         5.31 o                         
   4   7   7        174.88        164.43         9.11 o                         
   5   7   7        761.83        754.24        18.34 o                         
   6   7   7         15.75         16.88         8.39 o                         
   7   7   7         39.30         26.32        10.70 o                         
   8   7   7        203.40        241.17        19.83 o                         
  -9   8   7         22.68         22.11        13.71 o                         
  -8   8   7        175.08        160.01        16.32 o                         
  -7   8   7        187.46        158.45        17.78 o                         
  -6   8   7         11.82          8.28         8.35 o                         
  -5   8   7         62.91         51.92         9.15 o                         
  -4   8   7        214.36        208.55        14.25 o                         
  -3   8   7        617.26        549.63        17.93 o                         
  -2   8   7          0.13          0.80         1.77 o                         
  -1   8   7         64.68         61.73         3.88 o                         
   0   8   7        111.31        102.59         5.66 o                         
   1   8   7        746.30        750.34        15.51 o                         
   2   8   7        255.82        248.55         8.28 o                         
   3   8   7          7.57          6.79         2.95 o                         
   4   8   7         13.16         19.11         5.10 o                         
   5   8   7          1.04         -0.22         6.41 o                         
   6   8   7          0.01         12.17         8.50 o                         
   7   8   7         12.71         23.84         9.88 o                         
   8   8   7         23.04         19.74        11.15 o                         
  -9   9   7         85.09        101.89        14.26 o                         
  -8   9   7         22.86          2.16        14.35 o                         
  -7   9   7         18.40          8.45         9.51 o                         
  -6   9   7        268.99        287.97        18.70 o                         
  -5   9   7          9.86         13.24         7.57 o                         
  -4   9   7         91.87         86.36         9.95 o                         
  -3   9   7       1151.44       1161.60        29.23 o                         
  -2   9   7        244.27        277.56         9.76 o                         
  -1   9   7       4706.29       4821.10        59.40 o                         
   0   9   7       1232.85       1242.04        20.87 o                         
   1   9   7          2.91          4.06         2.99 o                         
   2   9   7        526.62        519.75        11.83 o                         
   3   9   7        320.23        302.53        10.21 o                         
   4   9   7        531.90        504.04        15.02 o                         
   5   9   7        178.45        150.03        15.89 o                         
   6   9   7          8.48         20.02         9.58 o                         
   7   9   7          0.71          2.80         9.57 o                         
   8   9   7          1.71         -9.15        12.17 o                         
  -9  10   7         43.02         48.98        12.71 o                         
  -8  10   7         75.38         75.20        13.80 o                         
  -7  10   7         14.54         11.75         9.75 o                         
  -6  10   7          8.70          0.65         8.42 o                         
  -5  10   7        121.43        111.54        12.06 o                         
  -4  10   7        558.27        566.95        25.81 o                         
  -3  10   7         76.73         73.72         6.29 o                         
  -2  10   7       1059.46       1095.50        16.65 o                         
  -1  10   7        137.50        123.72         5.25 o                         
   0  10   7        594.08        567.08        12.72 o                         
   1  10   7         64.71         67.67         5.19 o                         
   2  10   7          0.79          0.15         3.06 o                         
   3  10   7         11.07          5.61         6.22 o                         
   4  10   7        630.56        637.08        21.63 o                         
   5  10   7          9.89         13.84         7.88 o                         
   6  10   7        187.47        176.83        17.76 o                         
   7  10   7         78.24         70.68        13.45 o                         
  -8  11   7          0.16         -0.79        12.87 o                         
  -7  11   7         10.97          3.29        10.02 o                         
  -6  11   7        129.41        120.24        13.93 o                         
  -5  11   7        197.90        194.42        15.48 o                         
  -4  11   7         29.51         21.53         7.83 o                         
  -3  11   7         45.62         45.26         5.58 o                         
  -2  11   7          3.81          4.75         3.55 o                         
  -1  11   7       1812.91       1811.98        24.67 o                         
   0  11   7        183.09        184.73         8.61 o                         
   1  11   7        642.94        617.07        15.35 o                         
   2  11   7        109.30         93.45         6.89 o                         
   3  11   7         21.82         15.40         7.12 o                         
   4  11   7         48.21         46.94         8.78 o                         
   5  11   7        104.04        110.09        12.07 o                         
   6  11   7         34.66         40.76        11.83 o                         
   7  11   7        269.40        263.45        20.56 o                         
  -8  12   7          3.46         -1.53        10.49 o                         
  -7  12   7         21.70         12.23        11.25 o                         
  -6  12   7         62.06         42.16        10.73 o                         
  -5  12   7         11.29          1.80         8.57 o                         
  -4  12   7         14.38         10.57         7.78 o                         
  -3  12   7       1497.37       1415.01        30.94 o                         
  -2  12   7        200.02        209.75        10.48 o                         
  -1  12   7         58.29         68.27         4.60 o                         
   0  12   7          1.79         -1.42         4.18 o                         
   1  12   7        820.16        874.72        18.08 o                         
   2  12   7        391.81        372.30        12.04 o                         
   3  12   7         79.20         70.04         8.31 o                         
   4  12   7        218.80        212.57        14.74 o                         
   5  12   7          0.38         -7.96         7.97 o                         
   6  12   7          9.45         11.98        11.18 o                         
   7  12   7        307.61        273.09        27.67 o                         
  -8  13   7         41.08         33.59        11.94 o                         
  -7  13   7        201.04        216.05        19.06 o                         
  -6  13   7        272.02        274.25        19.72 o                         
  -5  13   7         92.31         88.85        12.39 o                         
  -4  13   7        487.16        471.52        21.75 o                         
  -3  13   7        236.98        223.43        13.97 o                         
  -2  13   7         18.40         10.11         5.47 o                         
  -1  13   7          1.30          2.08         4.38 o                         
   0  13   7         63.86         91.26         7.55 o                         
   1  13   7          3.58         -3.76         4.46 o                         
   2  13   7        125.84        124.96        10.08 o                         
   3  13   7        521.62        522.41        15.75 o                         
   4  13   7          2.95         -6.42         6.57 o                         
   5  13   7        305.70        329.14        30.24 o                         
   6  13   7         29.56         25.24        13.15 o                         
  -7  14   7         46.32         38.95        11.40 o                         
  -6  14   7          4.80          4.24        10.74 o                         
  -5  14   7         16.62         22.25        12.54 o                         
  -4  14   7          0.13         -1.57         7.82 o                         
  -3  14   7        710.05        726.42        21.50 o                         
  -2  14   7        528.07        516.05        14.98 o                         
  -1  14   7         72.70         70.52        12.01 o                         
   0  14   7         91.19         86.38         7.89 o                         
   1  14   7        363.25        356.61        12.38 o                         
   2  14   7         20.25         19.53         5.58 o                         
   3  14   7        158.95        167.60        10.59 o                         
   4  14   7        148.13        130.37        14.37 o                         
   5  14   7          0.71          5.08         9.59 o                         
   6  14   7         72.86         61.20        15.56 o                         
  -7  15   7         70.17         97.56        13.54 o                         
  -6  15   7         13.35         30.23        10.11 o                         
  -5  15   7         25.04         18.48        10.51 o                         
  -4  15   7         59.40         61.31         9.42 o                         
  -3  15   7        294.41        271.44        15.46 o                         
  -2  15   7          1.40          7.43         6.74 o                         
  -1  15   7       1479.17       1466.09        29.26 o                         
   0  15   7        103.29         87.59         8.09 o                         
   1  15   7         21.06         16.23         5.39 o                         
   2  15   7         66.87         90.79         7.84 o                         
   3  15   7         42.08         34.69         8.16 o                         
   4  15   7         18.61         19.68         8.26 o                         
   5  15   7          2.23         -8.48        10.65 o                         
  -6  16   7          2.93          1.93         9.71 o                         
  -5  16   7        185.17        169.38        14.94 o                         
  -4  16   7          4.81         24.46         9.91 o                         
  -3  16   7         47.65         29.18         8.94 o                         
  -2  16   7        117.83        144.77        12.12 o                         
  -1  16   7        153.75        159.43        10.43 o                         
   0  16   7          3.21         -5.23         5.39 o                         
   1  16   7        492.27        462.08        16.33 o                         
   2  16   7          4.30          6.95         6.69 o                         
   3  16   7         51.76         39.54         8.69 o                         
   4  16   7        195.31        203.63        14.65 o                         
   5  16   7         17.69          5.81        10.08 o                         
  -5  17   7         76.95         69.24        11.95 o                         
  -4  17   7        238.17        222.08        16.16 o                         
  -3  17   7         38.70         44.35         8.52 o                         
  -2  17   7         16.87         24.11         7.31 o                         
  -1  17   7          3.11          3.56         7.39 o                         
   0  17   7        729.21        758.92        19.87 o                         
   1  17   7         57.56         57.49         8.17 o                         
   2  17   7         33.78         33.63         8.31 o                         
   3  17   7          9.22          2.82         9.38 o                         
   4  17   7          0.05         -2.10         8.20 o                         
  -4  18   7         30.38         33.67         9.94 o                         
  -3  18   7        148.28        153.02        16.87 o                         
  -2  18   7        558.28        557.09        21.74 o                         
  -1  18   7          2.21         24.54        12.07 o                         
   0  18   7        125.57        135.94        18.38 o                         
   1  18   7         58.88         50.46         8.45 o                         
   2  18   7          8.11          8.64         9.25 o                         
   3  18   7         67.41         79.96        11.14 o                         
  -3  19   7         18.67         32.25        13.21 o                         
  -2  19   7         13.90         32.41        13.38 o                         
  -1  19   7         23.51         36.42        10.88 o                         
   0  19   7        130.59        129.45        13.36 o                         
   1  19   7         40.35         46.37        10.34 o                         
   2  19   7         12.86          3.69         9.48 o                         
  -1  20   7          6.36         13.99        10.90 o                         
   0  20   7         39.80         46.04        11.05 o                         
 -10   0   8        203.93        204.86        27.01 o                         
  -8   0   8        488.50        562.32        28.13 o                         
  -6   0   8          1.34          6.60         6.48 o                         
  -4   0   8       2445.96       2505.14        47.34 o                         
  -2   0   8       3535.41       3744.31        58.17 o                         
   0   0   8      13709.83      15191.10       186.19 o                         
   2   0   8       7728.48       8189.73       134.98 o                         
   4   0   8        456.18        509.37        24.57 o                         
   6   0   8        649.83        669.80        32.67 o                         
   8   0   8        669.59        783.87        43.66 o                         
 -10   1   8          3.91          8.36        11.86 o                         
  -9   1   8          7.29          4.75         7.81 o                         
  -8   1   8        209.23        218.55        14.92 o                         
  -7   1   8        331.35        330.67        20.91 o                         
  -6   1   8       1935.19       1961.32        42.53 o                         
  -5   1   8        178.65        191.92         7.85 o                         
  -4   1   8       1942.25       1953.44        24.31 o                         
  -3   1   8       1489.97       1414.27        19.05 o                         
  -2   1   8        131.68        136.72         3.73 o                         
  -1   1   8          4.02          7.29         1.54 o                         
   0   1   8        102.99        110.99         3.40 o                         
   1   1   8          3.51          0.25         1.51 o                         
   2   1   8       5140.26       5588.47        77.50 o                         
   3   1   8       1043.36       1098.22        22.59 o                         
   4   1   8        274.39        295.45        16.65 o                         
   5   1   8        182.59        175.08        12.08 o                         
   6   1   8          9.26         14.50         7.40 o                         
   7   1   8        409.71        411.99        36.82 o                         
   8   1   8        202.93        224.27        17.16 o                         
 -10   2   8         20.64         12.13        12.20 o                         
  -9   2   8        168.74        159.98        14.75 o                         
  -8   2   8          1.93          0.26         6.91 o                         
  -7   2   8         22.14         21.95         6.98 o                         
  -6   2   8        411.72        434.08        19.80 o                         
  -5   2   8       3218.84       3282.67        46.88 o                         
  -4   2   8         56.14         62.51         4.17 o                         
  -3   2   8       1038.16       1114.68        19.71 o                         
  -2   2   8        215.05        235.15         5.51 o                         
  -1   2   8       3075.65       3298.56        34.66 o                         
   0   2   8         72.25         92.31         3.18 o                         
   1   2   8       2410.32       2562.04        28.67 o                         
   2   2   8        161.79        170.70         8.08 o                         
   3   2   8        186.39        172.64         4.97 o                         
   4   2   8         36.15         34.50         4.26 o                         
   5   2   8        892.12        959.55        38.70 o                         
   6   2   8        715.76        756.92        24.65 o                         
   7   2   8         50.48         35.29         9.60 o                         
   8   2   8        451.71        440.85        23.01 o                         
 -10   3   8         33.02         24.74        12.12 o                         
  -9   3   8         38.11         30.60         9.11 o                         
  -8   3   8        102.25         97.59         8.82 o                         
  -7   3   8        500.77        488.54        19.22 o                         
  -6   3   8        129.15        130.03        13.14 o                         
  -5   3   8        659.51        641.42        13.99 o                         
  -4   3   8          3.60          4.93         2.75 o                         
  -3   3   8       1273.96       1309.25        22.23 o                         
  -2   3   8          0.00         -0.47         1.74 o                         
  -1   3   8       2178.30       2481.47        28.09 o                         
   0   3   8       1226.65       1291.49        15.35 o                         
   1   3   8        485.59        558.48         8.73 o                         
   2   3   8       2303.38       2346.82        30.86 o                         
   3   3   8         11.28          8.36         3.41 o                         
   4   3   8       1116.06       1129.45        20.86 o                         
   5   3   8          0.10         -3.03         5.23 o                         
   6   3   8        860.64        936.13        47.50 o                         
   7   3   8          3.19         10.89         8.50 o                         
   8   3   8         86.17        101.19        17.88 o                         
 -10   4   8         84.82        102.10        14.66 o                         
  -9   4   8        124.24        116.98        13.25 o                         
  -8   4   8        134.46        124.39        12.45 o                         
  -7   4   8         13.04         18.81         5.88 o                         
  -6   4   8        222.46        198.55        10.17 o                         
  -5   4   8        256.98        245.28         8.75 o                         
  -4   4   8         12.86         13.12         2.76 o                         
  -3   4   8         21.00         24.65         2.62 o                         
  -2   4   8       1126.89       1301.62        18.68 o                         
  -1   4   8         93.05         81.31         3.75 o                         
   0   4   8       1123.61       1100.06        15.13 o                         
   1   4   8       2420.40       2713.92        35.05 o                         
   2   4   8        184.61        180.35         7.01 o                         
   3   4   8        140.52        164.94         6.93 o                         
   4   4   8        170.65        170.49         7.02 o                         
   5   4   8         20.64         23.22         6.46 o                         
   6   4   8         26.14         22.09         7.06 o                         
   7   4   8          1.04          1.15         7.50 o                         
   8   4   8        287.83        241.92        21.68 o                         
  -9   5   8        684.90        774.64        30.59 o                         
  -8   5   8         42.54         23.72         9.14 o                         
  -7   5   8        579.14        598.12        23.87 o                         
  -6   5   8         82.12         76.49         7.03 o                         
  -5   5   8          3.18          3.11         2.49 o                         
  -4   5   8        114.48        113.74        11.21 o                         
  -3   5   8        765.86        773.05        15.61 o                         
  -2   5   8         82.03         61.97         2.59 o                         
  -1   5   8         29.57         23.76         2.67 o                         
   0   5   8       1351.44       1335.81        20.37 o                         
   1   5   8          5.27         11.77         2.33 o                         
   2   5   8       1436.15       1518.76        20.06 o                         
   3   5   8        381.87        369.90        10.73 o                         
   4   5   8        251.03        265.98        14.03 o                         
   5   5   8        819.33        841.83        19.33 o                         
   6   5   8         37.66         27.01         7.44 o                         
   7   5   8        278.01        280.31        19.78 o                         
   8   5   8         37.03         26.93        12.22 o                         
  -9   6   8         30.74         22.04        12.38 o                         
  -8   6   8        155.88        194.75        17.84 o                         
  -7   6   8        125.20        122.43        11.37 o                         
  -6   6   8         92.41         93.28         9.46 o                         
  -5   6   8        727.60        687.28        16.99 o                         
  -4   6   8          9.24          3.55         3.62 o                         
  -3   6   8          0.38         -2.14         2.80 o                         
  -2   6   8        340.96        370.27         8.06 o                         
  -1   6   8         15.61         14.99         2.65 o                         
   0   6   8          3.88         -0.97         2.19 o                         
   1   6   8       2295.80       2351.92        31.16 o                         
   2   6   8         88.69         89.53         4.22 o                         
   3   6   8       2201.16       2180.59        35.82 o                         
   4   6   8        360.64        367.68        11.72 o                         
   5   6   8        568.60        522.53        14.85 o                         
   6   6   8          0.12          3.40         6.28 o                         
   7   6   8          2.91         10.09         9.47 o                         
   8   6   8          5.80         13.55        14.82 o                         
  -9   7   8        312.20        323.39        23.62 o                         
  -8   7   8          5.80          4.49        12.18 o                         
  -7   7   8        275.66        272.83        19.11 o                         
  -6   7   8         76.92         90.36         9.44 o                         
  -5   7   8          2.14          4.61         5.12 o                         
  -4   7   8         35.36         37.05         4.76 o                         
  -3   7   8        165.76        175.94         6.40 o                         
  -2   7   8        240.51        243.15         6.98 o                         
  -1   7   8        342.21        330.27         8.24 o                         
   0   7   8        221.03        190.96         6.54 o                         
   1   7   8        984.44        952.81        16.69 o                         
   2   7   8        936.17        937.96        14.47 o                         
   3   7   8        378.36        386.64         9.41 o                         
   4   7   8         61.35         66.99         6.42 o                         
   5   7   8        494.04        496.49        14.78 o                         
   6   7   8          0.78          4.54        10.32 o                         
   7   7   8         36.75         33.45        10.87 o                         
   8   7   8          1.45          7.10        10.95 o                         
  -9   8   8         55.25         39.61        13.54 o                         
  -8   8   8        347.27        368.41        36.67 o                         
  -7   8   8         32.58         20.02         9.84 o                         
  -6   8   8        616.57        612.05        36.00 o                         
  -5   8   8         15.64          5.02         7.31 o                         
  -4   8   8         16.55          9.29         3.84 o                         
  -3   8   8         58.96         65.62         5.97 o                         
  -2   8   8        882.69        825.80        14.16 o                         
  -1   8   8       1032.20       1022.94        25.45 o                         
   0   8   8        748.76        746.86        20.85 o                         
   1   8   8         24.20         17.95         4.19 o                         
   2   8   8        169.65        147.07         7.78 o                         
   3   8   8        288.28        264.73         8.47 o                         
   4   8   8        108.00        111.21         9.49 o                         
   5   8   8        212.49        184.19        15.73 o                         
   6   8   8        163.58        167.38        14.96 o                         
   7   8   8         33.56         11.85        10.37 o                         
   8   8   8          0.30          1.21        13.29 o                         
  -9   9   8         22.20         24.31        12.75 o                         
  -8   9   8         84.72         85.33        14.18 o                         
  -7   9   8          0.50          3.38         8.98 o                         
  -6   9   8          3.28          5.39         7.94 o                         
  -5   9   8         57.57         53.89         9.80 o                         
  -4   9   8        943.41        910.39        30.70 o                         
  -3   9   8          7.55          9.08         3.94 o                         
  -2   9   8        173.21        170.93         5.27 o                         
  -1   9   8       1484.91       1355.25        20.46 o                         
   0   9   8         19.48         16.35         4.00 o                         
   1   9   8         19.42         19.10         4.30 o                         
   2   9   8         18.53         10.81         3.66 o                         
   3   9   8          7.10          7.10         4.95 o                         
   4   9   8        338.65        322.50        18.09 o                         
   5   9   8         13.74         26.38         7.28 o                         
   6   9   8        141.40        142.24        14.41 o                         
   7   9   8          7.00          9.52        10.95 o                         
  -8  10   8          0.01         -9.94         9.94 o                         
  -7  10   8         55.74         75.38        12.72 o                         
  -6  10   8          5.12         19.01         8.85 o                         
  -5  10   8         18.27         12.55         8.16 o                         
  -4  10   8          2.91          0.32         6.97 o                         
  -3  10   8        339.99        337.11        11.71 o                         
  -2  10   8          0.04         -1.41         3.90 o                         
  -1  10   8        353.38        345.11         8.78 o                         
   0  10   8        125.71        120.21         7.68 o                         
   1  10   8       1522.94       1565.56        28.32 o                         
   2  10   8        302.27        294.73        11.36 o                         
   3  10   8        246.95        242.15        11.70 o                         
   4  10   8          2.09         -0.65         6.69 o                         
   5  10   8         23.59         25.53         8.33 o                         
   6  10   8         42.79         24.65        10.89 o                         
   7  10   8        173.04        154.84        16.42 o                         
  -8  11   8          9.26          5.56        11.69 o                         
  -7  11   8         21.31         21.23        10.91 o                         
  -6  11   8          8.19         15.93         9.69 o                         
  -5  11   8         30.53         30.69         9.62 o                         
  -4  11   8        162.90        185.50        15.62 o                         
  -3  11   8        285.52        283.80        11.18 o                         
  -2  11   8         59.20         60.79         6.18 o                         
  -1  11   8        851.29        872.41        15.24 o                         
   0  11   8       1545.90       1527.98        28.05 o                         
   1  11   8        595.18        614.06        15.77 o                         
   2  11   8          0.03          0.08         4.25 o                         
   3  11   8        105.51         82.20         8.15 o                         
   4  11   8          0.09          5.68         7.11 o                         
   5  11   8          1.20          8.31        10.34 o                         
   6  11   8        132.39        115.54        14.65 o                         
   7  11   8         16.59         16.67        11.72 o                         
  -8  12   8         54.63         67.94        15.15 o                         
  -7  12   8        296.22        300.51        37.20 o                         
  -6  12   8         42.90         19.18        10.93 o                         
  -5  12   8         15.16         12.79        13.61 o                         
  -4  12   8        108.25         94.22         9.44 o                         
  -3  12   8         48.89         37.16         5.88 o                         
  -2  12   8       1763.55       1776.85        28.51 o                         
  -1  12   8         11.64          5.17         4.19 o                         
   0  12   8        179.07        195.86        10.25 o                         
   1  12   8        769.23        779.53        17.86 o                         
   2  12   8         57.63         41.04         5.85 o                         
   3  12   8         26.04         31.76         6.51 o                         
   4  12   8        122.56        106.14        11.67 o                         
   5  12   8        181.83        202.88        19.50 o                         
   6  12   8         51.53         36.91        11.86 o                         
  -7  13   8         46.17         66.00        13.26 o                         
  -6  13   8         79.00         63.03        12.37 o                         
  -5  13   8         55.88         79.05        12.07 o                         
  -4  13   8         62.46         64.53         8.76 o                         
  -3  13   8          1.80         -1.05         4.52 o                         
  -2  13   8         17.37         20.24         5.25 o                         
  -1  13   8       1480.35       1530.45        27.23 o                         
   0  13   8         72.09         68.61         7.95 o                         
   1  13   8        210.57        189.68        10.00 o                         
   2  13   8       1087.99       1154.43        22.91 o                         
   3  13   8        360.11        380.72        14.83 o                         
   4  13   8         89.29         67.63         8.17 o                         
   5  13   8         62.90         54.43        15.53 o                         
   6  13   8          4.14          5.85        11.24 o                         
  -7  14   8        370.92        399.81        25.19 o                         
  -6  14   8         67.26         84.89        13.96 o                         
  -5  14   8        242.76        297.69        20.68 o                         
  -4  14   8         52.02         35.67         8.37 o                         
  -3  14   8        965.13        977.75        28.39 o                         
  -2  14   8          0.97          5.34         5.64 o                         
  -1  14   8         17.86         26.41         5.99 o                         
   0  14   8        271.16        242.91        11.87 o                         
   1  14   8        540.98        554.73        15.11 o                         
   2  14   8        216.88        219.39        10.88 o                         
   3  14   8        461.29        479.37        20.04 o                         
   4  14   8        108.89        103.77        10.66 o                         
   5  14   8         23.04          6.81         9.29 o                         
   6  14   8          9.85         -4.81        13.02 o                         
  -6  15   8         83.55        123.28        15.90 o                         
  -5  15   8         66.09         96.77        14.15 o                         
  -4  15   8         24.68         32.48        12.13 o                         
  -3  15   8        321.97        343.24        17.61 o                         
  -2  15   8          0.00         -0.69         5.67 o                         
  -1  15   8        102.84         98.10         8.70 o                         
   0  15   8        406.52        426.85        17.86 o                         
   1  15   8         69.17         64.06         6.93 o                         
   2  15   8          5.11          6.13         5.56 o                         
   3  15   8         55.08         53.33        14.85 o                         
   4  15   8        201.03        173.69        12.91 o                         
   5  15   8        109.06         77.40        23.67 o                         
  -6  16   8         61.61         32.29        11.11 o                         
  -5  16   8        181.93        206.04        18.13 o                         
  -4  16   8        218.73        236.95        18.39 o                         
  -3  16   8         49.46         44.24        10.30 o                         
  -2  16   8         29.95         25.01         7.77 o                         
  -1  16   8         86.47         71.66         8.34 o                         
   0  16   8          0.14         -3.94         6.06 o                         
   1  16   8         11.69         15.51         5.81 o                         
   2  16   8        140.30        127.49        10.38 o                         
   3  16   8         41.42         23.90         8.37 o                         
   4  16   8        108.21        102.14        11.75 o                         
  -5  17   8          6.28         11.09         9.45 o                         
  -4  17   8        360.51        358.63        22.67 o                         
  -3  17   8         14.70         23.24        10.19 o                         
  -2  17   8         77.45        111.39        16.82 o                         
  -1  17   8         32.51         31.14         8.96 o                         
   0  17   8         62.76         45.37         7.30 o                         
   1  17   8          7.42         14.63         6.84 o                         
   2  17   8         30.17         29.91         8.48 o                         
   3  17   8          5.20         13.58         8.54 o                         
   4  17   8          1.49          5.25         9.73 o                         
  -4  18   8          1.54         10.03         9.57 o                         
  -3  18   8          9.05         14.69         8.86 o                         
  -2  18   8          8.97         14.44         9.70 o                         
  -1  18   8        284.22        304.35        23.88 o                         
   0  18   8         20.33         19.72        11.64 o                         
   1  18   8        200.93        188.44        11.72 o                         
   2  18   8         83.14         86.48        10.75 o                         
   3  18   8        359.63        415.38        36.55 o                         
  -3  19   8          8.91         20.62        11.90 o                         
  -2  19   8          4.79         29.81        13.38 o                         
  -1  19   8          1.51         -3.25        11.01 o                         
   0  19   8        282.47        298.53        18.22 o                         
   1  19   8         17.69         17.56        14.90 o                         
   2  19   8        379.95        405.20        44.83 o                         
  -9   0   9         15.78         15.97        14.15 o                         
  -7   0   9        351.63        289.13        22.47 o                         
  -5   0   9        459.14        415.78        16.35 o                         
  -3   0   9        668.62        582.76        13.61 o                         
  -1   0   9        109.91        118.39         5.51 o                         
   1   0   9       2049.33       2182.45        65.49 o                         
   3   0   9       2277.04       2343.92        66.30 o                         
   5   0   9        552.90        578.32        28.62 o                         
   7   0   9        100.51        127.96        18.19 o                         
 -10   1   9         45.08         44.59        12.90 o                         
  -9   1   9          0.64          3.42         8.84 o                         
  -8   1   9         22.78         26.18         8.14 o                         
  -7   1   9         32.93         23.31         6.89 o                         
  -6   1   9       1182.54       1197.57        25.66 o                         
  -5   1   9         50.41         60.03         4.99 o                         
  -4   1   9          9.51         12.84         2.56 o                         
  -3   1   9         41.71         54.71         3.88 o                         
  -2   1   9          0.65         -1.41         1.41 o                         
  -1   1   9          2.81          1.64         1.77 o                         
   0   1   9        284.86        325.38         5.78 o                         
   1   1   9        291.65        305.71         6.34 o                         
   2   1   9        797.32        731.93        14.00 o                         
   3   1   9       1054.47       1067.59        24.56 o                         
   4   1   9        332.39        346.16        10.59 o                         
   5   1   9        365.65        367.31        16.98 o                         
   6   1   9        161.62        127.82        11.75 o                         
   7   1   9        140.21        143.66        13.72 o                         
   8   1   9          2.03         -3.12        10.02 o                         
 -10   2   9         14.07         -0.63        14.28 o                         
  -9   2   9        108.08         85.19        13.09 o                         
  -8   2   9        149.41        133.62        12.68 o                         
  -7   2   9          0.68          0.45         5.98 o                         
  -6   2   9          0.05         -5.68         5.68 o                         
  -5   2   9          3.34          7.98         3.73 o                         
  -4   2   9        850.51        843.80        15.27 o                         
  -3   2   9        687.17        747.02        14.87 o                         
  -2   2   9        554.32        689.50        10.94 o                         
  -1   2   9        647.35        620.91         8.69 o                         
   0   2   9        171.31        229.09         4.74 o                         
   1   2   9        657.89        687.70         9.77 o                         
   2   2   9         25.11         22.78         2.45 o                         
   3   2   9          2.38          4.49         3.45 o                         
   4   2   9       1284.30       1238.28        24.57 o                         
   5   2   9         15.56         11.78         7.64 o                         
   6   2   9        221.72        243.03        15.64 o                         
   7   2   9         51.36         36.34         9.90 o                         
   8   2   9          0.47          0.95         9.52 o                         
 -10   3   9         69.24         52.90        18.82 o                         
  -9   3   9          0.31         -2.03         8.62 o                         
  -8   3   9         70.62         56.63         9.35 o                         
  -7   3   9         21.45         18.41         7.64 o                         
  -6   3   9        187.30        184.70        12.32 o                         
  -5   3   9        561.13        551.37        12.65 o                         
  -4   3   9        516.51        463.49        10.09 o                         
  -3   3   9        199.87        189.24         7.01 o                         
  -2   3   9       2365.35       2487.62        30.34 o                         
  -1   3   9       2359.76       2584.49        29.47 o                         
   0   3   9        246.52        218.92         5.17 o                         
   1   3   9       1473.00       1660.74        19.37 o                         
   2   3   9        766.71        750.72        12.68 o                         
   3   3   9        951.87        934.80        15.07 o                         
   4   3   9          0.30         -3.93         4.76 o                         
   5   3   9        622.43        596.91        22.75 o                         
   6   3   9        147.78        166.57        16.63 o                         
   7   3   9        168.83        184.08        24.87 o                         
   8   3   9          5.85         11.19        11.79 o                         
 -10   4   9         13.10         33.66        13.05 o                         
  -9   4   9         28.58         21.84         9.09 o                         
  -8   4   9         39.68         50.42        11.54 o                         
  -7   4   9        337.77        347.10        15.38 o                         
  -6   4   9        622.56        602.97        19.30 o                         
  -5   4   9        385.27        372.78        10.28 o                         
  -4   4   9         29.20         30.36         3.13 o                         
  -3   4   9         25.44         24.88         2.92 o                         
  -2   4   9          9.15          9.10         2.05 o                         
  -1   4   9        328.02        419.81         8.18 o                         
   0   4   9         71.68         58.80         3.20 o                         
   1   4   9       2682.04       2774.85        38.51 o                         
   2   4   9        128.20        118.82         4.56 o                         
   3   4   9       2930.32       2958.21        46.49 o                         
   4   4   9        497.38        475.70        16.06 o                         
   5   4   9         80.00         78.58         8.65 o                         
   6   4   9        165.89        164.82        19.26 o                         
   7   4   9          0.34         -7.55         8.30 o                         
   8   4   9         11.98         17.26        12.85 o                         
  -9   5   9          1.59         -5.89        10.96 o                         
  -8   5   9          1.59          8.80         8.39 o                         
  -7   5   9          0.20         -2.63         6.72 o                         
  -6   5   9        219.72        226.75        12.83 o                         
  -5   5   9        152.57        140.67         5.19 o                         
  -4   5   9         10.30          4.00         3.17 o                         
  -3   5   9        107.12         80.72         6.59 o                         
  -2   5   9        109.56        119.51         6.12 o                         
  -1   5   9        336.15        386.48         8.60 o                         
   0   5   9         55.01         44.11         3.64 o                         
   1   5   9        918.44        961.27        15.23 o                         
   2   5   9        392.92        419.08         9.02 o                         
   3   5   9          1.00         -2.63         2.63 o                         
   4   5   9        602.83        577.38        14.34 o                         
   5   5   9        143.93        153.74        11.01 o                         
   6   5   9        205.46        188.79        12.75 o                         
   7   5   9         31.50         24.04        10.91 o                         
   8   5   9        262.84        233.83        22.32 o                         
  -9   6   9          4.72        -12.27        12.27 o                         
  -8   6   9         11.77         13.11        10.63 o                         
  -7   6   9        578.22        585.48        20.62 o                         
  -6   6   9        139.50        127.00        10.71 o                         
  -5   6   9        173.86        156.70        20.31 o                         
  -4   6   9       1083.41       1034.00        20.29 o                         
  -3   6   9        251.89        273.24         6.15 o                         
  -2   6   9        698.82        702.76        11.21 o                         
  -1   6   9        509.40        493.69        10.38 o                         
   0   6   9          7.21          9.58         2.72 o                         
   1   6   9        195.40        189.27         6.34 o                         
   2   6   9       3359.24       3371.67        40.53 o                         
   3   6   9         58.20         62.87         4.93 o                         
   4   6   9       1753.44       1800.55        31.95 o                         
   5   6   9          5.50         -7.67         9.22 o                         
   6   6   9         23.19         15.64         7.29 o                         
   7   6   9        102.36        130.01        15.47 o                         
   8   6   9         24.23          4.17        12.60 o                         
  -9   7   9        880.37        895.97        34.62 o                         
  -8   7   9        155.59        134.30        19.31 o                         
  -7   7   9        175.27        205.31        13.98 o                         
  -6   7   9          6.68         -1.79         5.92 o                         
  -5   7   9         22.01         17.98         5.83 o                         
  -4   7   9        875.39        868.71        18.94 o                         
  -3   7   9        231.18        193.97         6.86 o                         
  -2   7   9         86.72         72.31         4.48 o                         
  -1   7   9          0.04          0.64         2.49 o                         
   0   7   9       1335.21       1345.55        20.21 o                         
   1   7   9          0.04          5.83         4.16 o                         
   2   7   9        498.05        515.50        11.92 o                         
   3   7   9        489.75        466.68        11.56 o                         
   4   7   9         26.39         28.14         5.02 o                         
   5   7   9         47.77         53.35         7.72 o                         
   6   7   9          3.12          6.71         9.02 o                         
   7   7   9        117.52        116.86        14.41 o                         
  -9   8   9         13.50         20.96        13.07 o                         
  -8   8   9        105.87         88.20        14.95 o                         
  -7   8   9         26.55         20.76         9.87 o                         
  -6   8   9         20.18         22.38         8.72 o                         
  -5   8   9        326.92        330.13        13.95 o                         
  -4   8   9        144.30        147.28         8.73 o                         
  -3   8   9        725.07        738.04        14.23 o                         
  -2   8   9        116.27        110.28         5.53 o                         
  -1   8   9          0.72          1.38         2.74 o                         
   0   8   9         38.04         30.57         4.14 o                         
   1   8   9        125.37        129.09         7.36 o                         
   2   8   9          9.82          5.98         3.15 o                         
   3   8   9         60.65         35.82         4.73 o                         
   4   8   9        205.49        174.98         9.41 o                         
   5   8   9          2.95          4.78         7.78 o                         
   6   8   9         72.97         46.88        11.26 o                         
   7   8   9         27.34         14.31        11.34 o                         
  -9   9   9         77.25         53.54        20.72 o                         
  -8   9   9         34.04         25.04        12.09 o                         
  -7   9   9          5.53         -0.97         9.70 o                         
  -6   9   9        528.84        521.01        23.23 o                         
  -5   9   9        313.85        293.93        35.72 o                         
  -4   9   9        329.96        339.27        17.46 o                         
  -3   9   9       2207.18       2193.13        32.66 o                         
  -2   9   9         56.74         63.67         4.52 o                         
  -1   9   9        816.29        791.89        14.44 o                         
   0   9   9        387.42        346.22        10.05 o                         
   1   9   9       1196.49       1191.88        21.39 o                         
   2   9   9        999.79        970.37        17.43 o                         
   3   9   9        876.32        916.84        20.34 o                         
   4   9   9        170.49        153.19        11.94 o                         
   5   9   9       1097.66       1226.89        36.26 o                         
   6   9   9         44.06         50.86        11.55 o                         
   7   9   9         18.54         14.96        13.41 o                         
  -8  10   9        310.89        248.53        22.72 o                         
  -7  10   9         33.78         64.58        12.97 o                         
  -6  10   9         28.81         26.31         9.48 o                         
  -5  10   9          1.70         -0.93         7.29 o                         
  -4  10   9         90.20         91.83         8.32 o                         
  -3  10   9          0.11         -1.94         3.97 o                         
  -2  10   9        834.46        892.16        14.26 o                         
  -1  10   9        583.21        617.85        12.38 o                         
   0  10   9        934.07        957.14        24.33 o                         
   1  10   9         76.59         62.29         5.77 o                         
   2  10   9         12.99          9.07         4.23 o                         
   3  10   9         34.68         27.02         5.59 o                         
   4  10   9        226.98        233.68        11.64 o                         
   5  10   9        102.44        118.10        15.38 o                         
   6  10   9       1047.64       1157.45        55.70 o                         
   7  10   9         19.75         16.05        12.00 o                         
  -8  11   9          1.61          3.28        11.74 o                         
  -7  11   9         25.29         35.53        11.51 o                         
  -6  11   9         54.21         52.21        15.00 o                         
  -5  11   9        296.73        295.65        18.82 o                         
  -4  11   9        184.27        178.70        11.30 o                         
  -3  11   9        658.95        674.57        16.69 o                         
  -2  11   9        272.72        268.32        10.59 o                         
  -1  11   9          0.27          8.90         3.61 o                         
   0  11   9        893.32        896.41        18.42 o                         
   1  11   9          3.74          0.42         4.47 o                         
   2  11   9        566.76        549.35        14.17 o                         
   3  11   9         12.42         16.32         5.96 o                         
   4  11   9        106.50        115.00         9.10 o                         
   5  11   9          6.62         -5.13         8.52 o                         
   6  11   9         43.29         72.17        13.13 o                         
  -8  12   9         13.59        -14.81        16.16 o                         
  -7  12   9        267.79        232.77        19.40 o                         
  -6  12   9          1.58         12.21         9.65 o                         
  -5  12   9        715.18        719.16        26.74 o                         
  -4  12   9         39.09         28.75         8.64 o                         
  -3  12   9          8.87          5.38         4.84 o                         
  -2  12   9        280.75        275.36        11.68 o                         
  -1  12   9        492.23        469.98        11.77 o                         
   0  12   9       2388.43       2334.42        39.84 o                         
   1  12   9          1.76         -3.94         4.37 o                         
   2  12   9         21.27         18.83         5.22 o                         
   3  12   9          0.67         -6.79         6.79 o                         
   4  12   9         25.02         24.73         7.38 o                         
   5  12   9         99.85         98.05        11.34 o                         
   6  12   9          0.25          0.62        10.63 o                         
  -7  13   9          2.63          5.93        11.48 o                         
  -6  13   9        103.10        104.17        14.30 o                         
  -5  13   9         42.55         36.84        10.53 o                         
  -4  13   9        297.04        282.17        18.54 o                         
  -3  13   9        224.83        215.24        11.03 o                         
  -2  13   9        734.33        718.16        18.23 o                         
  -1  13   9        290.76        291.62        16.65 o                         
   0  13   9        601.21        596.87        16.75 o                         
   1  13   9        107.08         89.97         8.30 o                         
   2  13   9        816.46        785.75        18.28 o                         
   3  13   9        180.34        205.98        11.52 o                         
   4  13   9        274.67        264.06        13.28 o                         
   5  13   9         53.81         49.77        10.52 o                         
   6  13   9          1.08          4.70        11.06 o                         
  -7  14   9          3.94         32.49        12.67 o                         
  -6  14   9         13.54         24.27        11.91 o                         
  -5  14   9        161.77        157.01        16.00 o                         
  -4  14   9         17.44         29.31        10.39 o                         
  -3  14   9        109.88        102.68        11.75 o                         
  -2  14   9        602.27        594.98        16.87 o                         
  -1  14   9         37.09         34.55         6.18 o                         
   0  14   9         17.50         17.41         6.79 o                         
   1  14   9          0.29         -3.20         4.90 o                         
   2  14   9         34.48         35.95         6.39 o                         
   3  14   9         32.56         32.25         7.19 o                         
   4  14   9        297.20        305.18        22.99 o                         
   5  14   9          2.41        -10.32        10.32 o                         
  -6  15   9         27.57         23.83        11.85 o                         
  -5  15   9         24.55         21.68        10.38 o                         
  -4  15   9          2.60         12.13         9.70 o                         
  -3  15   9         38.15         65.02        11.33 o                         
  -2  15   9        438.96        450.29        16.09 o                         
  -1  15   9         51.56         48.18         7.05 o                         
   0  15   9        303.66        322.42        14.66 o                         
   1  15   9          2.92          6.64         5.55 o                         
   2  15   9        142.95        150.36        13.55 o                         
   3  15   9         10.16          8.07        11.28 o                         
   4  15   9        183.56        143.65        22.92 o                         
   5  15   9        173.25        145.93        16.90 o                         
  -6  16   9         23.05         34.47        13.22 o                         
  -5  16   9         26.57         36.12        12.04 o                         
  -4  16   9         98.16        104.26        19.98 o                         
  -3  16   9        155.45        162.64        16.39 o                         
  -2  16   9         25.35         20.73         9.12 o                         
  -1  16   9        273.59        287.24        24.13 o                         
   0  16   9         31.89         29.97         6.51 o                         
   1  16   9        624.42        681.20        17.97 o                         
   2  16   9         15.69         23.02         7.22 o                         
   3  16   9        495.54        467.37        19.62 o                         
   4  16   9         11.81         -1.85         9.28 o                         
  -5  17   9        182.93        182.69        17.97 o                         
  -4  17   9        265.97        285.74        20.96 o                         
  -3  17   9         26.38         24.84        10.54 o                         
  -2  17   9        100.35        109.32        13.59 o                         
  -1  17   9         99.16        121.76        13.67 o                         
   0  17   9        125.16        118.24        13.99 o                         
   1  17   9          0.93         -2.33         6.43 o                         
   2  17   9        152.02        169.56        12.81 o                         
   3  17   9         16.78         27.02         9.34 o                         
  -4  18   9          0.96          5.20         8.92 o                         
  -3  18   9          1.97          7.69        10.04 o                         
  -2  18   9        174.03        211.16        18.09 o                         
  -1  18   9          0.26         19.52        10.94 o                         
   0  18   9        121.19        136.73        13.83 o                         
   1  18   9         82.13         71.68         9.49 o                         
   2  18   9          1.74         13.10         8.60 o                         
  -2  19   9         21.73         29.01        13.45 o                         
  -1  19   9         38.15         32.09        13.04 o                         
   0  19   9        262.39        260.10        19.15 o                         
   1  19   9         16.43         19.07        11.58 o                         
 -10   0  10          0.76         11.47        17.51 o                         
  -8   0  10         12.36          5.35         9.82 o                         
  -6   0  10         45.72         32.95         9.32 o                         
  -4   0  10       1287.62       1353.84        30.51 o                         
  -2   0  10        254.01        213.88         7.21 o                         
   0   0  10        995.90       1010.41        18.80 o                         
   2   0  10        841.52        773.57        27.88 o                         
   4   0  10       2748.03       2914.15        82.64 o                         
   6   0  10        803.66        952.51        41.40 o                         
   8   0  10          2.07          7.55        15.72 o                         
 -10   1  10          0.06          5.12        11.73 o                         
  -9   1  10         50.42         50.86        11.01 o                         
  -8   1  10         54.41         46.95         9.05 o                         
  -7   1  10        112.48        109.88         9.86 o                         
  -6   1  10         60.05         46.64         6.22 o                         
  -5   1  10        534.03        496.65        11.82 o                         
  -4   1  10        211.11        177.55         7.16 o                         
  -3   1  10          0.05          1.33         1.84 o                         
  -2   1  10        331.51        358.19         5.79 o                         
  -1   1  10         91.99         59.47         3.18 o                         
   0   1  10        347.76        318.15         5.92 o                         
   1   1  10         14.89          9.82         2.08 o                         
   2   1  10       2354.33       2329.11        32.40 o                         
   3   1  10        178.33        171.26         7.87 o                         
   4   1  10        796.99        833.14        24.10 o                         
   5   1  10          1.52         -3.03        11.94 o                         
   6   1  10         89.80         83.79        10.98 o                         
   7   1  10        123.69        126.08        16.55 o                         
   8   1  10         77.56         65.78        12.18 o                         
 -10   2  10         23.34          9.52        12.46 o                         
  -9   2  10         19.91          4.61         9.04 o                         
  -8   2  10         74.95         66.03        12.36 o                         
  -7   2  10        238.58        251.90        13.82 o                         
  -6   2  10        164.92        162.76        10.63 o                         
  -5   2  10        761.93        749.41        15.34 o                         
  -4   2  10        751.59        791.22        16.78 o                         
  -3   2  10         34.63         51.13         4.14 o                         
  -2   2  10        286.38        340.21         7.02 o                         
  -1   2  10        106.50        119.36         3.92 o                         
   0   2  10        776.28        879.29        12.17 o                         
   1   2  10        364.52        323.54         6.13 o                         
   2   2  10         46.21         40.55         3.98 o                         
   3   2  10        471.46        484.01        13.40 o                         
   4   2  10        447.06        432.37        16.95 o                         
   5   2  10        636.63        649.44        24.91 o                         
   6   2  10         68.98         61.92         9.98 o                         
   7   2  10         45.79         30.09         9.72 o                         
   8   2  10          2.15         -4.38        10.04 o                         
  -9   3  10        129.60        121.35        12.63 o                         
  -8   3  10         25.35         16.29         7.77 o                         
  -7   3  10         91.86         82.01        10.17 o                         
  -6   3  10       1779.29       1919.85        39.78 o                         
  -5   3  10        187.12        177.56         7.42 o                         
  -4   3  10        820.90        846.57        17.46 o                         
  -3   3  10         80.01         69.07         4.57 o                         
  -2   3  10       1576.95       1567.70        20.86 o                         
  -1   3  10        193.91        223.67         5.68 o                         
   0   3  10        366.82        323.46         7.21 o                         
   1   3  10        938.34        978.09        17.88 o                         
   2   3  10        202.49        213.85         6.47 o                         
   3   3  10        166.14        168.24         6.95 o                         
   4   3  10         64.95         60.36         7.44 o                         
   5   3  10        355.92        354.13        17.30 o                         
   6   3  10        834.55        830.93        28.89 o                         
   7   3  10         14.08         10.87         8.94 o                         
   8   3  10        253.45        273.88        23.59 o                         
  -9   4  10         63.44         69.40        10.91 o                         
  -8   4  10        502.94        529.27        22.15 o                         
  -7   4  10         83.88        100.15        10.82 o                         
  -6   4  10        332.96        327.38        15.88 o                         
  -5   4  10          3.94          0.24         4.65 o                         
  -4   4  10        421.83        421.12        11.03 o                         
  -3   4  10        292.02        285.31        10.11 o                         
  -2   4  10       1063.12       1021.90        14.99 o                         
  -1   4  10        306.36        288.44         7.24 o                         
   0   4  10        388.46        398.17         7.93 o                         
   1   4  10        380.02        371.36         7.54 o                         
   2   4  10         11.52         15.41         1.69 o                         
   3   4  10       1243.17       1289.27        23.95 o                         
   4   4  10        509.01        496.05        13.39 o                         
   5   4  10        575.47        605.93        19.73 o                         
   6   4  10         67.43         84.07        12.07 o                         
   7   4  10          4.94         15.65         9.15 o                         
   8   4  10         31.49         25.78        13.75 o                         
  -9   5  10         21.81         17.55        10.45 o                         
  -8   5  10         40.66         38.32         9.74 o                         
  -7   5  10        329.39        362.24        18.27 o                         
  -6   5  10         80.95         64.57         8.66 o                         
  -5   5  10       1598.84       1604.56        33.61 o                         
  -4   5  10       1253.75       1208.14        26.33 o                         
  -3   5  10       1705.58       1752.92        27.83 o                         
  -2   5  10       1148.66       1186.42        18.19 o                         
  -1   5  10        333.95        337.07         9.44 o                         
   0   5  10        369.48        379.17         8.48 o                         
   1   5  10         89.25        108.77         5.11 o                         
   2   5  10        351.43        409.30         9.93 o                         
   3   5  10        600.30        588.56        12.05 o                         
   4   5  10        709.25        688.08        16.53 o                         
   5   5  10        299.44        251.97        14.22 o                         
   6   5  10        327.21        353.96        17.24 o                         
   7   5  10         22.26         12.59        10.98 o                         
  -9   6  10         37.61         36.38        13.00 o                         
  -8   6  10         15.37         -1.65         9.44 o                         
  -7   6  10        104.94        111.60        11.18 o                         
  -6   6  10         33.07         27.59         7.45 o                         
  -5   6  10       1906.90       1970.91        39.39 o                         
  -4   6  10         13.90          5.63         4.83 o                         
  -3   6  10         63.18         65.76         5.90 o                         
  -2   6  10          0.05         -2.07         2.07 o                         
  -1   6  10        196.94        183.71         6.58 o                         
   0   6  10        219.13        210.05         6.97 o                         
   1   6  10          0.70         -2.52         2.52 o                         
   2   6  10        171.87        150.18         6.30 o                         
   3   6  10        148.98        132.88         6.47 o                         
   4   6  10        142.66        169.46        12.71 o                         
   5   6  10          7.01         11.59         6.61 o                         
   6   6  10         33.30         27.92         9.89 o                         
   7   6  10        343.94        334.46        37.03 o                         
  -9   7  10         63.29         51.47        13.86 o                         
  -8   7  10          2.55          6.73         9.75 o                         
  -7   7  10         52.59         53.45        11.68 o                         
  -6   7  10          0.21         -5.82         5.82 o                         
  -5   7  10        427.68        409.22        15.88 o                         
  -4   7  10         13.97         15.01         2.83 o                         
  -3   7  10       3494.18       3419.42        52.34 o                         
  -2   7  10        253.72        242.59         7.04 o                         
  -1   7  10        163.27        161.76         6.52 o                         
   0   7  10         29.63         23.99         3.47 o                         
   1   7  10         85.86         86.84         6.01 o                         
   2   7  10         22.39         19.59         2.97 o                         
   3   7  10        487.42        519.79        11.68 o                         
   4   7  10         19.94         10.47         6.82 o                         
   5   7  10          9.96          2.73         6.16 o                         
   6   7  10         13.78         16.86         9.91 o                         
   7   7  10        169.32        200.59        18.14 o                         
  -9   8  10         50.92         33.33        13.93 o                         
  -8   8  10        148.31        157.03        16.91 o                         
  -7   8  10         72.20         78.72        12.64 o                         
  -6   8  10          1.03         -7.65         7.65 o                         
  -5   8  10        159.35        149.31        10.33 o                         
  -4   8  10       1712.08       1691.83        29.94 o                         
  -3   8  10        521.77        529.51        14.84 o                         
  -2   8  10       1727.12       1731.53        25.28 o                         
  -1   8  10          1.03          1.13         2.76 o                         
   0   8  10        193.65        185.57         7.98 o                         
   1   8  10       2719.01       2737.41        43.39 o                         
   2   8  10         50.66         50.58         4.82 o                         
   3   8  10       1294.80       1246.96        35.11 o                         
   4   8  10        174.99        203.14        12.61 o                         
   5   8  10         25.49         25.67         9.04 o                         
   6   8  10         33.98         31.43        10.60 o                         
   7   8  10         30.28         33.27        12.20 o                         
  -9   9  10         55.39         57.97        15.15 o                         
  -8   9  10          0.17          2.06        11.54 o                         
  -7   9  10         70.71         82.83        13.49 o                         
  -6   9  10        259.94        274.60        20.98 o                         
  -5   9  10         41.89         42.71        13.74 o                         
  -4   9  10        632.66        589.38        13.82 o                         
  -3   9  10       1153.84       1114.80        19.59 o                         
  -2   9  10         31.37         29.38         4.00 o                         
  -1   9  10       1452.01       1394.42        23.18 o                         
   0   9  10          3.61          4.21         3.90 o                         
   1   9  10        113.92         89.89         6.51 o                         
   2   9  10         86.67         73.96         6.04 o                         
   3   9  10       1174.62       1187.43        22.76 o                         
   4   9  10         66.83         52.31         7.49 o                         
   5   9  10        845.94        892.34        35.34 o                         
   6   9  10        186.97        209.03        23.73 o                         
   7   9  10         42.76         44.25        13.12 o                         
  -8  10  10        103.10        104.14        15.52 o                         
  -7  10  10         65.77         66.10        12.65 o                         
  -6  10  10         18.87         19.55         9.24 o                         
  -5  10  10        410.58        382.05        25.81 o                         
  -4  10  10        348.41        324.68        29.74 o                         
  -3  10  10       1112.74       1102.22        24.30 o                         
  -2  10  10        936.48        822.32        15.29 o                         
  -1  10  10        823.71        795.75        15.25 o                         
   0  10  10        127.41        111.68         6.99 o                         
   1  10  10        620.62        602.40        14.59 o                         
   2  10  10         60.84         48.90         5.51 o                         
   3  10  10          2.84          0.58         4.25 o                         
   4  10  10        537.51        545.42        18.91 o                         
   5  10  10        104.61        107.85        15.62 o                         
   6  10  10          0.58         -0.99         9.75 o                         
  -8  11  10          4.69         16.27        12.32 o                         
  -7  11  10        161.07        152.10        20.04 o                         
  -6  11  10        217.33        265.60        21.93 o                         
  -5  11  10         31.69         26.80         9.57 o                         
  -4  11  10         26.13         36.18         9.17 o                         
  -3  11  10        998.74        979.51        28.73 o                         
  -2  11  10          5.57          4.08         5.84 o                         
  -1  11  10       1318.60       1305.75        23.20 o                         
   0  11  10        198.60        161.60         9.14 o                         
   1  11  10         42.54         47.16         5.79 o                         
   2  11  10          0.08         -0.87         4.10 o                         
   3  11  10        163.95        165.99        13.56 o                         
   4  11  10        105.13         87.95         9.68 o                         
   5  11  10        214.05        213.14        25.19 o                         
   6  11  10         54.82         28.36        11.59 o                         
  -8  12  10         26.42         12.74        12.49 o                         
  -7  12  10         13.06         13.09        11.37 o                         
  -6  12  10          0.48          2.41         9.45 o                         
  -5  12  10         16.95         14.58        12.94 o                         
  -4  12  10        219.41        244.38        31.29 o                         
  -3  12  10          1.36          7.60         5.93 o                         
  -2  12  10        227.51        245.06        13.08 o                         
  -1  12  10        405.40        351.73        11.13 o                         
   0  12  10          7.36          2.02         4.08 o                         
   1  12  10         68.20         55.16         5.71 o                         
   2  12  10          2.08          1.67         4.38 o                         
   3  12  10         57.21         64.30         7.16 o                         
   4  12  10        131.81        117.22        11.13 o                         
   5  12  10         38.13         48.15        11.36 o                         
   6  12  10        246.60        215.39        19.12 o                         
  -7  13  10         14.62         20.41        11.92 o                         
  -6  13  10          2.15         -9.68         9.68 o                         
  -5  13  10        127.80        143.26        19.71 o                         
  -4  13  10         21.53          8.69         8.67 o                         
  -3  13  10        325.67        321.42        15.31 o                         
  -2  13  10          1.85          1.00         4.99 o                         
  -1  13  10        304.29        311.04        12.67 o                         
   0  13  10        499.26        533.19        17.20 o                         
   1  13  10        319.37        287.54        11.28 o                         
   2  13  10         12.74          7.86         6.43 o                         
   3  13  10          9.31         13.80         6.45 o                         
   4  13  10          9.74         -6.79         6.79 o                         
   5  13  10         70.09         78.60        17.39 o                         
  -7  14  10          0.16         -5.42        11.07 o                         
  -6  14  10        333.05        333.95        33.17 o                         
  -5  14  10        454.75        440.65        24.79 o                         
  -4  14  10        104.06        139.68        15.17 o                         
  -3  14  10        436.53        437.24        27.15 o                         
  -2  14  10        159.42        129.71        14.06 o                         
  -1  14  10          9.54          9.68         5.46 o                         
   0  14  10          0.23          6.85         4.71 o                         
   1  14  10         46.89         51.42         6.19 o                         
   2  14  10        183.86        201.96        10.45 o                         
   3  14  10         96.73        115.49         9.08 o                         
   4  14  10        115.89        112.79        11.76 o                         
   5  14  10          3.51          6.65        11.25 o                         
  -6  15  10         98.26        107.07        15.80 o                         
  -5  15  10         34.24         34.60        11.62 o                         
  -4  15  10        109.60        111.99        14.29 o                         
  -3  15  10         77.47         67.40        11.60 o                         
  -2  15  10         18.10         24.10         7.43 o                         
  -1  15  10         21.20         29.12         6.27 o                         
   0  15  10        338.06        347.63        21.72 o                         
   1  15  10        113.13        135.17         8.50 o                         
   2  15  10          1.98          9.27         5.94 o                         
   3  15  10          3.33          2.30         6.72 o                         
   4  15  10         77.94         65.18        11.01 o                         
  -5  16  10        431.20        427.71        42.84 o                         
  -4  16  10          6.27          3.65        10.13 o                         
  -3  16  10        340.74        362.07        31.98 o                         
  -2  16  10        220.07        247.41        18.49 o                         
  -1  16  10         98.61         99.80        10.05 o                         
   0  16  10         11.66         15.76         6.50 o                         
   1  16  10          0.26          4.85         6.04 o                         
   2  16  10         21.76         22.79         7.14 o                         
   3  16  10          3.50          2.88        12.69 o                         
   4  16  10          1.86         -7.57         9.05 o                         
  -5  17  10          4.53         16.06        11.63 o                         
  -4  17  10        236.75        240.71        19.91 o                         
  -3  17  10        104.79        109.07        17.10 o                         
  -2  17  10         83.03         96.59        13.32 o                         
  -1  17  10        245.20        254.14        18.43 o                         
   0  17  10         66.38         57.45         9.43 o                         
   1  17  10          7.80         10.05         7.49 o                         
   2  17  10        160.21        179.63        12.43 o                         
   3  17  10         15.88         17.29         9.23 o                         
  -4  18  10          9.22         42.27        26.01 o                         
  -3  18  10         40.02         35.84        11.75 o                         
  -2  18  10          0.04         21.32        10.39 o                         
  -1  18  10        151.13        163.98        21.12 o                         
   0  18  10        253.76        282.76        19.91 o                         
   1  18  10        361.18        324.00        20.24 o                         
   2  18  10         90.25        107.24        11.80 o                         
  -1  19  10          3.86          9.55        12.20 o                         
   0  19  10        129.01        126.50        16.33 o                         
  -9   0  11         48.86         64.13        18.87 o                         
  -7   0  11        802.81        822.18        40.87 o                         
  -5   0  11       3809.25       3910.77        74.16 o                         
  -3   0  11          0.44          1.01         3.05 o                         
  -1   0  11        384.61        360.31         9.68 o                         
   1   0  11        696.90        731.23        20.23 o                         
   3   0  11         40.82         36.74         9.46 o                         
   5   0  11         44.62         17.95        10.92 o                         
   7   0  11         41.33         24.94        14.41 o                         
  -9   1  11         50.11         42.38        13.27 o                         
  -8   1  11        112.99        105.56        10.91 o                         
  -7   1  11         27.74         11.36         6.70 o                         
  -6   1  11          0.28          3.71         4.60 o                         
  -5   1  11        111.73        114.08         6.98 o                         
  -4   1  11        866.60        871.34        15.71 o                         
  -3   1  11        905.69        944.36        14.17 o                         
  -2   1  11        819.78        779.89        10.78 o                         
  -1   1  11          0.44          1.15         2.04 o                         
   0   1  11        445.08        429.88         7.62 o                         
   1   1  11          2.78         -1.58         2.39 o                         
   2   1  11          0.05          4.84         2.72 o                         
   3   1  11         24.93         21.43         6.21 o                         
   4   1  11        236.82        237.41        20.30 o                         
   5   1  11         18.55         20.06         8.81 o                         
   6   1  11         20.71         23.34         9.09 o                         
   7   1  11         29.93         11.05         9.50 o                         
  -9   2  11          5.80         -3.33         9.78 o                         
  -8   2  11         29.88         25.92         8.09 o                         
  -7   2  11         31.11         29.94         7.24 o                         
  -6   2  11         64.76         66.45         8.13 o                         
  -5   2  11          3.24         -4.35         5.05 o                         
  -4   2  11          3.81          4.35         3.53 o                         
  -3   2  11        129.39        133.49         5.59 o                         
  -2   2  11       1189.96       1152.73        15.92 o                         
  -1   2  11         17.97         19.89         2.68 o                         
   0   2  11        578.88        644.30         9.98 o                         
   1   2  11        146.72        130.68         3.86 o                         
   2   2  11          2.76          0.10         3.22 o                         
   3   2  11         76.65         64.27         7.81 o                         
   4   2  11         63.35         62.14         8.56 o                         
   5   2  11          5.46          1.83         6.62 o                         
   6   2  11        181.68        173.13        14.35 o                         
   7   2  11          0.35         -3.09         9.05 o                         
  -9   3  11         38.09         44.54        10.02 o                         
  -8   3  11        191.49        215.89        18.24 o                         
  -7   3  11         64.17         75.74         9.18 o                         
  -6   3  11        423.63        417.59        17.42 o                         
  -5   3  11         38.71         31.57         7.29 o                         
  -4   3  11        803.36        763.02        16.53 o                         
  -3   3  11        825.34        850.66        15.81 o                         
  -2   3  11        666.66        630.99        11.00 o                         
  -1   3  11        229.16        228.37         5.98 o                         
   0   3  11        675.19        682.94        12.70 o                         
   1   3  11        546.48        543.87         9.77 o                         
   2   3  11       1151.43       1193.16        20.39 o                         
   3   3  11        371.20        361.85        15.27 o                         
   4   3  11        134.00        126.04        13.74 o                         
   5   3  11        312.66        331.35        17.06 o                         
   6   3  11         65.60         71.86        10.52 o                         
   7   3  11          7.15          1.14        12.20 o                         
  -9   4  11         29.25         11.48         9.07 o                         
  -8   4  11         17.40         14.06         7.82 o                         
  -7   4  11         40.95         34.89         8.41 o                         
  -6   4  11          9.47         13.03         6.73 o                         
  -5   4  11         82.39         68.56         8.18 o                         
  -4   4  11         50.22         47.85         5.75 o                         
  -3   4  11         44.49         51.91         4.45 o                         
  -2   4  11         93.49         71.12         4.92 o                         
  -1   4  11       2951.06       3079.49        42.18 o                         
   0   4  11       1419.60       1416.82        18.48 o                         
   1   4  11        655.84        679.80        11.76 o                         
   2   4  11        314.39        282.44         8.70 o                         
   3   4  11        277.01        274.98         9.63 o                         
   4   4  11          3.17          6.57         5.86 o                         
   5   4  11         24.52         32.98         8.15 o                         
   6   4  11        290.01        306.28        18.25 o                         
   7   4  11         88.96        105.65        15.98 o                         
  -9   5  11         95.13        114.29        14.06 o                         
  -8   5  11          1.30         11.16         8.63 o                         
  -7   5  11          0.18          0.93         6.81 o                         
  -6   5  11         33.66         38.74         7.73 o                         
  -5   5  11        266.60        266.50        16.12 o                         
  -4   5  11         92.64        100.96         8.46 o                         
  -3   5  11        286.70        282.66         9.64 o                         
  -2   5  11         55.73         48.10         3.97 o                         
  -1   5  11        127.49        120.97         5.27 o                         
   0   5  11       1340.89       1270.80        18.17 o                         
   1   5  11          0.10          1.32         2.17 o                         
   2   5  11        978.86       1045.60        15.44 o                         
   3   5  11         23.23         30.84         4.75 o                         
   4   5  11         77.40         58.95         7.75 o                         
   5   5  11          4.07          8.76         7.78 o                         
   6   5  11          0.73         -6.51         7.30 o                         
   7   5  11         69.29         96.42        16.00 o                         
  -9   6  11         15.52         22.88        12.83 o                         
  -8   6  11        330.64        387.15        24.36 o                         
  -7   6  11         51.93         43.86         9.11 o                         
  -6   6  11         65.92         69.70        13.19 o                         
  -5   6  11         59.39         69.25         8.17 o                         
  -4   6  11         40.02         33.75         6.46 o                         
  -3   6  11        202.76        220.37         9.34 o                         
  -2   6  11       1496.70       1425.76        21.53 o                         
  -1   6  11        288.69        256.78         7.92 o                         
   0   6  11        723.43        732.86        16.21 o                         
   1   6  11         14.26         13.56         3.10 o                         
   2   6  11         50.94         48.03         4.17 o                         
   3   6  11         29.71         25.99         3.36 o                         
   4   6  11        963.29        945.05        24.65 o                         
   5   6  11        126.18        141.76        11.37 o                         
   6   6  11        113.56         95.77        13.02 o                         
   7   6  11         42.19         40.19        13.67 o                         
  -9   7  11        144.16        157.55        17.94 o                         
  -8   7  11         60.55         61.92        12.95 o                         
  -7   7  11        247.39        243.43        18.61 o                         
  -6   7  11          4.38          5.64         6.39 o                         
  -5   7  11        280.35        260.95        15.93 o                         
  -4   7  11        497.69        519.85        16.19 o                         
  -3   7  11        561.67        579.53        13.80 o                         
  -2   7  11        108.06         80.41         4.31 o                         
  -1   7  11       2016.17       2022.37        30.39 o                         
   0   7  11         88.78         79.55         5.14 o                         
   1   7  11        872.14        848.70        16.14 o                         
   2   7  11       1759.45       1688.42        25.32 o                         
   3   7  11        367.74        335.40         9.46 o                         
   4   7  11        684.49        659.01        35.48 o                         
   5   7  11         29.02         25.45         7.42 o                         
   6   7  11         91.08         90.63        13.48 o                         
   7   7  11        155.43        143.67        16.57 o                         
  -9   8  11          1.14          7.64        13.29 o                         
  -8   8  11         12.83         32.19        11.91 o                         
  -7   8  11         36.92         25.81        12.08 o                         
  -6   8  11        290.30        251.99        17.95 o                         
  -5   8  11          5.28          8.53         5.51 o                         
  -4   8  11         92.27         86.59         8.04 o                         
  -3   8  11        254.22        240.32        11.41 o                         
  -2   8  11        144.10        111.80         5.89 o                         
  -1   8  11        149.71        131.76         6.71 o                         
   0   8  11        590.94        586.27        13.39 o                         
   1   8  11        125.73        146.01         8.37 o                         
   2   8  11       2521.41       2600.42        38.89 o                         
   3   8  11        348.40        324.10        12.37 o                         
   4   8  11        112.67        119.02         9.95 o                         
   5   8  11         73.98         54.96        11.06 o                         
   6   8  11        140.71        131.09        14.88 o                         
   7   8  11          0.74         -4.79        11.61 o                         
  -8   9  11          2.21         -5.87        10.76 o                         
  -7   9  11         52.73         19.32        10.83 o                         
  -6   9  11        199.22        191.67        15.96 o                         
  -5   9  11        265.20        266.32        17.44 o                         
  -4   9  11        202.35        198.76        10.61 o                         
  -3   9  11        764.20        750.43        17.38 o                         
  -2   9  11       1184.82       1157.00        21.01 o                         
  -1   9  11        550.35        573.95        12.99 o                         
   0   9  11       2638.33       2614.76        40.41 o                         
   1   9  11        182.17        153.68         8.36 o                         
   2   9  11          8.74          8.74         4.27 o                         
   3   9  11        178.36        183.88         8.90 o                         
   4   9  11        330.39        356.90        20.04 o                         
   5   9  11          1.77         -0.13         8.85 o                         
   6   9  11         45.50         39.73        11.57 o                         
  -8  10  11        127.23        140.89        17.33 o                         
  -7  10  11         63.05         65.74        12.60 o                         
  -6  10  11        229.86        180.08        16.43 o                         
  -5  10  11        101.30         78.65        11.40 o                         
  -4  10  11       1047.55        959.97        29.33 o                         
  -3  10  11         61.22         51.49         7.59 o                         
  -2  10  11       4105.93       4089.18        53.44 o                         
  -1  10  11          0.06         -1.15         3.44 o                         
   0  10  11        315.83        332.81        10.97 o                         
   1  10  11         68.71         59.42         6.07 o                         
   2  10  11         34.63         26.79         5.08 o                         
   3  10  11          0.29          0.17         4.47 o                         
   4  10  11        102.17         91.19        11.87 o                         
   5  10  11        245.41        246.83        21.57 o                         
   6  10  11         42.34         73.91        13.71 o                         
  -8  11  11         12.09         10.17        12.06 o                         
  -7  11  11         37.74         37.30        12.68 o                         
  -6  11  11         25.89         46.06        11.29 o                         
  -5  11  11        147.97        153.88        15.13 o                         
  -4  11  11        269.47        230.58        20.30 o                         
  -3  11  11         43.61         35.06         6.96 o                         
  -2  11  11         14.97         16.60         4.90 o                         
  -1  11  11          2.93         -0.87         3.47 o                         
   0  11  11         58.19         57.24         6.00 o                         
   1  11  11         36.46         47.51         5.93 o                         
   2  11  11         18.26         23.98         4.94 o                         
   3  11  11          3.54          8.34         5.55 o                         
   4  11  11        102.52         98.36        12.47 o                         
   5  11  11          1.95          8.55         9.26 o                         
   6  11  11          8.04          5.41        10.65 o                         
  -7  12  11        263.03        276.11        23.19 o                         
  -6  12  11         24.69         22.93        10.06 o                         
  -5  12  11         39.47         22.81         9.69 o                         
  -4  12  11         33.39         29.82        10.26 o                         
  -3  12  11         27.19         31.77         7.30 o                         
  -2  12  11        162.08        170.93        10.64 o                         
  -1  12  11        105.19        111.49         8.47 o                         
   0  12  11        229.21        219.66        12.38 o                         
   1  12  11        494.51        508.24        13.14 o                         
   2  12  11        216.10        219.13        10.01 o                         
   3  12  11         70.24         70.59         8.41 o                         
   4  12  11        108.05        110.69        20.41 o                         
   5  12  11         15.40         24.27        10.93 o                         
  -7  13  11        119.07        104.00        15.37 o                         
  -6  13  11        296.10        310.76        22.05 o                         
  -5  13  11         18.00         26.83        10.86 o                         
  -4  13  11        545.62        554.11        25.27 o                         
  -3  13  11        581.21        549.75        18.94 o                         
  -2  13  11         20.47         19.27         6.90 o                         
  -1  13  11        633.74        582.66        15.95 o                         
   0  13  11        237.45        249.92        10.83 o                         
   1  13  11        138.57        115.13         8.10 o                         
   2  13  11         85.14        100.45         7.64 o                         
   3  13  11         55.68         48.10         8.17 o                         
   4  13  11         12.72          6.20         8.80 o                         
   5  13  11        426.01        485.45        26.85 o                         
  -6  14  11        102.47        153.42        22.82 o                         
  -5  14  11         49.14         36.91        11.98 o                         
  -4  14  11          2.13          7.31         9.65 o                         
  -3  14  11         14.29         15.03         7.65 o                         
  -2  14  11        161.04        147.99        11.54 o                         
  -1  14  11          0.07         -0.30         5.92 o                         
   0  14  11          1.11          8.79         5.63 o                         
   1  14  11         25.84         17.86         5.44 o                         
   2  14  11        222.31        217.99        15.62 o                         
   3  14  11        311.11        321.94        15.42 o                         
   4  14  11        118.73        101.17        20.05 o                         
  -6  15  11         40.03         37.36        14.49 o                         
  -5  15  11         47.89         68.68        17.68 o                         
  -4  15  11        138.31        115.85        14.44 o                         
  -3  15  11         25.57         20.60         9.75 o                         
  -2  15  11         36.27         43.05        10.14 o                         
  -1  15  11        190.17        177.37        11.67 o                         
   0  15  11         60.67         70.30         8.80 o                         
   1  15  11        145.85        153.37        10.18 o                         
   2  15  11         63.89         74.58        10.25 o                         
   3  15  11          0.01          7.65        10.38 o                         
   4  15  11          1.15          0.41        10.65 o                         
  -5  16  11        373.16        370.72        30.70 o                         
  -4  16  11          4.29          5.59        15.29 o                         
  -3  16  11         57.03         55.53        11.71 o                         
  -2  16  11          6.08          9.25         9.50 o                         
  -1  16  11         80.90         82.43        13.73 o                         
   0  16  11          0.43         -3.34         6.42 o                         
   1  16  11        644.39        751.58        26.23 o                         
   2  16  11         47.43         32.63         7.96 o                         
   3  16  11        246.65        237.88        15.94 o                         
  -4  17  11         43.72         44.05        12.08 o                         
  -3  17  11          4.23         33.50        17.77 o                         
  -2  17  11         11.21         24.67        10.40 o                         
  -1  17  11          0.52         12.39         9.68 o                         
   0  17  11        234.72        257.90        13.36 o                         
   1  17  11         67.30         58.56         9.57 o                         
   2  17  11         53.54         51.39        10.14 o                         
  -3  18  11         15.47         30.10        11.88 o                         
  -2  18  11         37.39         44.83        11.69 o                         
  -1  18  11         50.24         70.92        13.19 o                         
   0  18  11         23.80         11.21        10.16 o                         
   1  18  11        115.99        103.62        11.89 o                         
  -8   0  12         21.64         26.97        18.58 o                         
  -6   0  12        389.90        433.87        18.72 o                         
  -4   0  12         17.89         19.95         5.24 o                         
  -2   0  12         42.47         44.52         4.22 o                         
   0   0  12         92.20         93.85         6.30 o                         
   2   0  12       5815.50       5728.92       114.14 o                         
   4   0  12        508.11        473.13        26.45 o                         
   6   0  12         64.26         62.15        15.87 o                         
  -9   1  12         36.48         57.40        12.80 o                         
  -8   1  12        737.97        774.47        26.25 o                         
  -7   1  12        218.31        203.95        12.60 o                         
  -6   1  12        302.38        294.96        13.89 o                         
  -5   1  12         64.74         53.82         6.71 o                         
  -4   1  12        380.32        371.06        11.76 o                         
  -3   1  12        594.54        580.02        11.25 o                         
  -2   1  12          5.60          5.96         1.96 o                         
  -1   1  12        217.71        217.68         9.32 o                         
   0   1  12        616.36        599.87         9.72 o                         
   1   1  12        208.08        171.48         6.82 o                         
   2   1  12         74.37         74.55         7.72 o                         
   3   1  12        409.33        412.55        16.28 o                         
   4   1  12        817.89        851.22        25.48 o                         
   5   1  12        133.64        124.66        11.90 o                         
   6   1  12        325.79        336.10        19.57 o                         
   7   1  12         35.48          2.57        11.53 o                         
  -9   2  12        238.86        226.85        19.91 o                         
  -8   2  12         10.36          8.75         7.39 o                         
  -7   2  12        218.38        242.68        13.97 o                         
  -6   2  12        117.42        113.54         9.56 o                         
  -5   2  12        751.26        700.78        18.41 o                         
  -4   2  12          1.54          3.78         3.71 o                         
  -3   2  12       1455.61       1443.95        20.66 o                         
  -2   2  12         65.64         61.96         4.65 o                         
  -1   2  12        287.74        259.81         7.02 o                         
   0   2  12       1789.59       1752.92        21.69 o                         
   1   2  12       1874.35       1915.49        28.02 o                         
   2   2  12         91.84        112.45         6.29 o                         
   3   2  12         82.97         72.34         9.65 o                         
   4   2  12         65.57         57.37         8.61 o                         
   5   2  12         24.95         18.03         7.44 o                         
   6   2  12          0.00          3.63         8.45 o                         
   7   2  12        204.02        186.80        16.08 o                         
  -9   3  12         78.95         85.83        13.39 o                         
  -8   3  12        405.36        435.10        19.24 o                         
  -7   3  12          6.08          1.41         6.59 o                         
  -6   3  12          2.01          7.74         5.79 o                         
  -5   3  12         15.20         16.89         6.15 o                         
  -4   3  12         53.45         54.40         5.52 o                         
  -3   3  12         43.54         39.08         3.79 o                         
  -2   3  12          0.22         -0.48         2.69 o                         
  -1   3  12         60.69         68.10         4.34 o                         
   0   3  12        989.02        998.24        14.66 o                         
   1   3  12         31.81         32.14         2.96 o                         
   2   3  12        474.30        484.12        13.23 o                         
   3   3  12        654.48        650.50        24.13 o                         
   4   3  12        203.58        181.02        13.15 o                         
   5   3  12        225.15        200.27        14.41 o                         
   6   3  12         59.38         49.80        10.40 o                         
   7   3  12          0.93          0.37         9.43 o                         
  -9   4  12         21.47         18.81        13.54 o                         
  -8   4  12          7.50         19.84         8.32 o                         
  -7   4  12        223.59        205.51        14.91 o                         
  -6   4  12        216.22        222.03        13.79 o                         
  -5   4  12        299.03        274.10        14.62 o                         
  -4   4  12        361.92        356.22        11.42 o                         
  -3   4  12        114.61        117.42         5.94 o                         
  -2   4  12         45.03         46.11         3.97 o                         
  -1   4  12        174.84        204.79         7.01 o                         
   0   4  12        726.26        705.96        12.07 o                         
   1   4  12          8.31          4.48         3.09 o                         
   2   4  12        359.27        333.68        10.03 o                         
   3   4  12        842.12        816.89        24.20 o                         
   4   4  12         51.62         62.50         8.89 o                         
   5   4  12        283.81        310.17        27.29 o                         
   6   4  12         51.29         70.22        10.95 o                         
   7   4  12        128.71        111.82        18.37 o                         
  -9   5  12        203.64        204.06        18.06 o                         
  -8   5  12          6.38         -3.30         8.42 o                         
  -7   5  12         13.49         14.32         7.57 o                         
  -6   5  12         28.64         27.13         7.48 o                         
  -5   5  12        356.50        358.02        25.09 o                         
  -4   5  12         31.68         35.84         6.35 o                         
  -3   5  12         38.43         32.97         4.93 o                         
  -2   5  12       2318.55       2341.26        34.63 o                         
  -1   5  12       3170.80       3245.47        44.84 o                         
   0   5  12         19.56         22.51         3.47 o                         
   1   5  12        131.69        114.14         8.30 o                         
   2   5  12        120.28        103.51         9.32 o                         
   3   5  12        636.16        584.93        17.93 o                         
   4   5  12         95.07         89.34         9.23 o                         
   5   5  12          2.06         -1.58         7.21 o                         
   6   5  12          1.26          0.15         8.69 o                         
   7   5  12        106.30        122.51        16.79 o                         
  -9   6  12         25.16         36.67        12.31 o                         
  -8   6  12        168.92        159.99        16.63 o                         
  -7   6  12        117.48        123.57        11.85 o                         
  -6   6  12          0.01          4.13         6.67 o                         
  -5   6  12          2.72          1.34         5.89 o                         
  -4   6  12        128.99        131.98         9.74 o                         
  -3   6  12        129.49        133.48         7.74 o                         
  -2   6  12         26.30         22.30         3.56 o                         
  -1   6  12       2625.52       2640.92        41.72 o                         
   0   6  12        878.24        868.86        15.34 o                         
   1   6  12       4167.01       4287.92        48.20 o                         
   2   6  12        814.84        731.94        14.44 o                         
   3   6  12        779.42        802.69        16.94 o                         
   4   6  12         78.76         79.51         8.90 o                         
   5   6  12         99.65        103.28        15.05 o                         
   6   6  12         87.98         89.05        18.25 o                         
   7   6  12          1.33         10.15        11.77 o                         
  -9   7  12          3.79        -11.82        11.82 o                         
  -8   7  12          8.25         35.01        11.36 o                         
  -7   7  12        208.87        193.10        17.12 o                         
  -6   7  12          4.72          3.40         6.63 o                         
  -5   7  12        164.72        130.90        10.54 o                         
  -4   7  12        201.17        161.53        10.54 o                         
  -3   7  12       1573.53       1536.63        26.46 o                         
  -2   7  12          7.55          8.57         3.00 o                         
  -1   7  12         88.42         84.26         5.39 o                         
   0   7  12        309.98        307.32         9.68 o                         
   1   7  12         41.18         37.43         5.16 o                         
   2   7  12         11.18          6.12         3.46 o                         
   3   7  12       1028.73       1081.48        20.91 o                         
   4   7  12         18.98          5.18         6.26 o                         
   5   7  12        464.94        494.21        23.96 o                         
   6   7  12          1.84          3.33         9.81 o                         
  -8   8  12        302.03        279.21        20.88 o                         
  -7   8  12        104.92        101.08        15.37 o                         
  -6   8  12         77.44         88.45        12.56 o                         
  -5   8  12        474.60        453.23        17.41 o                         
  -4   8  12         16.59         11.12         6.08 o                         
  -3   8  12        231.19        228.39         9.91 o                         
  -2   8  12        153.77        155.10         7.63 o                         
  -1   8  12        105.87        103.56         6.26 o                         
   0   8  12        217.27        203.87         8.99 o                         
   1   8  12        198.60        169.02        12.99 o                         
   2   8  12          5.46          9.74         4.82 o                         
   3   8  12         13.79         13.20         4.71 o                         
   4   8  12        311.67        317.26        15.45 o                         
   5   8  12         93.92        101.86        13.33 o                         
   6   8  12        179.83        199.74        17.99 o                         
  -8   9  12         36.87         39.79        12.99 o                         
  -7   9  12         41.80         42.16        12.27 o                         
  -6   9  12         10.14         11.45         9.28 o                         
  -5   9  12        211.21        191.32        18.02 o                         
  -4   9  12         79.42         79.58        15.87 o                         
  -3   9  12         26.54         35.00         5.56 o                         
  -2   9  12        257.70        305.36        11.15 o                         
  -1   9  12        168.81        156.72         7.46 o                         
   0   9  12          2.06          0.34         3.76 o                         
   1   9  12         43.85         37.71         6.25 o                         
   2   9  12         85.98         92.94         6.71 o                         
   3   9  12        320.35        306.53        12.99 o                         
   4   9  12        149.46        132.75        13.27 o                         
   5   9  12        333.44        335.25        21.41 o                         
   6   9  12         45.02         16.49        11.39 o                         
  -8  10  12         45.32         37.59        13.45 o                         
  -7  10  12        114.29        103.33        14.60 o                         
  -6  10  12        100.82         85.49        14.48 o                         
  -5  10  12         84.76        109.52        13.07 o                         
  -4  10  12        116.49        119.43        13.05 o                         
  -3  10  12        427.74        374.20        19.61 o                         
  -2  10  12        156.15        158.36         8.38 o                         
  -1  10  12          1.75         -0.06         3.47 o                         
   0  10  12        235.99        230.08         9.99 o                         
   1  10  12        287.56        285.40        14.20 o                         
   2  10  12         47.94         40.67         5.59 o                         
   3  10  12          4.67          4.28         5.63 o                         
   4  10  12        357.68        356.93        20.86 o                         
   5  10  12        250.39        286.11        20.37 o                         
   6  10  12        107.51        111.77        15.46 o                         
  -8  11  12        248.55        278.54        22.91 o                         
  -7  11  12        110.57         98.28        14.91 o                         
  -6  11  12        429.23        516.68        41.77 o                         
  -5  11  12          0.66         -1.34        10.39 o                         
  -4  11  12        258.61        230.71        16.82 o                         
  -3  11  12          2.71         12.72         6.14 o                         
  -2  11  12        494.84        478.67        15.50 o                         
  -1  11  12       1182.56       1057.30        20.48 o                         
   0  11  12        519.70        463.48        13.11 o                         
   1  11  12          4.00         -1.02         4.13 o                         
   2  11  12        284.63        281.48        10.86 o                         
   3  11  12         59.89         72.96         8.12 o                         
   4  11  12        159.60        161.07        20.28 o                         
   5  11  12        233.43        252.67        19.50 o                         
  -7  12  12        120.21        114.72        15.96 o                         
  -6  12  12         15.49          7.97        10.39 o                         
  -5  12  12         57.05         53.12        11.52 o                         
  -4  12  12        371.23        419.87        26.68 o                         
  -3  12  12         57.76         49.95         8.25 o                         
  -2  12  12        742.87        726.44        19.81 o                         
  -1  12  12        131.07        105.71         9.80 o                         
   0  12  12        304.65        304.03        11.68 o                         
   1  12  12        116.16         85.67         6.84 o                         
   2  12  12        127.96        113.14         7.69 o                         
   3  12  12         37.78         24.01         7.95 o                         
   4  12  12        648.54        711.18        27.89 o                         
   5  12  12        131.81        149.39        16.85 o                         
  -7  13  12        106.38        111.98        16.31 o                         
  -6  13  12          6.83          3.25        11.06 o                         
  -5  13  12        440.27        431.23        26.68 o                         
  -4  13  12         75.24         80.37        12.59 o                         
  -3  13  12        226.08        206.19        13.29 o                         
  -2  13  12        330.32        317.64        14.81 o                         
  -1  13  12          0.59          3.45         6.04 o                         
   0  13  12         56.04         58.92         7.52 o                         
   1  13  12        147.33        142.85         8.49 o                         
   2  13  12        261.81        299.56        12.02 o                         
   3  13  12        121.51        130.23        10.58 o                         
   4  13  12          0.29         -8.06         9.41 o                         
   5  13  12         36.86         16.11        13.12 o                         
  -6  14  12         46.72         50.60        15.03 o                         
  -5  14  12        601.57        600.96        40.75 o                         
  -4  14  12          2.82          0.82         9.21 o                         
  -3  14  12         20.44         24.06         7.90 o                         
  -2  14  12         41.51         25.88         7.96 o                         
  -1  14  12         69.67         58.54         8.06 o                         
   0  14  12         45.60         35.70         7.65 o                         
   1  14  12        374.06        409.59        16.47 o                         
   2  14  12         50.35         62.97         7.38 o                         
   3  14  12          5.55         11.94         7.62 o                         
   4  14  12         68.24        111.66        17.90 o                         
  -6  15  12        216.21        263.94        22.36 o                         
  -5  15  12          4.32         13.27        11.00 o                         
  -4  15  12        230.76        228.03        18.93 o                         
  -3  15  12         99.18        100.05        13.54 o                         
  -2  15  12         16.19         16.87         7.72 o                         
  -1  15  12          1.26          4.42         6.96 o                         
   0  15  12         92.58         97.74        18.27 o                         
   1  15  12         23.16         34.47         8.72 o                         
   2  15  12        194.73        196.15        15.80 o                         
   3  15  12         34.61         41.65        10.52 o                         
  -5  16  12         69.08         55.69        23.80 o                         
  -4  16  12        362.69        372.85        24.31 o                         
  -3  16  12         30.54         58.28        12.14 o                         
  -2  16  12         36.46         20.67        10.05 o                         
  -1  16  12        141.45        132.96        14.02 o                         
   0  16  12          1.65          5.52         7.33 o                         
   1  16  12         43.53         66.47         9.52 o                         
   2  16  12        119.10        128.62        13.54 o                         
   3  16  12          5.05        -15.95        15.95 o                         
  -4  17  12        105.91        146.60        16.82 o                         
  -3  17  12         11.75         26.98        11.85 o                         
  -2  17  12         17.66         15.22        10.12 o                         
  -1  17  12          6.29         13.74        10.34 o                         
   0  17  12        308.72        298.57        18.80 o                         
   1  17  12          5.14          5.86         8.29 o                         
   2  17  12        223.04        211.59        24.78 o                         
  -2  18  12         12.44         48.98        12.17 o                         
  -1  18  12         89.94         95.78        14.60 o                         
   0  18  12          5.45         27.11        10.40 o                         
  -9   0  13         18.71         25.90        16.20 o                         
  -7   0  13        479.46        550.89        33.00 o                         
  -5   0  13         11.00          5.75         5.40 o                         
  -3   0  13          0.08         -1.81         3.35 o                         
  -1   0  13       1723.04       1750.81        57.85 o                         
   1   0  13        686.65        811.23        26.74 o                         
   3   0  13          3.37         -7.47         7.47 o                         
   5   0  13         53.34         47.78        19.51 o                         
   7   0  13         42.59         33.25        23.46 o                         
  -9   1  13         21.44         45.97        12.84 o                         
  -8   1  13          3.35         19.35        10.50 o                         
  -7   1  13        109.50        112.61        10.59 o                         
  -6   1  13        472.70        495.61        16.57 o                         
  -5   1  13        103.34        110.75         8.49 o                         
  -4   1  13       3581.19       3647.52        56.86 o                         
  -3   1  13        551.35        534.10        11.54 o                         
  -2   1  13        838.34        830.44        13.83 o                         
  -1   1  13         20.43          9.46         3.22 o                         
   0   1  13        131.56        115.93         4.78 o                         
   1   1  13         79.48         64.70         5.23 o                         
   2   1  13       2042.37       1989.58        31.93 o                         
   3   1  13        113.25        115.24        10.55 o                         
   4   1  13         79.44         93.92        10.56 o                         
   5   1  13          3.28          0.76         7.27 o                         
   6   1  13        140.74        134.99        13.65 o                         
   7   1  13         18.02          8.67        10.68 o                         
  -9   2  13        311.81        278.77        21.48 o                         
  -8   2  13        152.09        160.76        14.70 o                         
  -7   2  13        492.55        529.73        19.43 o                         
  -6   2  13         65.12         56.64         7.79 o                         
  -5   2  13        175.83        168.37        10.27 o                         
  -4   2  13        333.61        355.33        12.91 o                         
  -3   2  13          0.05         -2.87         3.11 o                         
  -2   2  13       2916.00       3054.57        40.91 o                         
  -1   2  13         19.72         16.49         3.19 o                         
   0   2  13       1264.97       1218.82        16.54 o                         
   1   2  13         85.07         93.76         4.96 o                         
   2   2  13          0.82         -1.12         4.86 o                         
   3   2  13        969.82       1009.93        27.37 o                         
   4   2  13       1540.33       1556.48        44.86 o                         
   5   2  13         93.04         79.21        11.03 o                         
   6   2  13         35.32         22.42         9.59 o                         
   7   2  13         57.72         54.31        12.29 o                         
  -9   3  13        589.44        663.45        33.27 o                         
  -8   3  13         50.36         71.14        11.46 o                         
  -7   3  13        238.15        234.98        14.16 o                         
  -6   3  13        158.40        165.47        11.06 o                         
  -5   3  13        241.22        231.29        11.93 o                         
  -4   3  13        536.70        507.86        14.88 o                         
  -3   3  13         78.03         74.45         5.98 o                         
  -2   3  13        161.64        151.75         6.98 o                         
  -1   3  13          1.76          0.36         2.70 o                         
   0   3  13       3244.18       3536.26        40.24 o                         
   1   3  13         55.91         58.31         5.99 o                         
   2   3  13       1187.52       1290.15        26.70 o                         
   3   3  13        448.11        418.73        17.21 o                         
   4   3  13          9.10         11.59         7.51 o                         
   5   3  13          0.03         -7.24         7.24 o                         
   6   3  13        292.47        292.09        18.76 o                         
   7   3  13         45.44         41.16        12.66 o                         
  -9   4  13          0.86          1.66        11.62 o                         
  -8   4  13         77.90         82.27        10.74 o                         
  -7   4  13        559.85        621.28        24.28 o                         
  -6   4  13         19.08         23.28         7.42 o                         
  -5   4  13        637.24        580.78        18.55 o                         
  -4   4  13         55.04         41.40         6.74 o                         
  -3   4  13        597.05        586.33        11.42 o                         
  -2   4  13        259.86        231.11         8.07 o                         
  -1   4  13        635.64        598.86        11.69 o                         
   0   4  13         73.34         56.13         4.13 o                         
   1   4  13         24.03         19.34         3.03 o                         
   2   4  13        212.96        202.16         8.02 o                         
   3   4  13        166.13        158.10        11.93 o                         
   4   4  13         14.84          6.54         6.58 o                         
   5   4  13        113.84        113.52        12.19 o                         
   6   4  13        140.21        136.57        20.51 o                         
   7   4  13         19.35          4.07        12.76 o                         
  -9   5  13         25.67         26.58        12.83 o                         
  -8   5  13        246.15        279.35        18.74 o                         
  -7   5  13        494.36        518.83        21.46 o                         
  -6   5  13        187.38        183.65        14.57 o                         
  -5   5  13        130.60        124.13        13.20 o                         
  -4   5  13          3.96          5.56         5.29 o                         
  -3   5  13         13.98          7.00         4.34 o                         
  -2   5  13         43.42         44.38         4.79 o                         
  -1   5  13        260.77        279.36         8.68 o                         
   0   5  13          6.74         -0.36         2.89 o                         
   1   5  13       1340.90       1309.32        20.22 o                         
   2   5  13          1.66         -1.11         3.57 o                         
   3   5  13        198.04        189.99        13.34 o                         
   4   5  13          0.56         -4.65         6.70 o                         
   5   5  13        276.07        289.48        22.93 o                         
   6   5  13        125.00        120.00        15.96 o                         
  -9   6  13          8.45          5.53        11.64 o                         
  -8   6  13        185.32        200.43        20.24 o                         
  -7   6  13        229.62        213.34        18.90 o                         
  -6   6  13         43.90         46.82         8.65 o                         
  -5   6  13        401.83        342.72        15.76 o                         
  -4   6  13        839.05        797.04        21.42 o                         
  -3   6  13        862.39        916.10        18.81 o                         
  -2   6  13        551.43        558.07        12.03 o                         
  -1   6  13        422.20        408.95        11.97 o                         
   0   6  13         81.96         66.16         5.47 o                         
   1   6  13        293.49        275.45         8.71 o                         
   2   6  13        143.12        128.46         7.34 o                         
   3   6  13        320.49        326.01        13.02 o                         
   4   6  13        319.74        334.14        21.99 o                         
   5   6  13         15.82         23.25        13.14 o                         
   6   6  13        154.52        188.33        19.23 o                         
  -8   7  13        258.24        248.59        25.40 o                         
  -7   7  13        210.01        242.49        19.43 o                         
  -6   7  13       1070.18       1077.47        29.90 o                         
  -5   7  13        609.43        576.66        19.03 o                         
  -4   7  13        207.85        228.06        12.64 o                         
  -3   7  13         99.57         94.27         7.12 o                         
  -2   7  13        176.41        159.26         6.87 o                         
  -1   7  13        237.48        254.66        12.09 o                         
   0   7  13         44.17         33.11         4.71 o                         
   1   7  13         23.18         26.95         5.11 o                         
   2   7  13        175.28        165.02         8.50 o                         
   3   7  13        341.50        324.71        13.06 o                         
   4   7  13         42.28         43.18         7.99 o                         
   5   7  13        283.10        269.39        20.71 o                         
   6   7  13        126.80        138.04        17.88 o                         
  -8   8  13          8.90         -2.79        10.81 o                         
  -7   8  13         62.66         49.09        12.31 o                         
  -6   8  13          0.37          8.17         8.53 o                         
  -5   8  13        189.04        174.20        16.56 o                         
  -4   8  13        401.92        373.91        15.59 o                         
  -3   8  13         62.37         53.88         6.20 o                         
  -2   8  13         41.74         35.80         4.26 o                         
  -1   8  13         42.58         27.94         4.23 o                         
   0   8  13        315.35        302.24        10.41 o                         
   1   8  13          0.34         -0.22         4.05 o                         
   2   8  13          2.64         10.74         4.97 o                         
   3   8  13        110.23        103.75         8.70 o                         
   4   8  13         14.53          6.96         6.97 o                         
   5   8  13         48.40         24.57        10.43 o                         
   6   8  13          0.01         -1.84        10.57 o                         
  -8   9  13         13.82         -7.50        11.01 o                         
  -7   9  13          0.67          2.53        10.44 o                         
  -6   9  13         64.49         85.91        15.22 o                         
  -5   9  13         34.12         34.04        11.89 o                         
  -4   9  13        184.82        170.32        14.16 o                         
  -3   9  13        313.71        297.88        11.35 o                         
  -2   9  13         71.15         62.49         6.36 o                         
  -1   9  13          2.94         -3.00         3.52 o                         
   0   9  13        487.73        462.12        12.57 o                         
   1   9  13         53.50         77.02         6.72 o                         
   2   9  13        167.00        143.52         9.23 o                         
   3   9  13          0.10          1.02         6.93 o                         
   4   9  13          0.58         -8.06         8.06 o                         
   5   9  13        283.10        319.00        33.12 o                         
   6   9  13         28.11          7.82        12.20 o                         
  -8  10  13        180.16        194.86        21.99 o                         
  -7  10  13         26.15         28.97        16.64 o                         
  -6  10  13          0.00          8.33         9.62 o                         
  -5  10  13          2.05         14.57         8.99 o                         
  -4  10  13        364.83        419.23        21.56 o                         
  -3  10  13        110.73        102.24        10.03 o                         
  -2  10  13        630.15        643.77        15.64 o                         
  -1  10  13        101.91        104.57        11.98 o                         
   0  10  13        507.18        507.82        13.58 o                         
   1  10  13        293.30        297.23        11.71 o                         
   2  10  13        232.07        231.93        11.01 o                         
   3  10  13          1.27         -6.36         6.36 o                         
   4  10  13        643.25        621.00        25.64 o                         
   5  10  13         62.09         65.77        13.17 o                         
  -7  11  13         63.95         65.66        13.92 o                         
  -6  11  13         12.42         15.14        10.47 o                         
  -5  11  13        262.66        259.20        23.92 o                         
  -4  11  13        400.30        360.67        42.97 o                         
  -3  11  13        324.50        358.49        26.01 o                         
  -2  11  13          2.09          4.23         5.39 o                         
  -1  11  13        263.48        262.84        20.01 o                         
   0  11  13          3.10          8.15         4.53 o                         
   1  11  13         25.08         26.75         5.01 o                         
   2  11  13         76.93         73.34         7.65 o                         
   3  11  13          0.40         -7.65         8.11 o                         
   4  11  13         89.05         97.19        14.08 o                         
   5  11  13         43.05         35.02        12.93 o                         
  -7  12  13        142.03        146.79        17.92 o                         
  -6  12  13        179.21        211.46        19.09 o                         
  -5  12  13        869.03        916.71        32.06 o                         
  -4  12  13        165.40        141.69        14.32 o                         
  -3  12  13         81.19         70.49         9.84 o                         
  -2  12  13         70.85         62.55         8.68 o                         
  -1  12  13        122.29        124.26        10.63 o                         
   0  12  13          2.67          0.23         5.99 o                         
   1  12  13         70.80         54.22         6.16 o                         
   2  12  13         15.95         11.15         5.97 o                         
   3  12  13         14.03         -2.18         8.02 o                         
   4  12  13          8.88         11.40        10.51 o                         
   5  12  13          7.18         -8.34        12.01 o                         
  -6  13  13        279.14        270.95        23.93 o                         
  -5  13  13          0.24          7.00        10.00 o                         
  -4  13  13         21.35         49.85        11.58 o                         
  -3  13  13       1088.38       1197.91        50.96 o                         
  -2  13  13         72.54         82.41         9.73 o                         
  -1  13  13        215.40        184.75        11.86 o                         
   0  13  13         19.81         30.97         7.52 o                         
   1  13  13         40.44         33.34         6.21 o                         
   2  13  13         26.62         29.83         6.86 o                         
   3  13  13        227.84        236.29        16.01 o                         
   4  13  13        157.51        157.97        17.37 o                         
  -6  14  13         10.57          8.85        10.82 o                         
  -5  14  13          2.01          8.69        11.06 o                         
  -4  14  13          0.13          0.20         9.52 o                         
  -3  14  13         65.74         51.73         9.28 o                         
  -2  14  13         34.76         29.34         8.74 o                         
  -1  14  13          9.95          6.79         6.66 o                         
   0  14  13          5.41         20.67         7.78 o                         
   1  14  13          0.04          1.57         6.15 o                         
   2  14  13         74.74         77.83         9.03 o                         
   3  14  13         35.28         27.95        13.46 o                         
  -5  15  13        293.92        370.76        24.22 o                         
  -4  15  13         87.76         90.18        18.37 o                         
  -3  15  13        291.99        292.88        20.22 o                         
  -2  15  13          1.65          4.03        12.43 o                         
  -1  15  13          6.94          3.98         6.92 o                         
   0  15  13          6.89         12.57         7.58 o                         
   1  15  13          4.29         10.11         7.05 o                         
   2  15  13          5.84         13.62         8.11 o                         
   3  15  13        438.23        457.46        50.63 o                         
  -4  16  13         59.01         60.11        16.62 o                         
  -3  16  13         87.19         76.79        12.92 o                         
  -2  16  13         67.86         63.21        12.48 o                         
  -1  16  13         96.21         91.14         9.86 o                         
   0  16  13         34.24         22.99         9.83 o                         
   1  16  13       1143.70       1275.17        39.82 o                         
   2  16  13        172.33        156.54        19.37 o                         
  -3  17  13         31.51         30.84        12.37 o                         
  -2  17  13         33.47         53.23        11.77 o                         
  -1  17  13        628.49        721.97        28.15 o                         
   0  17  13         25.13         36.27        10.24 o                         
   1  17  13          0.04         10.98         9.76 o                         
  -8   0  14        179.68        176.59        26.94 o                         
  -6   0  14        121.73        133.60        17.70 o                         
  -4   0  14        370.11        351.01        12.90 o                         
  -2   0  14       2222.45       2243.88        33.01 o                         
   0   0  14        908.79        947.35        21.85 o                         
   2   0  14        732.34        688.73        20.40 o                         
   4   0  14          0.98         -3.66         9.36 o                         
   6   0  14        134.08        139.35        28.33 o                         
  -9   1  14          3.71          9.18        11.37 o                         
  -8   1  14         44.04         78.66        13.16 o                         
  -7   1  14          5.41          4.46         8.34 o                         
  -6   1  14          1.39         -6.69         6.69 o                         
  -5   1  14         58.99         52.49         6.77 o                         
  -4   1  14        149.13        140.25         8.55 o                         
  -3   1  14        364.53        369.57         9.77 o                         
  -2   1  14        231.07        210.11         6.15 o                         
  -1   1  14         44.94         47.34         4.47 o                         
   0   1  14          1.80         -0.84         2.69 o                         
   1   1  14          0.19         -0.69         3.14 o                         
   2   1  14         70.53         69.56         6.44 o                         
   3   1  14         80.52         89.87        10.00 o                         
   4   1  14        528.56        534.12        20.62 o                         
   5   1  14         24.04         30.05         8.97 o                         
   6   1  14          0.43         -9.02         9.02 o                         
  -9   2  14          9.27          5.09        12.80 o                         
  -8   2  14         18.72         17.82        10.94 o                         
  -7   2  14         43.22         42.45        11.55 o                         
  -6   2  14         99.17        113.88        14.26 o                         
  -5   2  14        350.91        345.06        14.34 o                         
  -4   2  14         72.22         67.22         6.80 o                         
  -3   2  14         87.42         75.93         5.50 o                         
  -2   2  14       1681.51       1755.61        26.53 o                         
  -1   2  14       1095.13       1086.97        17.06 o                         
   0   2  14        561.82        522.66        10.31 o                         
   1   2  14         32.79         25.00         5.02 o                         
   2   2  14        408.78        354.17        12.58 o                         
   3   2  14        625.68        672.74        26.60 o                         
   4   2  14         79.33         74.12        10.00 o                         
   5   2  14          1.88         -4.12         7.81 o                         
   6   2  14        146.90        141.14        14.28 o                         
  -9   3  14         12.84         -2.52        10.36 o                         
  -8   3  14         28.33         40.99        10.55 o                         
  -7   3  14         16.68         26.82         8.67 o                         
  -6   3  14         13.04         17.62         6.46 o                         
  -5   3  14         37.56         38.00         6.73 o                         
  -4   3  14        572.49        555.99        17.51 o                         
  -3   3  14       1556.75       1561.43        24.41 o                         
  -2   3  14       2258.59       2155.66        31.20 o                         
  -1   3  14          1.89         -1.57         2.94 o                         
   0   3  14       1399.89       1394.32        21.20 o                         
   1   3  14        116.43        117.05         5.94 o                         
   2   3  14        208.46        187.29         9.85 o                         
   3   3  14          9.07         11.97         6.66 o                         
   4   3  14         31.39         27.66         8.33 o                         
   5   3  14        132.39        156.73        14.24 o                         
   6   3  14        133.52        114.52        14.04 o                         
  -9   4  14        147.83        146.09        17.83 o                         
  -8   4  14          8.07          1.27         8.90 o                         
  -7   4  14         10.37         19.08         7.77 o                         
  -6   4  14          0.42          7.94         6.27 o                         
  -5   4  14          2.69          1.41         5.48 o                         
  -4   4  14        410.72        411.72        14.93 o                         
  -3   4  14        629.76        606.23        12.47 o                         
  -2   4  14        340.52        344.07        10.06 o                         
  -1   4  14        711.41        668.87        12.93 o                         
   0   4  14        485.84        425.66         9.68 o                         
   1   4  14        176.21        160.44         6.86 o                         
   2   4  14        185.92        168.85        10.06 o                         
   3   4  14          1.09         -5.37         5.96 o                         
   4   4  14        253.72        254.35        15.89 o                         
   5   4  14         22.11         16.96         9.02 o                         
   6   4  14         41.40         27.35        10.50 o                         
  -9   5  14         22.58         39.10        13.53 o                         
  -8   5  14         30.18         15.37        11.57 o                         
  -7   5  14        440.31        461.99        32.87 o                         
  -6   5  14          0.02          8.89         6.95 o                         
  -5   5  14        142.23        113.81        10.30 o                         
  -4   5  14          0.01          0.16         5.33 o                         
  -3   5  14        823.76        836.56        20.25 o                         
  -2   5  14         12.41         14.03         4.13 o                         
  -1   5  14       1016.46       1057.53        19.91 o                         
   0   5  14         15.72         12.51         3.86 o                         
   1   5  14        394.99        391.07        10.27 o                         
   2   5  14        723.63        736.06        19.37 o                         
   3   5  14         10.82          3.37         6.64 o                         
   4   5  14        137.04        127.14        12.04 o                         
   5   5  14        358.57        336.71        19.43 o                         
   6   5  14         47.13         45.32        13.93 o                         
  -8   6  14         44.23         38.22        12.52 o                         
  -7   6  14         18.96         20.11        10.25 o                         
  -6   6  14        399.13        377.55        17.88 o                         
  -5   6  14         63.43         65.33         8.79 o                         
  -4   6  14        448.55        440.13        16.92 o                         
  -3   6  14        461.94        478.98        13.30 o                         
  -2   6  14        108.24        100.96         6.48 o                         
  -1   6  14       1484.22       1516.02        27.70 o                         
   0   6  14       1023.89        958.46        18.54 o                         
   1   6  14        634.48        667.44        15.24 o                         
   2   6  14        114.23        107.41         8.72 o                         
   3   6  14         49.85         55.26         7.34 o                         
   4   6  14        126.57        135.27        12.50 o                         
   5   6  14        229.72        249.64        22.05 o                         
   6   6  14          3.26         -3.96        11.63 o                         
  -8   7  14        133.12        122.35        17.63 o                         
  -7   7  14        502.87        467.02        32.25 o                         
  -6   7  14        200.32        253.94        18.69 o                         
  -5   7  14        622.07        605.46        20.02 o                         
  -4   7  14        264.06        248.18        13.19 o                         
  -3   7  14        217.25        213.91        13.06 o                         
  -2   7  14        938.01        962.41        17.47 o                         
  -1   7  14         32.02         21.25         4.71 o                         
   0   7  14         58.00         55.18         7.89 o                         
   1   7  14        343.55        336.93        12.88 o                         
   2   7  14        259.26        259.09        11.90 o                         
   3   7  14        480.89        525.84        25.29 o                         
   4   7  14         38.98         34.44         9.19 o                         
   5   7  14         84.84         76.06        15.46 o                         
   6   7  14         32.17         21.25        12.75 o                         
  -8   8  14        120.77        143.72        21.92 o                         
  -7   8  14         93.49         71.60        13.31 o                         
  -6   8  14          4.29         -8.87         8.87 o                         
  -5   8  14        615.36        553.22        23.35 o                         
  -4   8  14       1158.59       1208.96        28.32 o                         
  -3   8  14        226.86        213.83        10.32 o                         
  -2   8  14        541.01        553.57        14.56 o                         
  -1   8  14         15.11         13.55         4.48 o                         
   0   8  14       1165.47       1143.10        22.98 o                         
   1   8  14         59.55         69.15         5.61 o                         
   2   8  14        217.36        199.56        11.95 o                         
   3   8  14         66.96         77.75         7.96 o                         
   4   8  14          4.67         11.95        13.54 o                         
   5   8  14        104.61         97.39        16.36 o                         
  -8   9  14          6.51         23.24        12.60 o                         
  -7   9  14         82.75         92.54        14.54 o                         
  -6   9  14         81.65         85.25        13.05 o                         
  -5   9  14        145.14        133.79        14.05 o                         
  -4   9  14        229.81        226.38        16.22 o                         
  -3   9  14        977.76        917.16        19.88 o                         
  -2   9  14         49.18         42.42         6.10 o                         
  -1   9  14        582.61        601.24        16.79 o                         
   0   9  14          2.49          2.87         4.27 o                         
   1   9  14          2.33         -0.15         4.50 o                         
   2   9  14        215.47        186.56        11.32 o                         
   3   9  14         10.97         18.67         7.30 o                         
   4   9  14         33.97         24.32        12.27 o                         
   5   9  14        200.97        218.76        18.17 o                         
  -7  10  14        372.54        377.63        24.63 o                         
  -6  10  14         17.41         16.89        10.39 o                         
  -5  10  14        116.01        121.62        13.81 o                         
  -4  10  14         57.69         65.62        11.24 o                         
  -3  10  14        220.99        212.90        12.19 o                         
  -2  10  14        471.38        450.65        17.35 o                         
  -1  10  14        224.28        249.18        13.80 o                         
   0  10  14        139.71        119.77         8.64 o                         
   1  10  14         75.80         85.99         8.29 o                         
   2  10  14          0.44         -4.72         5.24 o                         
   3  10  14         81.25         91.49        10.28 o                         
   4  10  14         79.18         60.33        12.07 o                         
   5  10  14        177.95        224.18        18.56 o                         
  -7  11  14         31.69         26.45        12.64 o                         
  -6  11  14        343.56        388.83        27.72 o                         
  -5  11  14        417.60        433.22        24.36 o                         
  -4  11  14         27.67         41.08        10.38 o                         
  -3  11  14        577.89        574.01        19.64 o                         
  -2  11  14        117.69        115.03        10.50 o                         
  -1  11  14         61.74         55.70        10.40 o                         
   0  11  14         40.86         34.12         6.34 o                         
   1  11  14          1.80         -1.96         4.90 o                         
   2  11  14        112.80        101.75         8.83 o                         
   3  11  14         10.80         10.24         8.94 o                         
   4  11  14         33.75          9.17        10.89 o                         
  -7  12  14         84.59         87.95        15.96 o                         
  -6  12  14         94.36        102.51        14.82 o                         
  -5  12  14          5.72          9.90        12.56 o                         
  -4  12  14        278.62        294.45        22.19 o                         
  -3  12  14         11.67          5.49         7.22 o                         
  -2  12  14         37.01         18.04         6.76 o                         
  -1  12  14        309.51        319.44        16.48 o                         
   0  12  14        106.10        113.65        10.40 o                         
   1  12  14        147.73        155.68        10.42 o                         
   2  12  14         76.44         74.56         8.65 o                         
   3  12  14        134.03        141.17        12.96 o                         
   4  12  14        556.50        599.02        31.17 o                         
  -6  13  14          2.15          7.92        10.62 o                         
  -5  13  14          0.03         15.49        10.44 o                         
  -4  13  14        152.91        170.67        16.83 o                         
  -3  13  14        123.51         93.10        10.52 o                         
  -2  13  14         36.53         40.18         8.16 o                         
  -1  13  14          0.10          6.77         6.37 o                         
   0  13  14         30.78         36.82         8.39 o                         
   1  13  14         21.50         28.58         7.90 o                         
   2  13  14        225.43        225.01        14.65 o                         
   3  13  14         43.73         40.37        13.28 o                         
   4  13  14         75.94         44.97        13.93 o                         
  -5  14  14          7.26          2.99        10.53 o                         
  -4  14  14        126.25        168.14        20.25 o                         
  -3  14  14         10.73          5.59        10.41 o                         
  -2  14  14          3.88          4.37         6.93 o                         
  -1  14  14         50.63         83.56        16.40 o                         
   0  14  14          1.00          7.32         7.56 o                         
   1  14  14        183.56        209.78        21.81 o                         
   2  14  14         59.71         55.17        10.86 o                         
   3  14  14        221.08        233.36        18.44 o                         
  -5  15  14         15.63         12.29        11.54 o                         
  -4  15  14          6.72         19.46        11.33 o                         
  -3  15  14          3.44          4.94         9.48 o                         
  -2  15  14          8.22         11.83         8.30 o                         
  -1  15  14         45.91         46.56         8.98 o                         
   0  15  14        306.22        355.86        18.36 o                         
   1  15  14         22.82         17.68         8.55 o                         
   2  15  14        754.86        905.83        30.61 o                         
  -4  16  14         74.72         86.68        15.35 o                         
  -3  16  14         54.54         64.80        12.94 o                         
  -2  16  14        132.00        151.95        15.83 o                         
  -1  16  14          0.52         16.08         7.70 o                         
   0  16  14          9.72          7.01        10.69 o                         
   1  16  14         21.35         24.53         9.43 o                         
  -1  17  14        113.12        185.92        29.58 o                         
  -9   0  15        501.11        529.56        41.10 o                         
  -7   0  15         55.59         77.44        17.74 o                         
  -5   0  15        513.02        550.25        25.87 o                         
  -3   0  15        215.35        210.86        16.62 o                         
  -1   0  15       2319.04       2403.52        69.05 o                         
   1   0  15         55.38         51.63        11.29 o                         
   3   0  15         62.81         73.69        15.79 o                         
   5   0  15        162.37        127.42        19.21 o                         
  -9   1  15         85.38         86.08        15.36 o                         
  -8   1  15        104.57        125.83        16.02 o                         
  -7   1  15          9.61          2.60         9.27 o                         
  -6   1  15         88.32         92.31        11.10 o                         
  -5   1  15        187.63        206.31        18.11 o                         
  -4   1  15       1211.82       1208.05        24.82 o                         
  -3   1  15        194.81        207.91         8.11 o                         
  -2   1  15        492.42        471.88         9.24 o                         
  -1   1  15         61.87         71.28         5.31 o                         
   0   1  15       1171.96       1130.45        21.82 o                         
   1   1  15       1058.82        988.21        19.52 o                         
   2   1  15         56.44         54.18         5.87 o                         
   3   1  15        413.48        385.66        18.37 o                         
   4   1  15          4.10         -6.40         7.29 o                         
   5   1  15        261.15        259.08        21.98 o                         
   6   1  15          0.05         -8.10        13.42 o                         
  -9   2  15         30.71         21.16        12.08 o                         
  -8   2  15          0.11        -11.24        11.24 o                         
  -7   2  15         11.61         18.10         9.20 o                         
  -6   2  15         16.11          5.21         7.18 o                         
  -5   2  15        214.24        189.28        11.21 o                         
  -4   2  15        254.25        230.71        11.27 o                         
  -3   2  15       1337.13       1321.92        21.83 o                         
  -2   2  15        395.87        375.33        10.78 o                         
  -1   2  15        503.72        486.86        11.78 o                         
   0   2  15        784.46        797.17        15.73 o                         
   1   2  15        653.88        571.87        13.80 o                         
   2   2  15        553.94        533.10        15.71 o                         
   3   2  15         40.16         30.92         8.11 o                         
   4   2  15        267.19        284.23        16.99 o                         
   5   2  15         12.74         13.38         9.00 o                         
   6   2  15          4.65         -9.29         9.29 o                         
  -9   3  15         26.24         12.83        13.39 o                         
  -8   3  15        109.96        128.56        14.32 o                         
  -7   3  15        123.17        123.26        12.56 o                         
  -6   3  15        110.23        116.90        12.20 o                         
  -5   3  15        721.87        739.59        19.74 o                         
  -4   3  15        128.69        118.49         8.85 o                         
  -3   3  15       1582.12       1629.52        25.62 o                         
  -2   3  15       1154.38       1246.07        21.21 o                         
  -1   3  15         97.47         78.49         5.85 o                         
   0   3  15          0.26         -3.43         3.43 o                         
   1   3  15        683.72        611.83        14.42 o                         
   2   3  15          0.03          0.65         4.62 o                         
   3   3  15         16.20          7.68         6.88 o                         
   4   3  15          7.71          5.09         9.12 o                         
   5   3  15         93.65        110.86        12.98 o                         
   6   3  15        271.71        288.47        19.83 o                         
  -9   4  15        110.24         85.93        34.37 o                         
  -8   4  15        106.88        117.09        14.39 o                         
  -7   4  15        330.76        354.63        20.37 o                         
  -6   4  15        400.25        412.56        16.94 o                         
  -5   4  15        423.27        426.30        20.01 o                         
  -4   4  15        210.90        197.32        11.09 o                         
  -3   4  15         31.61         37.77         4.55 o                         
  -2   4  15       2718.79       2665.45        37.55 o                         
  -1   4  15       3023.32       3082.87        44.79 o                         
   0   4  15       1104.44       1050.36        19.41 o                         
   1   4  15        743.59        712.78        14.94 o                         
   2   4  15          0.98         -0.50         4.63 o                         
   3   4  15        124.46        143.53        12.48 o                         
   4   4  15         75.27         69.38        10.66 o                         
   5   4  15          4.74         -6.87         8.18 o                         
   6   4  15         35.12         28.28        10.82 o                         
  -8   5  15         59.63         42.17        13.09 o                         
  -7   5  15         45.34         47.86        11.66 o                         
  -6   5  15         68.00         72.25         8.78 o                         
  -5   5  15          8.65         12.71         6.18 o                         
  -4   5  15        252.91        242.26        12.30 o                         
  -3   5  15        684.85        685.11        13.76 o                         
  -2   5  15        139.99        160.23         7.83 o                         
  -1   5  15        182.63        160.63         8.27 o                         
   0   5  15       1258.69       1311.86        21.68 o                         
   1   5  15          1.58          8.13         3.52 o                         
   2   5  15          3.27          6.00         5.24 o                         
   3   5  15        174.20        149.36        12.72 o                         
   4   5  15         39.40         35.83         9.22 o                         
   5   5  15          1.27        -11.60        11.60 o                         
   6   5  15         79.90         68.48        15.91 o                         
  -8   6  15          8.52          6.05        10.95 o                         
  -7   6  15          1.06          6.01         9.32 o                         
  -6   6  15         18.15         12.63         7.81 o                         
  -5   6  15         15.29         13.52         7.09 o                         
  -4   6  15        597.99        598.73        19.22 o                         
  -3   6  15         10.71          6.25         4.87 o                         
  -2   6  15        690.66        723.59        15.99 o                         
  -1   6  15        177.71        156.06         9.02 o                         
   0   6  15          0.18         -3.81         3.81 o                         
   1   6  15         36.67         34.44         5.43 o                         
   2   6  15         40.39         43.55         6.84 o                         
   3   6  15         63.88         38.58         9.91 o                         
   4   6  15        106.00         85.46        11.43 o                         
   5   6  15         20.70          4.01        10.89 o                         
  -8   7  15        142.84        170.92        26.21 o                         
  -7   7  15         74.17         65.62        12.75 o                         
  -6   7  15         23.60          8.35         9.49 o                         
  -5   7  15         82.20         72.97         9.31 o                         
  -4   7  15          0.62          4.76         6.14 o                         
  -3   7  15        422.21        441.36        13.27 o                         
  -2   7  15       1076.25       1040.51        18.83 o                         
  -1   7  15        321.24        303.49        11.96 o                         
   0   7  15        157.93        157.43         8.26 o                         
   1   7  15         40.46         29.21         5.93 o                         
   2   7  15        109.64         90.98         8.66 o                         
   3   7  15         23.39          9.82         6.22 o                         
   4   7  15          2.53         -0.90         8.93 o                         
   5   7  15          2.12         -5.86        11.16 o                         
  -8   8  15          3.56         -1.55        22.15 o                         
  -7   8  15         47.80         71.86        13.59 o                         
  -6   8  15        101.49         89.65        13.11 o                         
  -5   8  15        213.09        216.80        16.55 o                         
  -4   8  15         42.94         35.46         7.48 o                         
  -3   8  15         16.63          8.70         5.03 o                         
  -2   8  15          0.01          0.19         5.03 o                         
  -1   8  15        250.50        280.57        11.83 o                         
   0   8  15         55.74         60.57         6.86 o                         
   1   8  15        367.02        338.16        12.91 o                         
   2   8  15          4.61         -4.56         6.26 o                         
   3   8  15         59.27         63.98         9.25 o                         
   4   8  15         22.65         -3.03        10.06 o                         
   5   8  15        190.43        202.91        20.20 o                         
  -7   9  15        271.51        211.50        19.15 o                         
  -6   9  15         36.12         34.73        16.09 o                         
  -5   9  15          1.78         -1.69         8.69 o                         
  -4   9  15         14.81         14.18        10.33 o                         
  -3   9  15        255.84        301.25        12.45 o                         
  -2   9  15        275.41        290.29        12.31 o                         
  -1   9  15        160.64        187.50        12.43 o                         
   0   9  15        184.07        210.89        10.93 o                         
   1   9  15         79.22         79.51         7.96 o                         
   2   9  15        299.55        312.18        15.59 o                         
   3   9  15        198.48        223.02        14.00 o                         
   4   9  15          8.54         -8.59         8.91 o                         
   5   9  15        216.27        237.01        27.32 o                         
  -7  10  15         57.49         60.29        14.20 o                         
  -6  10  15          0.08          8.55        10.22 o                         
  -5  10  15         55.72         39.84        11.22 o                         
  -4  10  15        276.08        274.02        19.10 o                         
  -3  10  15        102.53        108.67         9.66 o                         
  -2  10  15         31.39         33.02         6.20 o                         
  -1  10  15          0.48         -2.49         6.80 o                         
   0  10  15          0.27         -3.80         4.84 o                         
   1  10  15          5.96         -0.85         6.37 o                         
   2  10  15        232.15        254.06        17.10 o                         
   3  10  15        136.03        110.73        13.30 o                         
   4  10  15        375.20        399.17        25.14 o                         
  -7  11  15         25.07         14.12        12.05 o                         
  -6  11  15        225.28        247.29        19.77 o                         
  -5  11  15         38.98         52.37        11.93 o                         
  -4  11  15         46.44         27.49        10.19 o                         
  -3  11  15          2.49          7.28         7.08 o                         
  -2  11  15        264.77        250.57        13.87 o                         
  -1  11  15         52.82         53.55         8.69 o                         
   0  11  15         97.35         95.39        10.02 o                         
   1  11  15        103.07        121.55         9.50 o                         
   2  11  15          3.04         11.26         7.34 o                         
   3  11  15        156.95        147.16        14.69 o                         
   4  11  15        122.92         90.59        13.77 o                         
  -6  12  15          0.05          8.74        11.22 o                         
  -5  12  15          0.16          0.07         9.88 o                         
  -4  12  15          7.58          5.33         9.54 o                         
  -3  12  15         29.93         22.01         8.02 o                         
  -2  12  15          2.58          8.85         6.34 o                         
  -1  12  15        110.10        121.23        11.30 o                         
   0  12  15         91.46        108.33        14.90 o                         
   1  12  15        334.54        374.59        17.93 o                         
   2  12  15          1.63          8.89         7.54 o                         
   3  12  15         71.86         74.45        12.63 o                         
  -6  13  15        342.04        329.55        39.77 o                         
  -5  13  15         10.05         24.02        10.88 o                         
  -4  13  15        201.64        185.05        17.37 o                         
  -3  13  15         44.68         43.40        14.75 o                         
  -2  13  15          1.39         -3.93         6.76 o                         
  -1  13  15         77.88         89.56         9.86 o                         
   0  13  15         79.91         66.97         9.42 o                         
   1  13  15         61.83         66.14         9.73 o                         
   2  13  15        139.79        152.21        19.08 o                         
   3  13  15        268.18        249.42        17.93 o                         
  -5  14  15         22.35          6.96        15.55 o                         
  -4  14  15        174.66        158.22        16.95 o                         
  -3  14  15         22.42         38.71         9.42 o                         
  -2  14  15         76.63         72.82        12.27 o                         
  -1  14  15        113.17         90.20        10.48 o                         
   0  14  15         22.10         29.70         8.63 o                         
   1  14  15        119.89        130.70        13.53 o                         
   2  14  15         31.83         22.56        10.13 o                         
  -4  15  15          3.55          8.63        17.70 o                         
  -3  15  15         60.16         69.73        13.10 o                         
  -2  15  15         46.71         45.35         9.81 o                         
  -1  15  15        117.63        125.66        11.67 o                         
   0  15  15        212.41        202.23        21.51 o                         
   1  15  15        113.93        104.98        18.53 o                         
  -3  16  15         99.32        107.29        31.12 o                         
  -2  16  15          6.34         26.02        13.34 o                         
  -1  16  15         61.18         57.39        10.14 o                         
   0  16  15         18.02         31.50         9.36 o                         
  -8   0  16        235.51        224.77        27.09 o                         
  -6   0  16        589.06        637.21        50.16 o                         
  -4   0  16       4913.57       5232.25       138.92 o                         
  -2   0  16        751.97        806.15        19.11 o                         
   0   0  16        625.47        598.03        21.15 o                         
   2   0  16        594.77        522.41        40.87 o                         
   4   0  16        668.63        704.28        66.86 o                         
   6   0  16          2.02         -6.97        21.13 o                         
  -8   1  16        314.40        302.07        21.50 o                         
  -7   1  16         41.90         52.87        10.33 o                         
  -6   1  16       1415.92       1417.61        35.29 o                         
  -5   1  16        190.29        174.87        13.04 o                         
  -4   1  16        389.14        413.13        17.36 o                         
  -3   1  16         11.41          7.72         4.70 o                         
  -2   1  16        505.47        494.42        11.51 o                         
  -1   1  16         84.59         73.23         7.39 o                         
   0   1  16        417.07        421.75        13.65 o                         
   1   1  16        238.44        256.71         9.59 o                         
   2   1  16          4.68          7.43         6.44 o                         
   3   1  16         33.79         16.25         7.70 o                         
   4   1  16          8.32          9.87         8.36 o                         
   5   1  16         38.03         46.23        10.88 o                         
   6   1  16          1.39         -8.99         8.99 o                         
  -8   2  16          5.52          0.02         9.98 o                         
  -7   2  16         13.19         22.03         9.14 o                         
  -6   2  16          1.00         -2.96         7.40 o                         
  -5   2  16        252.38        268.92        17.50 o                         
  -4   2  16          0.11         -3.96         5.11 o                         
  -3   2  16       1216.86       1176.71        26.61 o                         
  -2   2  16        115.82        115.32         7.07 o                         
  -1   2  16          1.45          6.29         4.00 o                         
   0   2  16        369.87        387.09        12.17 o                         
   1   2  16          2.67         -3.63         3.63 o                         
   2   2  16         33.94         21.62         7.59 o                         
   3   2  16         37.37         42.67         9.45 o                         
   4   2  16        165.63        164.61        14.41 o                         
   5   2  16          8.26         18.60         9.60 o                         
  -8   3  16        264.08        244.98        18.12 o                         
  -7   3  16         76.81        106.79        12.66 o                         
  -6   3  16        477.97        554.25        22.57 o                         
  -5   3  16         51.23         54.49         9.29 o                         
  -4   3  16          6.39          4.91         5.50 o                         
  -3   3  16        381.11        421.17        11.39 o                         
  -2   3  16         17.07          1.27         4.11 o                         
  -1   3  16         37.50         60.31         5.56 o                         
   0   3  16         11.70         12.48         4.19 o                         
   1   3  16          0.01          1.76         4.84 o                         
   2   3  16         87.94         98.54        11.88 o                         
   3   3  16        202.94        200.84        14.50 o                         
   4   3  16          1.27         -7.55         7.55 o                         
   5   3  16         18.92         11.66         9.59 o                         
  -8   4  16          1.31          3.22        16.09 o                         
  -7   4  16         16.94         33.62         9.99 o                         
  -6   4  16        128.63        126.07        12.36 o                         
  -5   4  16         11.87         13.16         6.50 o                         
  -4   4  16         37.56         40.92         6.67 o                         
  -3   4  16          1.69          1.32         3.68 o                         
  -2   4  16        309.54        327.18        11.02 o                         
  -1   4  16         19.10         11.85         4.48 o                         
   0   4  16          5.83         -0.01         3.93 o                         
   1   4  16          4.00          2.52         4.91 o                         
   2   4  16          7.63         -0.17         5.27 o                         
   3   4  16          0.04         -6.99         7.70 o                         
   4   4  16         17.05         22.55         9.79 o                         
   5   4  16          0.54         -1.99         9.02 o                         
  -8   5  16        489.11        466.35        27.30 o                         
  -7   5  16        127.33        127.82        15.61 o                         
  -6   5  16          2.01          7.74         7.98 o                         
  -5   5  16          3.23          8.54         6.30 o                         
  -4   5  16        894.65        874.47        21.60 o                         
  -3   5  16        152.53        175.52         7.72 o                         
  -2   5  16         20.73          8.93         4.22 o                         
  -1   5  16        279.73        236.57        11.27 o                         
   0   5  16         41.69         53.82         5.27 o                         
   1   5  16         25.69         25.24         6.12 o                         
   2   5  16         18.68         19.05         5.90 o                         
   3   5  16        198.27        219.17        15.47 o                         
   4   5  16          0.65         -5.08         7.96 o                         
   5   5  16        432.66        431.33        22.80 o                         
  -8   6  16          1.13         -2.76        12.19 o                         
  -7   6  16        170.05        132.82        16.18 o                         
  -6   6  16          2.66         21.16         8.43 o                         
  -5   6  16         33.33         32.63         8.21 o                         
  -4   6  16          7.15         13.19         7.08 o                         
  -3   6  16          2.25          0.41         4.50 o                         
  -2   6  16        472.15        448.58        11.38 o                         
  -1   6  16         72.85         88.14         8.15 o                         
   0   6  16          6.19          2.68         4.14 o                         
   1   6  16        255.02        247.57        12.63 o                         
   2   6  16          1.74         -1.23         5.62 o                         
   3   6  16        177.05        143.20        13.05 o                         
   4   6  16          7.90          2.94         8.69 o                         
   5   6  16         82.76         92.41        16.10 o                         
  -8   7  16         85.17         82.10        15.44 o                         
  -7   7  16         42.15         41.18        13.81 o                         
  -6   7  16         41.49          4.12         9.58 o                         
  -5   7  16         22.82         23.72         8.25 o                         
  -4   7  16         89.11         86.00         9.32 o                         
  -3   7  16         17.36         16.10         5.52 o                         
  -2   7  16        329.47        356.86        13.91 o                         
  -1   7  16          0.87         -4.02         4.02 o                         
   0   7  16        256.13        257.11        10.55 o                         
   1   7  16         53.28         17.41         6.77 o                         
   2   7  16        138.22        141.06        10.54 o                         
   3   7  16         65.09         52.85        10.11 o                         
   4   7  16          6.81          7.22         8.93 o                         
   5   7  16         53.67         29.28        13.40 o                         
  -7   8  16          0.63         12.43        19.40 o                         
  -6   8  16          8.55         18.77        10.20 o                         
  -5   8  16          0.01         -6.58         8.64 o                         
  -4   8  16          3.74         16.63         7.52 o                         
  -3   8  16        145.08        160.37         9.54 o                         
  -2   8  16        752.44        754.57        18.03 o                         
  -1   8  16         80.79         71.33         8.24 o                         
   0   8  16        129.06        119.85         7.74 o                         
   1   8  16        186.86        162.32        11.61 o                         
   2   8  16         87.51        103.55        10.90 o                         
   3   8  16         21.20         25.58         9.46 o                         
   4   8  16        162.98        152.56        17.83 o                         
  -7   9  16         51.84         42.80        15.10 o                         
  -6   9  16         39.01         31.10        12.87 o                         
  -5   9  16         51.30         47.50        11.26 o                         
  -4   9  16        291.54        349.59        20.66 o                         
  -3   9  16        147.08        161.61        12.81 o                         
  -2   9  16          0.92         -4.74         4.74 o                         
  -1   9  16         66.72         60.41         8.71 o                         
   0   9  16        261.74        293.37        13.20 o                         
   1   9  16          0.09         -2.32         7.80 o                         
   2   9  16         99.02         66.43         9.74 o                         
   3   9  16        380.31        381.26        31.52 o                         
   4   9  16          0.70         -8.48        10.58 o                         
  -7  10  16        111.97        103.77        18.64 o                         
  -6  10  16        100.35         97.61        14.21 o                         
  -5  10  16          4.23         11.98        10.05 o                         
  -4  10  16         86.58         98.26        15.69 o                         
  -3  10  16          1.81          9.38         8.90 o                         
  -2  10  16          9.41          6.68         6.52 o                         
  -1  10  16        107.92         93.74         9.82 o                         
   0  10  16          0.01         -4.79         6.14 o                         
   1  10  16        320.99        289.64        30.29 o                         
   2  10  16          0.14         -0.85         7.26 o                         
   3  10  16          1.09          2.65        10.05 o                         
   4  10  16         47.94         31.85        13.64 o                         
  -6  11  16        298.07        327.45        31.58 o                         
  -5  11  16          5.25          1.90         9.51 o                         
  -4  11  16        246.79        304.77        30.37 o                         
  -3  11  16          2.21          0.25         6.56 o                         
  -2  11  16          0.09         -2.88         6.19 o                         
  -1  11  16        285.81        296.65        16.02 o                         
   0  11  16          0.81         -6.30         6.30 o                         
   1  11  16         26.30         23.87         9.13 o                         
   2  11  16         11.95         18.09         7.92 o                         
   3  11  16         30.09         25.78        10.40 o                         
  -6  12  16          0.06         -0.45        12.87 o                         
  -5  12  16          0.68         12.18        10.46 o                         
  -4  12  16        194.85        244.25        22.85 o                         
  -3  12  16          8.41          4.70         8.28 o                         
  -2  12  16        293.94        284.42        18.20 o                         
  -1  12  16          6.44         11.91         7.76 o                         
   0  12  16         34.94         36.21         8.42 o                         
   1  12  16         46.38         60.15        10.98 o                         
   2  12  16        288.98        309.60        24.54 o                         
   3  12  16         95.30        100.59        23.26 o                         
  -5  13  16        437.16        463.23        34.26 o                         
  -4  13  16         36.77         23.90        11.07 o                         
  -3  13  16        108.70         88.95        11.34 o                         
  -2  13  16         16.28         26.63         8.16 o                         
  -1  13  16         31.59         19.74         7.90 o                         
   0  13  16        256.31        275.62        16.10 o                         
   1  13  16        160.12        191.56        29.35 o                         
   2  13  16         41.63         60.55        20.72 o                         
  -4  14  16         22.02         33.25        12.12 o                         
  -3  14  16         45.88         62.22        15.19 o                         
  -2  14  16         39.26         30.98         9.23 o                         
  -1  14  16          5.94         12.44         7.98 o                         
   0  14  16         79.43        105.91        12.63 o                         
   1  14  16        113.15        125.51        20.95 o                         
  -3  15  16        379.40        402.75        24.65 o                         
  -2  15  16         19.66         38.80        12.19 o                         
  -1  15  16         69.97         71.94        11.60 o                         
   0  15  16        381.58        446.66        24.43 o                         
  -7   0  17        464.22        618.17        63.63 o                         
  -5   0  17         11.57         -1.16        10.97 o                         
  -3   0  17        684.65        669.68        29.54 o                         
  -1   0  17          9.60          4.23         7.24 o                         
   1   0  17        130.68        142.07        14.57 o                         
   3   0  17          6.55          7.61        10.64 o                         
   5   0  17        115.08        104.07        19.71 o                         
  -8   1  17          9.73         -2.98        10.95 o                         
  -7   1  17        755.77        807.42        30.39 o                         
  -6   1  17        315.91        366.70        20.08 o                         
  -5   1  17       1616.57       1733.30        43.01 o                         
  -4   1  17        478.82        506.13        18.77 o                         
  -3   1  17        439.50        420.69        13.09 o                         
  -2   1  17        553.63        536.76        12.80 o                         
  -1   1  17          2.04         -4.32         4.32 o                         
   0   1  17         73.03         69.27         7.20 o                         
   1   1  17         49.00         41.84         6.27 o                         
   2   1  17         11.18          6.62         9.05 o                         
   3   1  17        106.35        100.85        11.78 o                         
   4   1  17          9.04         -4.90         8.56 o                         
   5   1  17         33.40         24.24        11.07 o                         
  -8   2  17          0.49         -3.39        10.60 o                         
  -7   2  17         27.14         32.41        10.09 o                         
  -6   2  17          8.82          5.89         8.24 o                         
  -5   2  17         33.33         41.07         8.78 o                         
  -4   2  17       1243.43       1288.22        30.94 o                         
  -3   2  17          0.76          1.32         4.00 o                         
  -2   2  17        411.63        409.21        11.69 o                         
  -1   2  17        165.74        172.40         8.38 o                         
   0   2  17         95.91        111.56         7.76 o                         
   1   2  17         11.78         12.67         5.48 o                         
   2   2  17         61.86         60.95         9.63 o                         
   3   2  17         22.45         11.06         7.87 o                         
   4   2  17        253.25        285.58        18.32 o                         
   5   2  17         23.32         19.77        10.33 o                         
  -8   3  17         14.26         22.33        10.58 o                         
  -7   3  17          3.35         10.47        12.24 o                         
  -6   3  17         34.80         29.22         9.00 o                         
  -5   3  17        187.01        185.52        13.88 o                         
  -4   3  17          3.80         -8.08         8.10 o                         
  -3   3  17        138.08        151.13         7.84 o                         
  -2   3  17          9.81         10.58         4.61 o                         
  -1   3  17         13.01          0.05         4.11 o                         
   0   3  17         65.19         67.00         6.48 o                         
   1   3  17        184.04        154.79        10.09 o                         
   2   3  17        140.88        128.15        12.23 o                         
   3   3  17        128.94        121.32        12.29 o                         
   4   3  17         58.90         71.87        12.50 o                         
   5   3  17        134.86        123.43        14.58 o                         
  -8   4  17         12.14         -3.56        11.48 o                         
  -7   4  17        223.09        264.80        17.98 o                         
  -6   4  17        367.27        353.34        19.66 o                         
  -5   4  17        158.35        153.31        12.81 o                         
  -4   4  17        252.73        280.76        13.44 o                         
  -3   4  17        289.05        270.36        10.08 o                         
  -2   4  17        269.14        272.62        10.53 o                         
  -1   4  17       1695.63       1662.56        39.46 o                         
   0   4  17         80.04         60.50         6.46 o                         
   1   4  17         92.23         67.50         7.40 o                         
   2   4  17         18.95         22.01         7.90 o                         
   3   4  17          1.03         -7.64         7.64 o                         
   4   4  17         16.08         14.98         9.59 o                         
   5   4  17         37.29         25.13        10.29 o                         
  -8   5  17          7.73          4.38        11.84 o                         
  -7   5  17          0.14          2.85        10.32 o                         
  -6   5  17         14.06         14.76         8.84 o                         
  -5   5  17        143.00        148.96        12.58 o                         
  -4   5  17        356.24        331.82        18.24 o                         
  -3   5  17       1099.68       1066.31        26.60 o                         
  -2   5  17        635.66        678.02        16.27 o                         
  -1   5  17          2.92         -2.60         4.38 o                         
   0   5  17          5.22          8.79         4.84 o                         
   1   5  17        281.13        258.40        15.81 o                         
   2   5  17         20.87         10.49         7.82 o                         
   3   5  17         79.41         73.08        12.02 o                         
   4   5  17         74.67         60.62        11.23 o                         
   5   5  17          1.24        -10.38        10.38 o                         
  -8   6  17          4.49          1.41        13.34 o                         
  -7   6  17          1.32          4.91        10.61 o                         
  -6   6  17        667.26        623.51        27.35 o                         
  -5   6  17         73.82         72.84         9.40 o                         
  -4   6  17          0.20          3.46         6.03 o                         
  -3   6  17        112.99        100.50         7.63 o                         
  -2   6  17          2.39         -2.04         4.18 o                         
  -1   6  17         66.08         66.90         6.53 o                         
   0   6  17          5.67         -0.41         5.05 o                         
   1   6  17          9.31          6.23         7.03 o                         
   2   6  17        266.71        298.41        20.00 o                         
   3   6  17         11.26          5.84         8.21 o                         
   4   6  17        600.59        749.83        31.12 o                         
  -7   7  17        155.18        179.37        25.07 o                         
  -6   7  17        130.44        131.04        15.35 o                         
  -5   7  17        115.75         88.62        12.32 o                         
  -4   7  17        145.93        125.95        10.87 o                         
  -3   7  17        471.57        468.25        15.02 o                         
  -2   7  17         11.01          6.19         5.17 o                         
  -1   7  17         53.19         43.95         6.02 o                         
   0   7  17        423.61        438.94        19.44 o                         
   1   7  17         94.73        106.33        11.61 o                         
   2   7  17         90.11         80.54         9.01 o                         
   3   7  17          2.56         -7.86         7.86 o                         
   4   7  17        112.31        139.55        17.21 o                         
  -7   8  17        315.97        337.02        23.37 o                         
  -6   8  17         17.58         22.44        12.69 o                         
  -5   8  17         12.02         22.48         9.68 o                         
  -4   8  17        125.32        135.15        13.67 o                         
  -3   8  17        206.34        243.59        12.38 o                         
  -2   8  17        112.34        109.64         8.64 o                         
  -1   8  17        679.07        708.10        19.23 o                         
   0   8  17          6.82          3.30         5.38 o                         
   1   8  17         17.91         27.28         7.49 o                         
   2   8  17         27.02         24.83         8.41 o                         
   3   8  17         38.27         45.00        10.11 o                         
   4   8  17         55.94         45.42        13.88 o                         
  -7   9  17        427.68        393.05        44.96 o                         
  -6   9  17         16.71         10.83        13.31 o                         
  -5   9  17        240.84        260.23        19.33 o                         
  -4   9  17        147.22        169.56        18.30 o                         
  -3   9  17         11.56         14.65         6.72 o                         
  -2   9  17         34.49         29.77         6.28 o                         
  -1   9  17         17.14         18.93         7.25 o                         
   0   9  17         17.43         11.13         9.25 o                         
   1   9  17        369.93        416.83        17.56 o                         
   2   9  17        186.67        195.63        13.37 o                         
   3   9  17        335.32        427.63        26.54 o                         
   4   9  17         47.93         45.33        14.47 o                         
  -6  10  17        126.02        113.17        17.38 o                         
  -5  10  17        275.88        308.39        21.28 o                         
  -4  10  17         17.92         12.60         9.25 o                         
  -3  10  17        185.84        192.38        14.04 o                         
  -2  10  17        371.19        431.33        20.01 o                         
  -1  10  17        164.30        192.94        13.13 o                         
   0  10  17        249.92        287.86        24.94 o                         
   1  10  17          4.85          2.02        12.20 o                         
   2  10  17          0.32          1.62         8.15 o                         
   3  10  17         25.71          1.40        11.87 o                         
  -6  11  17         43.78         40.15        13.43 o                         
  -5  11  17        267.45        337.09        26.93 o                         
  -4  11  17         50.15         58.78        11.76 o                         
  -3  11  17         19.97         22.93         7.66 o                         
  -2  11  17          9.98         15.93         7.20 o                         
  -1  11  17         33.26         18.51         7.78 o                         
   0  11  17        102.56        104.70        12.60 o                         
   1  11  17          1.07          7.25         8.94 o                         
   2  11  17         26.51         19.97        11.06 o                         
   3  11  17        532.33        617.71        47.66 o                         
  -5  12  17          1.30         14.66        11.18 o                         
  -4  12  17          2.77         15.13        10.56 o                         
  -3  12  17         55.22         61.57        10.27 o                         
  -2  12  17          1.45          0.09         7.08 o                         
  -1  12  17          2.32          3.74         7.72 o                         
   0  12  17         38.48         31.33        12.74 o                         
   1  12  17        204.41        207.05        16.67 o                         
   2  12  17          3.98         15.13         9.97 o                         
  -4  13  17          4.76         13.45        10.82 o                         
  -3  13  17          0.87          5.16        11.52 o                         
  -2  13  17         49.29         54.48         9.27 o                         
  -1  13  17         22.14          7.08         8.77 o                         
   0  13  17        104.38        107.66        13.31 o                         
   1  13  17          3.51          8.45        10.12 o                         
  -3  14  17          3.55         15.61        10.28 o                         
  -2  14  17         37.26         41.19         8.99 o                         
  -1  14  17          6.55         -1.91         9.51 o                         
   0  14  17         41.38         41.59        11.36 o                         
  -8   0  18          7.43         12.46        16.25 o                         
  -6   0  18         40.53         40.42        15.43 o                         
  -4   0  18          3.95          1.94        11.11 o                         
  -2   0  18        312.42        336.06        32.11 o                         
   0   0  18         93.39         90.76        11.45 o                         
   2   0  18        547.79        567.56        42.73 o                         
   4   0  18         22.66         -7.73        12.64 o                         
  -8   1  18         12.84         31.91        12.10 o                         
  -7   1  18         84.20         75.89        13.44 o                         
  -6   1  18         64.35         53.37        11.75 o                         
  -5   1  18         16.52         28.95         8.75 o                         
  -4   1  18        234.93        200.42        11.95 o                         
  -3   1  18        326.14        305.94        21.93 o                         
  -2   1  18         11.71          0.98         4.91 o                         
  -1   1  18         64.22         54.07         6.06 o                         
   0   1  18        287.99        307.19        12.74 o                         
   1   1  18         17.57         18.84         7.78 o                         
   2   1  18        108.64        107.01        12.00 o                         
   3   1  18        206.55        227.44        16.34 o                         
   4   1  18         36.05         26.67         9.68 o                         
  -8   2  18          3.41         -2.72        11.25 o                         
  -7   2  18         64.91         82.39        14.51 o                         
  -6   2  18         48.01         42.44        10.25 o                         
  -5   2  18        254.88        248.12        16.10 o                         
  -4   2  18        115.07         97.29         9.32 o                         
  -3   2  18         70.79         76.58         7.18 o                         
  -2   2  18         27.59         18.47         5.65 o                         
  -1   2  18        243.79        232.21        13.18 o                         
   0   2  18          3.70         -4.85         4.85 o                         
   1   2  18        314.62        331.45        17.87 o                         
   2   2  18         31.37         15.46         8.34 o                         
   3   2  18        118.50        114.06        12.83 o                         
   4   2  18         25.70         13.07         9.26 o                         
  -8   3  18        263.57        277.64        22.36 o                         
  -7   3  18         33.65         19.97         9.72 o                         
  -6   3  18        167.57        169.97        14.42 o                         
  -5   3  18         12.38         24.46         8.16 o                         
  -4   3  18         50.25         42.80         7.66 o                         
  -3   3  18        160.35        134.64         8.73 o                         
  -2   3  18        527.82        481.73        12.11 o                         
  -1   3  18        127.15        149.51         8.63 o                         
   0   3  18         97.17         98.57        12.13 o                         
   1   3  18        246.80        230.41        12.57 o                         
   2   3  18         16.90         12.97         8.24 o                         
   3   3  18        151.06        148.57        13.92 o                         
   4   3  18          0.67         -8.98         8.98 o                         
  -7   4  18          1.64          5.25        12.11 o                         
  -6   4  18          8.15         12.35         8.98 o                         
  -5   4  18         11.52         -0.17         7.98 o                         
  -4   4  18        467.94        486.44        18.93 o                         
  -3   4  18        511.30        534.88        14.67 o                         
  -2   4  18        172.69        174.04         8.95 o                         
  -1   4  18        152.38        148.28         9.00 o                         
   0   4  18         32.11         23.81         6.17 o                         
   1   4  18         70.88         36.67         7.14 o                         
   2   4  18          1.60         -5.51         7.29 o                         
   3   4  18        108.17        103.09        15.69 o                         
   4   4  18        232.63        258.46        18.67 o                         
  -7   5  18         10.78         20.73        15.33 o                         
  -6   5  18         24.08         18.65        12.77 o                         
  -5   5  18        143.43        152.04        13.45 o                         
  -4   5  18        203.44        209.97        14.31 o                         
  -3   5  18         48.48         39.88         6.11 o                         
  -2   5  18        187.33        180.69        10.62 o                         
  -1   5  18         31.71         16.24         7.88 o                         
   0   5  18        107.10         96.15        15.65 o                         
   1   5  18          2.38          5.04         5.57 o                         
   2   5  18         60.44         39.53         9.48 o                         
   3   5  18         39.85         36.80         9.80 o                         
   4   5  18         10.49         11.26        10.16 o                         
  -7   6  18        195.93        195.00        32.75 o                         
  -6   6  18        274.00        285.59        21.05 o                         
  -5   6  18          5.22         17.37         8.03 o                         
  -4   6  18         30.04         32.12         8.42 o                         
  -3   6  18          0.40         10.83         5.45 o                         
  -2   6  18          9.86          4.63         5.17 o                         
  -1   6  18        530.95        568.02        16.80 o                         
   0   6  18         48.85         43.57         7.40 o                         
   1   6  18         21.45          0.93         8.96 o                         
   2   6  18         20.88         22.13         9.09 o                         
   3   6  18          6.55         -0.28         8.82 o                         
   4   6  18         85.38         96.07        13.18 o                         
  -7   7  18         34.26         26.29        23.33 o                         
  -6   7  18        350.77        315.14        22.02 o                         
  -5   7  18          7.04         14.96        10.56 o
[truncated: 33,940 more chars]
